# Supplementary material for: Identification of a master transcription factor and a regulatory mechanism for desiccation tolerance in the anhydrobiotic cell line Pv11
Source: PLoS One. 2020 Mar 19;15(3):e0230218. doi: 10.1371/journal.pone.0230218 (PMC7082025; doi:10.1371/journal.pone.0230218)
Supplement: S2 Table — (XLSX) [file pone.0230218.s002.xlsx]

## Sheet: Sheet1
S2 Table: Modules with the maximum number of anhydrobiosis-related genes.
Gene Group	Representative Module	Number	Belonged Gene Name
LEA	Black	4	PvLEA10, PvLEA13, PvLEA21, PvLEA22
TRX	Green, Green yellow	4	PvTrx10, PvTrx11, PvTrx16, PvTrx17, PvTrx18, PvTrx20, PvTrx22, PvTrx23
PIMT	Dark red	8	PvPimt-3, PvPimt-4, PvPimt-5, PvPimt- 7, PvPimt-9, PvPimt-10, PvPimt-12, PvPimt-13
HB	Salmon	1	PvHb29
AQP	Black	2	Aqp1, Aqp2
Trehalose related	Cyan, Grey60, Salmon, Black	1	Tret1, Tpp, Tps, Treh
DNA Repair (Homologous recombination, HR)	Magenta	4	RAD51B, RAD51, XRCC3, DMC1
DNA Repair (Mismatch excision repair, MMR)	Red	4	PMS1, PMS2, MLH1, MLH3
DNA Repair (Nucleotide excision repair, NER)	Magenta	3	MNAT1, CDK7, GTF2H4
DNA Repair (Non-homologous end joining, NHEJ)	Light green, Tan, Brown, Dark green	1	XRCC6, XRCC5, LIG4, PRKDC
LEA : late embryogenesis abundant
TRX : thioredoxin
PIMT : protein-L-isoaspartate (D-aspartate) O-methyltransferases
HB : hemoglobin
AQP : aquaporin
