# Supplementary material for: Identification of a master transcription factor and a regulatory mechanism for desiccation tolerance in the anhydrobiotic cell line Pv11
Source: PLoS One. 2020 Mar 19;15(3):e0230218. doi: 10.1371/journal.pone.0230218 (PMC7082025; doi:10.1371/journal.pone.0230218)
Supplement: S1 Data — (XLSX) [file pone.0230218.s003.xlsx]

## Sheet: TrehalosePretreatment
S1 Data : DEGs in trehalose pretreatment and rehydration.
Pv Gene ID	baseMean	log2FoldChange	lfcSE	stat	pvalue	padj
PvG001878	1866.93	-2.48365	0.0800903	1601.96	0	0
PvG007281	9467.78	-2.6221	0.0590875	2920.95	0	0
PvG009444	1072.13	-4.11742	0.122815	1717.28	0	0
PvG014536	2298.41	3.0827	0.0722135	2059.08	0	0
PvG014827	1687.96	2.80595	0.0818368	1689.61	0	0
PvG015535	735.908	-2.20445	0.0892417	1578.66	0	0
PvG034373	5559.45	2.29853	0.0621981	2150.24	0	0
PvG035185	16779.1	2.54587	0.067638	1578.67	0	0
PvG022917	778.894	-2.1026	0.0878048	1416.94	1.46643e-305	2.75885e-302
PvG026836	269.01	-4.36979	0.168829	1385.67	8.86768e-299	1.50148e-295
PvG009419	332.037	-4.10876	0.146946	1363.55	5.54085e-294	8.52888e-291
PvG019386	858.952	-3.50409	0.116522	1223.41	1.34242e-263	1.89415e-260
PvG031120	5627.96	-0.734061	0.0705858	1183.66	5.56275e-255	7.24527e-252
PvG008425	6651.02	2.15245	0.0718156	1162.53	2.11339e-250	2.55599e-247
PvG008427	4749.86	2.15185	0.0753484	1044.18	9.50349e-225	1.07275e-221
PvG024491	232.633	-3.51024	0.148582	1042.89	1.81071e-224	1.91618e-221
PvG021115	169.689	-3.36994	0.151996	1030.45	8.98149e-222	8.94557e-219
PvG022628	1182.2	1.63196	0.091596	1012.71	6.276e-218	5.90362e-215
PvG031535	16484.6	2.22792	0.0914867	988.688	1.00909e-212	8.9926e-210
PvG021995	4615.98	1.02746	0.0670221	985.083	6.10036e-212	5.16456e-209
PvG031301	1110.02	3.64875	0.132458	982.123	2.6718e-211	2.15423e-208
PvG031995	1012.59	0.99953	0.0795101	978.159	1.93126e-210	1.48637e-207
PvG016214	13184.3	0.93444	0.0432024	941.312	1.8631e-202	1.37157e-199
PvG034372	14888.7	2.51268	0.0953604	873.337	9.96594e-188	7.03097e-185
PvG016445	1819.67	2.85707	0.102556	860.945	4.81963e-185	3.26424e-182
PvG004320	4019.11	-1.42265	0.0738837	824.061	4.71444e-177	3.07019e-174
PvG019586	1426.81	-2.40078	0.0993245	819.251	5.19209e-176	3.25602e-173
PvG006795	892.37	-2.22811	0.104724	806.627	2.81827e-173	1.70425e-170
PvG025593	817.612	3.47129	0.133693	787.923	3.17136e-169	1.85164e-166
PvG014191	1909.62	2.24457	0.0921726	782.372	5.05249e-168	2.85162e-165
PvG024924	4116.61	0.823114	0.0697647	781.143	9.32584e-168	5.09372e-165
PvG006475	1745.22	4.29129	0.147464	765.739	2.02301e-164	1.07042e-161
PvG013600	605.201	-2.20701	0.0871754	758.017	9.51918e-163	4.8842e-160
PvG032893	15309.6	-1.61828	0.068834	752.93	1.20295e-161	5.99068e-159
PvG026632	6463.22	1.09415	0.0525696	748.175	1.28794e-160	6.23067e-158
PvG030162	913.383	1.80451	0.0913107	747.2	2.09487e-160	9.85287e-158
PvG004110	2920.38	1.84661	0.0753461	745.167	5.77458e-160	2.64257e-157
PvG025159	1820.16	1.62269	0.0670392	743.189	1.54818e-159	6.89837e-157
PvG020843	1579.95	-1.8502	0.0824038	741.343	3.88639e-159	1.68729e-156
PvG022746	18402.5	1.20288	0.0540416	735.56	6.94982e-158	2.94186e-155
PvG031534	125908	1.59004	0.0977511	706.362	1.46088e-151	6.03308e-149
PvG025564	309.191	-2.50993	0.130206	702.366	1.07136e-150	4.3191e-148
PvG022944	5766.18	-4.62994	0.196665	701.925	1.33488e-150	5.25631e-148
PvG008426	5532.97	2.18054	0.0984796	695.315	3.60336e-149	1.38664e-146
PvG016592	992.018	-1.62033	0.0710981	692.505	1.46248e-148	5.50282e-146
PvG003419	241.718	-2.39827	0.12593	685.612	4.54591e-147	1.67329e-144
PvG024938	2509.83	1.11473	0.0682768	684.53	7.79455e-147	2.80803e-144
PvG009585	198.564	-3.41553	0.163707	681.386	3.73769e-146	1.31847e-143
PvG028385	1055.29	1.70617	0.0766343	679.344	1.03421e-145	3.57373e-143
PvG030112	945.113	-1.71558	0.0773399	677.344	2.80369e-145	9.49441e-143
PvG005180	863.016	-1.9617	0.0903627	675.212	8.11651e-145	2.69468e-142
PvG014655	3189.58	1.84704	0.0824099	666.774	5.44677e-143	1.77355e-140
PvG010789	670.808	2.00598	0.0971377	666.15	7.43192e-143	2.37429e-140
PvG019002	588.177	-2.19554	0.102372	665.656	9.5118e-143	2.98248e-140
PvG012931	430.222	-2.304	0.118973	662.24	5.22173e-142	1.60753e-139
PvG027078	843.982	-2.4342	0.103547	658.92	2.73179e-141	8.25977e-139
PvG016734	145.085	-4.38453	0.235583	649.541	2.93053e-139	8.70521e-137
PvG006285	1969.13	2.60976	0.117894	648.835	4.16523e-139	1.21596e-136
PvG029179	258.521	-2.90022	0.147924	640.67	2.43915e-137	6.99996e-135
PvG001940	3350.31	2.67865	0.154946	635.166	3.79072e-136	1.06974e-133
PvG032897	156.169	-2.8869	0.158092	630.905	3.16995e-135	8.79895e-133
PvG030805	448.886	2.97802	0.135441	629.334	6.93426e-135	1.89372e-132
PvG012543	214.106	5.30519	0.303693	628.042	1.32074e-134	3.54965e-132
PvG012512	4479.26	2.09231	0.0923181	626.788	2.46759e-134	6.52832e-132
PvG013433	492.121	1.0837	0.0831832	623.199	1.47595e-133	3.84472e-131
PvG003890	123.433	-4.2883	0.233886	622.577	2.01218e-133	5.16217e-131
PvG004754	2232.44	-0.751996	0.0672285	617.988	1.98151e-132	5.00761e-130
PvG002667	2280.3	0.0266002	0.0881588	613.339	2.0102e-131	5.0054e-129
PvG016768	106.161	-3.68877	0.213704	611.165	5.93814e-131	1.45717e-128
PvG014833	1723.2	2.06705	0.0986834	609.804	1.17009e-130	2.83029e-128
PvG020074	118.233	-2.12925	0.150692	607.133	4.42975e-130	1.0564e-127
PvG018817	959.777	-1.72015	0.0822247	606.82	5.1787e-130	1.21786e-127
PvG009484	732.512	-4.54692	0.245297	601.678	6.71574e-129	1.55768e-126
PvG015079	496.649	-2.74362	0.129152	600.742	1.07042e-128	2.44925e-126
PvG031530	2242.83	1.42891	0.0823299	600.434	1.24825e-128	2.81805e-126
PvG031526	4495.4	2.05464	0.115697	597.475	5.45388e-128	1.21507e-125
PvG022571	339.654	2.29077	0.181169	592.247	7.38007e-127	1.62285e-124
PvG028583	2554.67	0.647573	0.0616821	590.312	1.93574e-126	4.20204e-124
PvG024877	1797.84	1.43679	0.0770133	587.58	7.55202e-126	1.61862e-123
PvG018456	827.756	-3.61184	0.187706	587.389	8.30703e-126	1.75818e-123
PvG003962	1457.42	-2.08411	0.115772	583.873	4.78979e-125	1.00124e-122
PvG032323	132.692	-3.31297	0.184479	580.496	2.57782e-124	5.32289e-122
PvG004274	8532.63	1.84262	0.0862377	579.73	3.77563e-124	7.70228e-122
PvG000540	677.303	2.83948	0.157412	571.483	2.29905e-122	4.5969e-120
PvG012933	804.796	-3.95384	0.189016	571.475	2.30768e-122	4.5969e-120
PvG005307	396.943	5.23284	0.276332	571.36	2.4445e-122	4.81283e-120
PvG023075	133.956	-3.49795	0.189676	568.762	8.91978e-122	1.73597e-119
PvG004389	1271.47	1.6544	0.0839138	567.211	1.93218e-121	3.71769e-119
PvG001247	784.951	-1.80319	0.0885379	565.392	4.78188e-121	9.0974e-119
PvG027176	219.231	-2.41372	0.126638	563.928	9.91795e-121	1.8659e-118
PvG026990	1294.2	0.820111	0.0733806	562.611	1.91154e-120	3.55673e-118
PvG014516	3000.38	-4.17624	0.194909	562.007	2.58195e-120	4.7519e-118
PvG022029	4566.82	1.02209	0.0859834	554.244	1.23508e-118	2.24863e-116
PvG023182	115.911	4.27312	0.275659	545.896	7.90251e-117	1.42346e-114
PvG019221	497.41	2.539	0.134165	533.709	3.42314e-114	6.10111e-112
PvG034501	153.049	-2.83112	0.180102	533.085	4.67061e-114	8.2378e-112
PvG034371	2663.61	0.928155	0.0804223	523.691	5.03048e-112	8.78105e-110
PvG026802	1832.42	-1.98216	0.0996553	522.648	8.45809e-112	1.46135e-109
PvG001758	1444.31	1.31811	0.0726641	522.619	8.5794e-112	1.46734e-109
PvG033383	207.628	-2.09499	0.12773	522.209	1.05259e-111	1.78224e-109
PvG000470	635.845	-1.02384	0.103532	519.976	3.20088e-111	5.36608e-109
PvG030283	4763.98	-1.6404	0.0841339	515.707	2.68335e-110	4.45436e-108
PvG024495	232.287	-3.75652	0.18716	511.358	2.34107e-109	3.84844e-107
PvG025658	1168.27	-1.15701	0.10513	497.081	2.86708e-106	4.66783e-104
PvG019795	13688.7	1.59359	0.104083	494.865	8.64401e-106	1.39391e-103
PvG022952	1113.97	1.31859	0.127927	494.022	1.31485e-105	2.10028e-103
PvG000485	555.931	3.86594	0.236288	493.147	2.03374e-105	3.21825e-103
PvG013478	86.8617	-3.05735	0.194514	492.766	2.45793e-105	3.85348e-103
PvG031565	783.755	3.24251	0.228509	492.178	3.29424e-105	5.11725e-103
PvG003287	590.482	2.76328	0.146558	491.89	3.80177e-105	5.85195e-103
PvG015225	3039.3	0.993923	0.0680225	490.687	6.92251e-105	1.05596e-102
PvG001492	2894.42	-0.495201	0.0551479	488.73	1.83392e-104	2.77249e-102
PvG001877	2644.99	-2.53882	0.157713	484.787	1.30631e-103	1.95739e-101
PvG030519	819.954	2.0792	0.111241	483.969	1.96327e-103	2.91597e-101
PvG026128	1402.11	1.66926	0.0908983	483.923	2.00941e-103	2.95855e-101
PvG020872	2561.33	1.17709	0.08214	480.148	1.31635e-102	1.92142e-100
PvG000250	2074.02	2.99532	0.1347	479.489	1.82744e-102	2.64463e-100
PvG020578	15147.1	0.908395	0.058386	476.232	9.24883e-102	1.32713e-99
PvG023106	82.8044	-3.86584	0.231493	473.581	3.46314e-101	4.92755e-99
PvG012563	690.246	2.45045	0.127752	469.176	3.10405e-100	4.37982e-98
PvG030772	1249.63	1.62135	0.0833534	467.159	8.4713e-100	1.18542e-97
PvG016446	2077.44	3.37099	0.184075	466.482	1.18685e-99	1.6472e-97
PvG023509	4053.88	0.867689	0.074229	462.664	7.94314e-99	1.09344e-96
PvG000175	957.107	1.10131	0.104672	460.444	2.3981e-98	3.27456e-96
PvG015512	140.614	-3.33594	0.190415	460.207	2.69821e-98	3.65489e-96
PvG031536	217.057	3.24253	0.299779	459.28	4.2812e-98	5.75312e-96
PvG000487	5026.43	2.56818	0.157988	458.412	6.59635e-98	8.79444e-96
PvG024919	630.513	1.68178	0.110585	453.903	6.22296e-97	8.2318e-95
PvG016447	728.09	2.21827	0.157446	453.786	6.59592e-97	8.65753e-95
PvG004426	69.6951	-4.24761	0.285498	451.972	1.62758e-96	2.11986e-94
PvG008211	2646.06	1.14002	0.0618663	451.344	2.22522e-96	2.87614e-94
PvG003257	5972.69	-1.81024	0.118664	450.966	2.68527e-96	3.44447e-94
PvG028351	799.536	-1.81693	0.134912	446.262	2.7919e-95	3.55432e-93
PvG027234	80.5945	-3.73582	0.230946	444.738	5.96293e-95	7.53465e-93
PvG027433	49915.1	1.39981	0.0877178	442.73	1.61971e-94	2.03148e-92
PvG030983	4362.67	-1.16421	0.0680589	438.923	1.07744e-93	1.34141e-91
PvG014599	251.081	3.23611	0.211883	438.529	1.31101e-93	1.6203e-91
PvG000177	817.33	-0.182821	0.0780447	434.699	8.82127e-93	1.08233e-90
PvG011221	538.652	-2.36232	0.14139	433.838	1.35397e-92	1.64932e-90
PvG013451	122.935	-3.26135	0.198735	432.526	2.60065e-92	3.14529e-90
PvG013823	142.826	-2.61449	0.169516	430.609	6.75378e-92	8.11028e-90
PvG019941	363.262	2.48397	0.127606	429.114	1.42096e-91	1.69434e-89
PvG000489	241.035	3.6603	0.228669	428.551	1.88113e-91	2.22737e-89
PvG022232	763.154	1.83885	0.0963115	427.885	2.62029e-91	3.08102e-89
PvG030834	1409.36	1.24086	0.0714788	427.513	3.15315e-91	3.68201e-89
PvG000496	1929.28	1.59579	0.166262	427.072	3.92693e-91	4.55416e-89
PvG017408	246.095	-2.69982	0.15307	424.911	1.15113e-90	1.32592e-88
PvG031539	21898.7	0.868946	0.12415	424.704	1.27578e-90	1.45956e-88
PvG024976	627.668	-1.7437	0.118463	424.077	1.74313e-90	1.98085e-88
PvG004917	737.694	0.364782	0.115811	423.165	2.74455e-90	3.09805e-88
PvG021666	628.805	-1.49677	0.107024	421.934	5.06349e-90	5.67782e-88
PvG004123	627.773	-1.50361	0.0991575	421.81	5.38604e-90	5.99977e-88
PvG014298	4888.67	-0.756572	0.0871436	419.222	1.95269e-89	2.16098e-87
PvG029556	355.714	-1.66374	0.103648	418.155	3.32092e-89	3.65129e-87
PvG004128	3633.28	-1.5393	0.0922373	416.829	6.42413e-89	7.01764e-87
PvG014533	326.065	-1.6428	0.107176	413.499	3.36844e-88	3.65605e-86
PvG023276	1172.81	1.90036	0.104612	413.114	4.07954e-88	4.39967e-86
PvG035336	983.375	-1.882	0.119414	412.902	4.5323e-88	4.85702e-86
PvG034667	1118.18	1.18424	0.0736069	408.447	4.16002e-87	4.43003e-85
PvG007724	1493.54	-1.57242	0.11589	408.125	4.88231e-87	5.1667e-85
PvG015299	1018.57	-1.1486	0.133608	406.789	9.49272e-87	9.98327e-85
PvG013452	268.64	-2.56957	0.152809	405.983	1.41759e-86	1.48164e-84
PvG012462	129.949	2.39566	0.166117	403.176	5.72865e-86	5.95077e-84
PvG004276	608.729	2.28395	0.129301	403.089	5.98257e-86	6.17664e-84
PvG018882	21423.7	1.81338	0.0971786	400.941	1.7421e-85	1.78771e-83
PvG000488	1045.65	4.48788	0.269951	400.817	1.85294e-85	1.89e-83
PvG025563	191.657	-2.44691	0.152908	400.247	2.46001e-85	2.49419e-83
PvG031543	38860	0.61603	0.107936	400.188	2.53347e-85	2.55337e-83
PvG026554	48557.6	-1.57295	0.0892277	398.754	5.17031e-85	5.1801e-83
PvG027407	15406.1	0.863062	0.0814733	397.999	7.5288e-85	7.49869e-83
PvG010873	789.581	1.18629	0.0748403	397.468	9.80284e-85	9.70653e-83
PvG005920	61243.5	1.91507	0.139549	393.671	6.48259e-84	6.38158e-82
PvG016982	933.614	-3.28859	0.180261	391.961	1.51775e-83	1.48547e-81
PvG032908	2743.26	1.07068	0.0626371	391.509	1.90051e-83	1.84939e-81
PvG004660	106.581	-2.14891	0.170358	390.507	3.12776e-83	3.02625e-81
PvG024115	354.994	-1.69676	0.114857	389.758	4.54132e-83	4.36896e-81
PvG027369	6605.63	0.59038	0.0668806	387.522	1.38072e-82	1.32081e-80
PvG027297	5635.21	-1.09149	0.0612435	384.292	6.88497e-82	6.54923e-80
PvG021103	1757.08	-1.33174	0.0847009	384.192	7.23569e-82	6.84439e-80
PvG002687	1701.03	-1.03822	0.0570891	383.278	1.14016e-81	1.07251e-79
PvG031898	4123.66	0.951681	0.0631526	381.85	2.31969e-81	2.17e-79
PvG001202	112.721	-3.36955	0.202999	381.17	3.2533e-81	3.02664e-79
PvG016449	1855.63	2.59134	0.19155	381.069	3.42132e-81	3.16556e-79
PvG028155	4787.77	1.51131	0.100937	380.832	3.84887e-81	3.5418e-79
PvG011918	1655.31	1.10415	0.0711055	378.99	9.61933e-81	8.80403e-79
PvG031523	704.603	5.75046	0.28216	373.388	1.56049e-79	1.42055e-77
PvG000499	217.228	8.6108	1.17479	372.21	2.80337e-79	2.53833e-77
PvG001985	871.382	-1.1711	0.0923002	372.131	2.91616e-79	2.62641e-77
PvG002468	189.933	1.05418	0.177696	372.051	3.03491e-79	2.7189e-77
PvG014311	5746.48	0.624588	0.0569774	371.492	4.0074e-79	3.57123e-77
PvG033426	2851.71	-1.44242	0.0895585	369.702	9.75812e-79	8.65049e-77
PvG001840	577.602	-1.12021	0.11026	369.502	1.07801e-78	9.50669e-77
PvG031521	91629.2	0.820928	0.103916	368.145	2.11649e-78	1.85681e-76
PvG019985	913.308	-2.88676	0.213359	366.66	4.43017e-78	3.86658e-76
PvG021695	3378.41	1.10546	0.0929806	361.638	5.38231e-77	4.6735e-75
PvG018467	4051.33	2.21018	0.155906	361.055	7.19241e-77	6.21336e-75
PvG016452	2110.15	2.65428	0.167257	360.227	1.0853e-76	9.32804e-75
PvG020909	11349.3	1.10678	0.0703557	359.184	1.82337e-76	1.55926e-74
PvG017590	2077.45	-0.921649	0.0593503	358.083	3.15306e-76	2.6828e-74
PvG001879	1983.25	-2.58389	0.190605	357.287	4.68326e-76	3.96485e-74
PvG029295	1224.26	1.08201	0.1088	357.106	5.12448e-76	4.3168e-74
PvG011190	2142.31	1.24918	0.0792948	357.08	5.1895e-76	4.34993e-74
PvG008938	69.9964	5.9445	0.608784	356.69	6.30291e-76	5.25719e-74
PvG018764	1305.42	1.04092	0.0990296	356.663	6.38691e-76	5.30113e-74
PvG021993	2259.28	-0.39477	0.0796468	356.366	7.40296e-76	6.11449e-74
PvG009815	1051.3	1.12271	0.0696122	355.579	1.09507e-75	9.00085e-74
PvG021758	196.42	-1.7123	0.115674	354.518	1.85505e-75	1.51738e-73
PvG029000	840.498	2.8441	0.154383	354.484	1.88709e-75	1.53617e-73
PvG024969	5829.54	0.94627	0.0968106	354.443	1.92603e-75	1.56036e-73
PvG031119	1611.65	1.41717	0.0932081	353.702	2.78335e-75	2.24418e-73
PvG020582	1787.17	-1.13373	0.120141	353.38	3.26732e-75	2.62191e-73
PvG013084	93.4059	-2.76717	0.239166	352.627	4.75093e-75	3.79447e-73
PvG018295	400.15	1.69422	0.237971	351.51	8.27837e-75	6.58073e-73
PvG010654	231.195	-2.08379	0.129607	351.367	8.88876e-75	7.03292e-73
PvG013494	245.567	3.57585	0.263023	351.187	9.72045e-75	7.65519e-73
PvG004449	95.2162	-3.2324	0.236919	350.082	1.6835e-74	1.31968e-72
PvG016988	17534.5	1.50221	0.0895541	349.298	2.4865e-74	1.94016e-72
PvG025524	174.812	-2.37892	0.159016	349.106	2.73567e-74	2.12479e-72
PvG022945	200.331	-3.63981	0.224004	348.489	3.71636e-74	2.8733e-72
PvG015224	415.848	-2.70007	0.169182	347.741	5.39098e-74	4.14909e-72
PvG032546	1683.77	-1.40074	0.0868427	345.158	1.94706e-73	1.49175e-71
PvG030541	448.543	-1.47781	0.0934153	343.004	5.67966e-73	4.33189e-71
PvG027448	5469.17	0.836138	0.0953684	342.391	7.70587e-73	5.85093e-71
PvG007919	1988.77	0.760424	0.075006	342.053	9.11405e-73	6.88925e-71
PvG001239	602.04	2.31506	0.169325	341.949	9.5959e-73	7.22123e-71
PvG002761	5400.18	0.900781	0.153641	340.856	1.65245e-72	1.23802e-70
PvG009198	502.253	-0.894193	0.0905807	339.912	2.64195e-72	1.97064e-70
PvG004392	1279.73	1.94905	0.114793	339.667	2.98371e-72	2.2158e-70
PvG006370	992.095	1.191	0.0752405	338.749	4.70929e-72	3.482e-70
PvG001981	2401.43	-1.14523	0.0791575	338.665	4.9094e-72	3.61417e-70
PvG003484	1182.77	1.32661	0.0907424	336.111	1.74805e-71	1.2813e-69
PvG013808	802.675	-1.51887	0.0993175	333.334	6.9476e-71	5.07055e-69
PvG034001	1613.33	1.30685	0.0981023	333.189	7.46748e-71	5.42658e-69
PvG031547	2605.62	1.4734	0.189983	332.697	9.53444e-71	6.89902e-69
PvG031520	31109.2	1.22762	0.121376	331.296	1.91307e-70	1.37839e-68
PvG005377	495.961	1.16145	0.0949442	331.286	1.92332e-70	1.3799e-68
PvG007450	3591.1	1.60078	0.120771	331.041	2.17185e-70	1.55163e-68
PvG014573	2368.71	0.932087	0.0588654	330.243	3.22863e-70	2.29694e-68
PvG002046	7408.31	1.02482	0.0706562	328.359	8.23631e-70	5.83503e-68
PvG028704	3720.41	1.18139	0.0782904	327.405	1.32284e-69	9.33267e-68
PvG026018	43018.1	0.358276	0.128303	327.296	1.39706e-69	9.81533e-68
PvG025503	2782.67	0.355949	0.0701588	326.523	2.05056e-69	1.43471e-67
PvG000538	150.558	3.40956	0.253416	325.843	2.87605e-69	2.004e-67
PvG029889	1578.67	0.421366	0.0604241	322.887	1.24923e-68	8.66884e-67
PvG031550	69.5432	8.19541	1.1928	322.537	1.4869e-68	1.0276e-66
PvG013492	176.258	3.71723	0.288621	322.145	1.80622e-68	1.24321e-66
PvG004600	923.809	1.37417	0.103719	321.525	2.45839e-68	1.68524e-66
PvG020910	658.714	1.67428	0.11097	319.726	6.00928e-68	4.10279e-66
PvG027406	5732.75	-0.453036	0.0567594	318.991	8.65853e-68	5.8878e-66
PvG022474	7577.01	-3.39388	0.204641	315.736	4.36278e-67	2.95483e-65
PvG009570	401.731	-1.44731	0.10584	315.697	4.44932e-67	3.00143e-65
PvG029003	31.8767	-4.67259	0.408621	315.178	5.75756e-67	3.86853e-65
PvG031544	61674	0.867837	0.113195	315.155	5.82397e-67	3.89768e-65
PvG034370	524.102	2.21293	0.146951	313.363	1.41887e-66	9.45836e-65
PvG007184	80.0879	-3.02801	0.210066	313.34	1.43503e-66	9.5286e-65
PvG015769	2715.25	0.469529	0.0760884	313.231	1.51456e-66	1.00174e-64
PvG023842	2379.22	-0.868017	0.0580079	311.739	3.17913e-66	2.09451e-64
PvG016202	1143.29	-0.86037	0.06608	310.911	4.79633e-66	3.14773e-64
PvG030493	477.088	1.58748	0.10824	309.967	7.666e-66	5.01161e-64
PvG000495	2469.29	2.22496	0.179244	308.784	1.3796e-65	8.98439e-64
PvG004166	1339.41	-0.865736	0.0836305	307.397	2.74797e-65	1.78271e-63
PvG006329	350.705	-1.80905	0.120607	307.085	3.20965e-65	2.07427e-63
PvG016006	4504.99	1.0058	0.0711985	306.761	3.7692e-65	2.42662e-63
PvG017830	798.8	0.640093	0.116826	305.925	5.70908e-65	3.66159e-63
PvG006328	840.885	2.4958	0.149615	305.305	7.77112e-65	4.96531e-63
PvG011953	322.503	2.18296	0.152155	303.92	1.54587e-64	9.8401e-63
PvG004914	735.803	2.17955	0.151356	303.885	1.57334e-64	9.97743e-63
PvG000074	78.2471	-2.20334	0.181673	303.76	1.6735e-64	1.0573e-62
PvG001071	272.436	-1.82522	0.128843	301.596	4.90342e-64	3.08642e-62
PvG012560	382.512	-1.5305	0.109611	301.218	5.91569e-64	3.7098e-62
PvG009439	669.623	-1.2042	0.0866407	301.208	5.94713e-64	3.71575e-62
PvG028298	168.167	-1.87465	0.173798	300.994	6.61406e-64	4.11725e-62
PvG005612	794.548	1.68729	0.119132	300.924	6.84607e-64	4.24607e-62
PvG033280	2030.29	-1.57488	0.110435	300.757	7.43828e-64	4.59653e-62
PvG003228	2312.81	-1.80233	0.144042	300.607	8.01387e-64	4.93421e-62
PvG032222	2999.35	-1.41371	0.0963078	300.035	1.065e-63	6.53353e-62
PvG004247	2910.8	1.09153	0.10012	299.482	1.40135e-63	8.56591e-62
PvG015692	588.659	1.74879	0.114453	298.578	2.1951e-63	1.33696e-61
PvG025496	602.227	-1.22732	0.0981823	298.407	2.3899e-63	1.45039e-61
PvG018464	3952.93	2.14372	0.1407	298.255	2.5777e-63	1.55877e-61
PvG024263	99.9432	-2.81278	0.193639	297.331	4.07859e-63	2.45761e-61
PvG030126	165.272	-2.04704	0.144337	296.94	4.95377e-63	2.97437e-61
PvG011595	337.895	3.57129	0.256928	296.55	6.01169e-63	3.59682e-61
PvG033310	675.326	1.41458	0.112293	295.117	1.22487e-62	7.30262e-61
PvG002527	1150.63	-1.3031	0.0858665	294.947	1.33247e-62	7.91625e-61
PvG020088	135.766	2.2591	0.219377	294.32	1.81978e-62	1.07736e-60
PvG012915	226.319	-1.62076	0.119693	293.998	2.13495e-62	1.25954e-60
PvG018564	3134.3	0.281308	0.09409	293.541	2.67905e-62	1.57506e-60
PvG031546	2870.21	2.14174	0.169899	293.121	3.29951e-62	1.93312e-60
PvG013047	2167.39	0.112845	0.060726	292.162	5.31423e-62	3.10278e-60
PvG031563	60.02	6.1082	1.02267	290.64	1.13142e-61	6.58324e-60
PvG006996	3454.35	1.14936	0.108665	290.132	1.45592e-61	8.44231e-60
PvG014520	144.065	-1.7824	0.159927	289.525	1.96796e-61	1.13725e-59
PvG033381	120.282	-2.04973	0.157974	289.361	2.1352e-61	1.2297e-59
PvG019734	2266.71	-1.17643	0.0948356	288.109	3.9757e-61	2.28192e-59
PvG015674	2504.8	1.09346	0.0878633	287.621	5.06548e-61	2.89759e-59
PvG011145	2189.99	0.453237	0.0696024	287.34	5.82583e-61	3.32131e-59
PvG027061	510.555	-1.68531	0.134042	287.104	6.54781e-61	3.72039e-59
PvG026991	2358.14	-0.692647	0.0496033	286.345	9.54471e-61	5.40505e-59
PvG002426	2452.47	1.75916	0.149197	286.1	1.07842e-60	6.08661e-59
PvG013254	131.891	-2.29153	0.182567	285.815	1.24225e-60	6.98796e-59
PvG013200	1565.34	1.26966	0.0940799	285.241	1.65166e-60	9.26023e-59
PvG013194	1919.1	-1.5621	0.149154	283.842	3.30805e-60	1.84858e-58
PvG022634	810.839	-1.35438	0.126437	283.177	4.60165e-60	2.563e-58
PvG014987	740.25	-0.58913	0.107072	280.405	1.82295e-59	1.01201e-57
PvG022552	2231.23	0.812801	0.0598767	279.16	3.38192e-59	1.87133e-57
PvG012780	2245.28	1.09064	0.088034	279.068	3.53889e-59	1.95181e-57
PvG018301	109.533	3.80543	0.417236	278.659	4.33654e-59	2.38397e-57
PvG022263	559.561	0.857143	0.0933508	278.109	5.69876e-59	3.1227e-57
PvG017275	899.846	2.28302	0.177126	277.96	6.13513e-59	3.35097e-57
PvG001718	1846.97	0.0768333	0.0738108	277.713	6.93515e-59	3.77575e-57
PvG028906	649.415	1.12395	0.120423	276.816	1.08239e-58	5.87405e-57
PvG030153	601.67	-1.76573	0.128275	276.708	1.14206e-58	6.17806e-57
PvG026784	125.032	-2.02888	0.163733	276.687	1.15424e-58	6.22406e-57
PvG029698	1034.44	-0.553956	0.078436	276.054	1.58035e-58	8.49475e-57
PvG007084	3346.96	-1.25957	0.0958437	275.662	1.91941e-58	1.02846e-56
PvG017935	1064.19	1.06732	0.0916722	275.199	2.41531e-58	1.2901e-56
PvG013748	1820.4	1.29738	0.109912	275.162	2.46064e-58	1.31017e-56
PvG032405	1662.03	1.23807	0.0856962	273.895	4.61579e-58	2.44999e-56
PvG013521	1882.1	3.69709	0.244508	273.642	5.23219e-58	2.76849e-56
PvG029096	516.066	1.18111	0.100343	272.641	8.6008e-58	4.53672e-56
PvG014541	4834.25	0.630938	0.0602477	272.55	8.99539e-58	4.73012e-56
PvG000500	89.1161	8.10191	1.16784	272.269	1.03453e-57	5.42314e-56
PvG030482	444.279	1.59732	0.0999655	271.736	1.34748e-57	7.04181e-56
PvG014635	684.288	0.767257	0.0839547	271.636	1.41645e-57	7.37947e-56
PvG027083	6246.15	1.15483	0.0824522	270.221	2.8582e-57	1.48451e-55
PvG018129	377.857	1.80317	0.137174	270.006	3.18124e-57	1.64724e-55
PvG013253	380.467	-1.49246	0.108822	269.756	3.6007e-57	1.85875e-55
PvG013597	523.87	-0.868848	0.0824971	269.57	3.94866e-57	2.03218e-55
PvG014546	1782.65	0.785649	0.0840871	269.261	4.60373e-57	2.36213e-55
PvG005901	2490.19	1.46113	0.143816	269.075	5.04889e-57	2.58271e-55
PvG014636	161.89	-1.74431	0.162729	269.063	5.07885e-57	2.59021e-55
PvG015995	130.81	2.24083	0.166113	268.983	5.2842e-57	2.68685e-55
PvG000978	4353.19	1.32712	0.0925751	268.447	6.89563e-57	3.49571e-55
PvG016721	482.251	0.025014	0.0959122	268.157	7.96207e-57	4.02429e-55
PvG001608	685.493	-3.30046	0.249637	267.777	9.61711e-57	4.84634e-55
PvG005922	5025.71	2.03855	0.129499	266.603	1.72191e-56	8.65144e-55
PvG016440	549.137	-2.78065	0.230866	265.951	2.37922e-56	1.19186e-54
PvG022146	9837.86	1.05068	0.0848771	265.834	2.52223e-56	1.25978e-54
PvG022158	312.53	1.01927	0.100249	264.961	3.88838e-56	1.93642e-54
PvG014511	302.878	2.15923	0.144595	264.598	4.65741e-56	2.31259e-54
PvG019974	1409.57	0.284959	0.0680531	264.207	5.65507e-56	2.79976e-54
PvG014173	151.916	2.34305	0.222705	264.133	5.86457e-56	2.89501e-54
PvG004296	2068.87	0.792305	0.0728016	263.953	6.4135e-56	3.15679e-54
PvG008748	298.773	1.8971	0.135606	263.424	8.34046e-56	4.09335e-54
PvG013605	102.651	3.99398	0.305752	262.845	1.11148e-55	5.43916e-54
PvG030073	379.891	-2.3046	0.187721	262.734	1.17465e-55	5.73176e-54
PvG033308	1924.4	0.644336	0.074329	262.575	1.27058e-55	6.18203e-54
PvG015064	2783	0.285835	0.074798	262.176	1.54903e-55	7.51524e-54
PvG004847	3110.35	0.962452	0.0705062	261.886	1.78852e-55	8.65236e-54
PvG011611	1341.04	1.30302	0.108604	261.096	2.64714e-55	1.27696e-53
PvG000493	450.458	1.7923	0.131949	260.804	3.05972e-55	1.4718e-53
PvG034367	231.098	2.06189	0.155568	260.478	3.59716e-55	1.72541e-53
PvG001195	3066.17	-1.01556	0.0689199	260.454	3.64122e-55	1.74162e-53
PvG031527	1252.88	1.60962	0.141439	259.931	4.71811e-55	2.25034e-53
PvG030058	1048.97	-0.281561	0.095516	259.485	5.8889e-55	2.80087e-53
PvG011819	859.784	-2.89653	0.198532	259.241	6.64677e-55	3.14743e-53
PvG015929	110.8	3.13106	0.232197	259.238	6.65473e-55	3.14743e-53
PvG033312	2263.74	-0.543306	0.130123	259.102	7.12019e-55	3.35819e-53
PvG013455	33.3254	-4.59462	0.429141	258.438	9.89715e-55	4.65496e-53
PvG008179	470.978	0.955506	0.10465	258.2	1.11384e-54	5.22425e-53
PvG019317	3720.58	0.929063	0.0805562	258.041	1.20515e-54	5.63689e-53
PvG022910	66.7188	-2.2254	0.202008	258.013	1.22224e-54	5.70108e-53
PvG002328	863.937	0.703814	0.0744368	257.895	1.29598e-54	6.02847e-53
PvG005378	3519.95	-0.270175	0.127797	257.828	1.34006e-54	6.21639e-53
PvG034979	2149.02	-1.36581	0.0974728	257.791	1.36488e-54	6.31425e-53
PvG014456	3018.72	1.47128	0.115502	257.709	1.42152e-54	6.55838e-53
PvG001994	874.796	-1.46525	0.132267	257.603	1.49792e-54	6.89206e-53
PvG001024	2500.79	-0.90368	0.0714151	257.497	1.57881e-54	7.24454e-53
PvG020130	1270.88	2.20687	0.157013	257.174	1.85371e-54	8.48299e-53
PvG013060	3277.86	0.507852	0.0515481	257.1	1.92243e-54	8.77373e-53
PvG035342	1355.69	-1.22707	0.0963386	256.682	2.36535e-54	1.07662e-52
PvG011141	416.259	-1.48218	0.10563	256.415	2.70039e-54	1.22582e-52
PvG027159	1021.6	0.919322	0.0719609	256.332	2.81437e-54	1.27414e-52
PvG033243	11107.1	2.22517	0.174256	254.947	5.59433e-54	2.52595e-52
PvG027099	4380.47	1.21011	0.166371	254.025	8.83902e-54	3.98038e-52
PvG008141	368.104	-1.25569	0.101141	253.713	1.03174e-53	4.63378e-52
PvG004256	114.944	-3.12392	0.298156	253.673	1.05272e-53	4.71551e-52
PvG001738	2577.35	-0.951655	0.0954563	252.998	1.4709e-53	6.57131e-52
PvG022209	6666.46	1.29405	0.122033	252.522	1.86324e-53	8.30219e-52
PvG031996	1235.2	0.384968	0.100681	252.24	2.14259e-53	9.52189e-52
PvG020293	1307.06	-0.98481	0.0878763	251.726	2.76547e-53	1.22578e-51
PvG028398	146.471	1.51421	0.1506	251.043	3.88092e-53	1.71571e-51
PvG023168	3319.16	1.30529	0.116468	250.072	6.28159e-53	2.76979e-51
PvG012801	49.0911	6.9791	1.02065	249.664	7.68886e-53	3.3815e-51
PvG011630	5412.97	-0.753092	0.10202	249.526	8.23523e-53	3.6124e-51
PvG014521	5079.39	0.810544	0.0640669	249.493	8.37209e-53	3.66295e-51
PvG028626	11139.9	-0.8958	0.0730938	249.288	9.26508e-53	4.0432e-51
PvG024116	142.676	2.86144	0.207241	248.35	1.4757e-52	6.42329e-51
PvG029954	548.792	2.71156	0.173273	248.196	1.59279e-52	6.91517e-51
PvG014325	243.983	-1.36794	0.117855	248.116	1.65753e-52	7.17783e-51
PvG028642	157.585	-1.4318	0.126621	247.954	1.79566e-52	7.75614e-51
PvG034622	572.149	1.03147	0.0826626	247.866	1.87657e-52	8.08503e-51
PvG024584	294.464	0.867451	0.123718	247.311	2.47091e-52	1.06186e-50
PvG004848	1994.97	-0.757797	0.124346	246.341	3.99732e-52	1.71348e-50
PvG026630	262.427	1.9342	0.177887	245.6	5.77228e-52	2.46809e-50
PvG018126	609.293	1.19749	0.129247	245.304	6.68555e-52	2.85138e-50
PvG010315	1493.42	-0.163275	0.067763	244.984	7.83498e-52	3.33321e-50
PvG010326	4820.22	-0.380077	0.077122	244.508	9.92292e-52	4.2109e-50
PvG002329	1014.05	0.712014	0.0720643	244.424	1.0342e-51	4.37778e-50
PvG018999	1388.54	0.964618	0.0772088	244.247	1.12903e-51	4.76729e-50
PvG003706	2317.25	-1.06184	0.120409	244.219	1.1449e-51	4.82227e-50
PvG022145	21811.9	1.13747	0.096053	243.836	1.38434e-51	5.81631e-50
PvG030044	145.183	-2.1774	0.179233	243.339	1.77131e-51	7.42371e-50
PvG024925	431.738	-1.4552	0.115503	243.11	1.98419e-51	8.2954e-50
PvG034152	303.997	-1.81968	0.142149	242.174	3.15682e-51	1.31654e-49
PvG032324	18246.9	-0.342209	0.042313	241.936	3.55248e-51	1.4779e-49
PvG031559	142.505	5.72202	0.454853	241.914	3.59066e-51	1.49012e-49
PvG025291	942.469	1.49054	0.131024	241.732	3.93064e-51	1.62723e-49
PvG007086	5869.77	0.0266092	0.0742455	241.387	4.66445e-51	1.9263e-49
PvG013311	236.311	-1.2517	0.11578	241.005	5.63663e-51	2.32213e-49
PvG014477	1873.76	0.736531	0.088417	239.526	1.17387e-50	4.82426e-49
PvG001761	2578.92	-1.23292	0.11148	239.13	1.42834e-50	5.85583e-49
PvG004205	198.007	-1.67359	0.127752	238.556	1.89836e-50	7.764e-49
PvG016448	951.131	1.5201	0.140222	238.167	2.30206e-50	9.39239e-49
PvG021427	1259.29	1.01747	0.0903387	237.523	3.16874e-50	1.28974e-48
PvG003627	1709.43	-1.13078	0.0841044	237.36	3.43449e-50	1.39455e-48
PvG001753	339.784	0.850106	0.110447	237.294	3.54938e-50	1.43775e-48
PvG011653	29.8104	-2.1959	0.351949	236.297	5.82029e-50	2.35201e-48
PvG005261	1527.33	-0.987193	0.074139	236.275	5.88141e-50	2.37105e-48
PvG030156	7451.55	-1.44822	0.0938542	235.981	6.80657e-50	2.7375e-48
PvG003628	1372.61	0.930556	0.080058	235.684	7.88506e-50	3.16374e-48
PvG020562	267.672	-0.758694	0.193384	235.335	9.37387e-50	3.75221e-48
PvG013329	2083.05	0.711046	0.0617198	234.791	1.22761e-49	4.90233e-48
PvG003413	10386.2	0.669991	0.0694455	234.073	1.7523e-49	6.98115e-48
PvG017314	1026.11	-1.18761	0.0896797	233.87	1.93871e-49	7.70571e-48
PvG021438	859.757	1.09602	0.14166	233.498	2.33073e-49	9.24213e-48
PvG000337	221.496	-1.8022	0.151528	233.278	2.59919e-49	1.02826e-47
PvG000310	1129.88	1.53197	0.148986	233.244	2.6431e-49	1.04319e-47
PvG003077	200.962	-1.38068	0.156078	233.17	2.74277e-49	1.08001e-47
PvG030992	1845.07	1.41192	0.102367	233.148	2.77315e-49	1.08944e-47
PvG004002	521.169	1.21936	0.105093	233.011	2.96731e-49	1.16302e-47
PvG003693	877.044	-1.09086	0.0940417	232.631	3.58322e-49	1.40118e-47
PvG012878	2062.32	1.41581	0.121248	232.589	3.65732e-49	1.42686e-47
PvG033893	1518.54	2.88837	0.230583	232.15	4.54803e-49	1.77028e-47
PvG012930	936.15	-1.0415	0.114281	232.046	4.78671e-49	1.85891e-47
PvG011661	98.8535	2.28533	0.251668	230.836	8.72082e-49	3.37897e-47
PvG005117	61.2797	-2.47461	0.221106	230.686	9.39621e-49	3.63234e-47
PvG012879	258.596	-1.57597	0.121315	230.274	1.15217e-48	4.44387e-47
PvG012980	40.3347	-2.82099	0.275268	229.709	1.52485e-48	5.8546e-47
PvG019077	2336.03	0.748637	0.0669835	229.709	1.52461e-48	5.8546e-47
PvG016853	931.761	1.2138	0.116666	229.647	1.57283e-48	6.02513e-47
PvG005935	270.89	-1.76017	0.130524	228.922	2.25292e-48	8.61093e-47
PvG000865	90.7759	3.63169	0.296641	228.464	2.82703e-48	1.07809e-46
PvG021996	508.524	1.05204	0.106418	228.184	3.2469e-48	1.23543e-46
PvG018907	2598.94	0.527797	0.0714919	227.256	5.1432e-48	1.95257e-46
PvG008188	129.397	-1.75411	0.173118	227.239	5.18723e-48	1.96488e-46
PvG034579	444.001	1.03603	0.126726	227.212	5.25695e-48	1.98685e-46
PvG001696	1474.26	0.867252	0.0920124	227.039	5.72762e-48	2.15991e-46
PvG022127	19501.5	1.15363	0.100884	226.844	6.30823e-48	2.37358e-46
PvG027268	20.3201	-3.80101	0.423309	226.471	7.5887e-48	2.84904e-46
PvG023966	1800.83	0.165958	0.088499	226.445	7.68942e-48	2.88047e-46
PvG026054	104.505	2.81666	0.294244	226.395	7.88263e-48	2.94633e-46
PvG018843	1170.66	1.09462	0.0912616	226.384	7.92451e-48	2.95546e-46
PvG032435	584.554	-1.85803	0.139941	226.26	8.42776e-48	3.13624e-46
PvG009415	154.213	-1.37186	0.121606	225.861	1.02691e-47	3.81306e-46
PvG026622	1327.35	1.13719	0.0842711	225.632	1.15009e-47	4.26113e-46
PvG033455	3279.88	-0.614307	0.0783777	225.518	1.21739e-47	4.50064e-46
PvG002726	1716.32	0.837385	0.0697358	224.733	1.79581e-47	6.62453e-46
PvG030119	309.817	-1.25937	0.114336	224.39	2.12894e-47	7.83635e-46
PvG030261	362.542	-1.81099	0.144272	224.209	2.32891e-47	8.5538e-46
PvG012016	331.14	-1.58905	0.11595	223.984	2.60389e-47	9.54308e-46
PvG029754	724.798	-0.631487	0.0855615	223.897	2.71766e-47	9.93852e-46
PvG018461	61.814	-2.2505	0.214145	223.803	2.84756e-47	1.03912e-45
PvG019565	316.987	2.41658	0.229194	223.414	3.45397e-47	1.25769e-45
PvG008642	2346.09	0.187383	0.0832689	223.379	3.51419e-47	1.27687e-45
PvG021425	1824.64	1.07214	0.113508	222.357	5.83119e-47	2.11421e-45
PvG009372	754.686	-1.05279	0.0825971	222.308	5.9733e-47	2.16111e-45
PvG024496	152.05	-2.35155	0.173623	222.17	6.39597e-47	2.3091e-45
PvG030749	2511.41	2.86728	0.188093	221.918	7.24663e-47	2.6051e-45
PvG032718	895.697	-3.728	0.307955	221.919	7.24515e-47	2.6051e-45
PvG031548	10027.5	2.2091	0.183334	221.387	9.42741e-47	3.38188e-45
PvG010002	4079.63	-0.362934	0.0749765	221.19	1.0393e-46	3.72038e-45
PvG008157	4948.06	1.01231	0.0827695	220.801	1.26074e-46	4.50355e-45
PvG013852	1113.92	-2.14316	0.152412	220.425	1.51887e-46	5.4142e-45
PvG004005	575.086	1.1028	0.0857704	220.356	1.57186e-46	5.59134e-45
PvG000923	485.812	1.0626	0.0912063	220.252	1.65429e-46	5.8722e-45
PvG028140	231.287	-1.76155	0.134972	220.208	1.69094e-46	5.98975e-45
PvG007573	2108.72	0.859818	0.067644	219.524	2.3735e-46	8.38998e-45
PvG018390	1399.16	1.15618	0.134484	219.053	2.99662e-46	1.05706e-44
PvG031641	4644.87	-0.688157	0.0696096	218.211	4.54853e-46	1.60116e-44
PvG014476	472.307	1.15534	0.087345	217.838	5.47155e-46	1.92094e-44
PvG021832	3709.14	1.92796	0.176804	217.835	5.47966e-46	1.92094e-44
PvG005164	89.0153	-2.85663	0.235004	217.701	5.8574e-46	2.04912e-44
PvG033306	21.9143	-4.40171	0.447681	217.104	7.87035e-46	2.74764e-44
PvG013058	8743.82	-1.21703	0.089097	217.046	8.10116e-46	2.8224e-44
PvG027370	3531.02	0.935253	0.0936506	216.945	8.51706e-46	2.96121e-44
PvG020076	4571.6	0.81175	0.131898	216.94	8.5365e-46	2.96189e-44
PvG017962	1364.06	1.04716	0.0863753	216.895	8.73208e-46	3.02355e-44
PvG020876	470.069	1.01458	0.104144	216.596	1.01252e-45	3.49877e-44
PvG024887	4949.29	0.249463	0.0670541	216.467	1.07919e-45	3.72156e-44
PvG003243	625.566	-0.0723277	0.0911774	216.359	1.13852e-45	3.91819e-44
PvG007319	366.688	1.2173	0.103168	216.066	1.31626e-45	4.52068e-44
PvG007812	431.514	1.06567	0.101434	215.288	1.93579e-45	6.63497e-44
PvG026964	167.055	2.28352	0.170957	215.023	2.20762e-45	7.5514e-44
PvG029766	83.9933	-2.3182	0.224151	214.407	2.99536e-45	1.02253e-43
PvG014489	43204.1	-1.23909	0.0907245	214.173	3.363e-45	1.14572e-43
PvG013739	359.839	-0.990118	0.0938704	214.138	3.42221e-45	1.16355e-43
PvG029545	839.038	0.588131	0.0750887	214.129	3.43654e-45	1.16608e-43
PvG029324	642.331	1.1777	0.0893943	213.671	4.31315e-45	1.46061e-43
PvG027476	601.331	1.03135	0.0832812	213.606	4.45234e-45	1.50473e-43
PvG005910	3111.32	0.773244	0.0739935	212.901	6.31302e-45	2.12932e-43
PvG011904	4375.48	-0.152037	0.0637598	212.637	7.19694e-45	2.42264e-43
PvG017148	7222.6	-0.501019	0.0858271	212.598	7.33706e-45	2.4649e-43
PvG019118	1080.82	0.841198	0.0780034	212.098	9.40109e-45	3.15207e-43
PvG031531	119804	1.32544	0.166903	212.028	9.72856e-45	3.25541e-43
PvG022823	50016.4	0.73651	0.154603	212.009	9.82082e-45	3.2798e-43
PvG028099	728.918	-1.08477	0.0945599	211.922	1.02545e-44	3.41789e-43
PvG030777	1193.99	0.900235	0.0945113	211.518	1.2525e-44	4.16646e-43
PvG005248	984.773	-1.38679	0.114701	210.979	1.63637e-44	5.43276e-43
PvG033180	1893.3	-0.490321	0.071519	210.558	2.01534e-44	6.67784e-43
PvG018391	1181.33	1.15573	0.137011	209.465	3.46229e-44	1.14499e-42
PvG024085	157.95	-2.00996	0.193871	208.926	4.52292e-44	1.49283e-42
PvG003698	15111.8	0.716248	0.0654499	208.882	4.62272e-44	1.5228e-42
PvG008737	295.84	1.84971	0.1459	208.773	4.87944e-44	1.60425e-42
PvG001296	1199.08	-1.08119	0.0915559	208.575	5.38245e-44	1.7662e-42
PvG011091	848.415	-1.73444	0.128834	208.508	5.56233e-44	1.82169e-42
PvG030165	1148.28	0.244725	0.0955879	208.21	6.4466e-44	2.10722e-42
PvG007121	1509.45	0.462289	0.0663072	208.088	6.84849e-44	2.23427e-42
PvG024031	1240.34	-1.5579	0.124054	207.902	7.50954e-44	2.44522e-42
PvG010308	152.178	2.33279	0.181115	207.295	1.01422e-43	3.29612e-42
PvG023049	2246.79	0.970688	0.123881	207.205	1.06066e-43	3.44045e-42
PvG000906	108.056	2.4826	0.252589	207.183	1.07245e-43	3.47203e-42
PvG012912	100.505	-1.96364	0.17644	206.988	1.18066e-43	3.81507e-42
PvG000932	1792.35	-0.795149	0.147669	206.857	1.26033e-43	4.06473e-42
PvG034562	206.595	-1.70718	0.1655	206.444	1.54586e-43	4.97614e-42
PvG014015	3328.68	1.16387	0.0981354	206.157	1.78172e-43	5.72448e-42
PvG000556	539.537	1.09237	0.122109	205.799	2.12739e-43	6.82217e-42
PvG002043	450.737	-1.72899	0.151786	205.545	2.4131e-43	7.72376e-42
PvG033266	5084.71	0.754813	0.078924	205.263	2.77524e-43	8.86612e-42
PvG017674	79.8245	-1.8643	0.213235	205.216	2.84058e-43	9.05777e-42
PvG011800	46.799	-2.69994	0.259416	204.794	3.49918e-43	1.11369e-41
PvG002784	1742.65	-0.794417	0.0580721	204.527	3.99401e-43	1.26879e-41
PvG003393	250.417	-2.11543	0.23758	204.477	4.0951e-43	1.29847e-41
PvG028286	1124.37	-1.11792	0.0922242	203.872	5.52515e-43	1.74863e-41
PvG022135	2176.27	0.306426	0.0506376	203.785	5.7676e-43	1.82196e-41
PvG004143	393.811	-1.98053	0.193836	203.623	6.25123e-43	1.97106e-41
PvG022854	346.806	-3.31532	0.281276	203.603	6.31353e-43	1.987e-41
PvG011916	1228.38	1.06895	0.0953925	203.348	7.16325e-43	2.25024e-41
PvG018469	140.667	3.64585	0.343662	203.342	7.18184e-43	2.25191e-41
PvG028675	193.76	-1.46248	0.144505	203.152	7.89217e-43	2.47006e-41
PvG027058	475.385	-1.59954	0.137482	202.923	8.83781e-43	2.76092e-41
PvG020840	756.273	1.05769	0.10811	202.68	9.96648e-43	3.10778e-41
PvG026427	2114.64	-0.169874	0.130131	202.412	1.13854e-42	3.54371e-41
PvG023502	79.9066	-2.74454	0.277957	202.28	1.21523e-42	3.77546e-41
PvG007112	687.555	-1.28184	0.101767	201.803	1.53865e-42	4.77152e-41
PvG025783	536.215	1.53168	0.126357	201.765	1.56834e-42	4.8547e-41
PvG017817	1186.39	-1.23159	0.106041	201.649	1.66114e-42	5.13255e-41
PvG026124	812.559	0.619598	0.0924214	201.528	1.76322e-42	5.43805e-41
PvG004412	705.332	0.689538	0.0891018	201.508	1.78109e-42	5.48316e-41
PvG024910	647.382	0.639697	0.0924046	201.341	1.93474e-42	5.94539e-41
PvG026305	19455	1.0654	0.0983833	201.104	2.17472e-42	6.67072e-41
PvG013609	1575.69	-2.51457	0.193302	200.916	2.38796e-42	7.31155e-41
PvG027091	170.334	-1.85162	0.153867	200.572	2.83014e-42	8.6498e-41
PvG023975	972.42	-0.511241	0.0917994	200.534	2.88478e-42	8.80093e-41
PvG030476	7296.58	0.126799	0.0627177	200.495	2.94132e-42	8.95726e-41
PvG032634	143.467	-1.7469	0.174656	200.191	3.41842e-42	1.03915e-40
PvG023787	15193.7	-0.964167	0.0711335	200.183	3.43128e-42	1.04119e-40
PvG031878	1241.97	1.32579	0.110113	200.159	3.47221e-42	1.05172e-40
PvG012922	16353.1	0.561622	0.0736879	200.123	3.53555e-42	1.069e-40
PvG034799	441.046	-0.960865	0.0824683	200.105	3.56638e-42	1.0764e-40
PvG023847	166.239	2.32625	0.204278	200.002	3.75373e-42	1.13093e-40
PvG003463	181.951	-2.00044	0.175972	199.964	3.82486e-42	1.14913e-40
PvG023902	5341.87	1.66596	0.131457	199.962	3.82772e-42	1.14913e-40
PvG000056	997.27	1.05679	0.0943636	199.806	4.13629e-42	1.23957e-40
PvG011007	868.351	1.0081	0.0926028	199.613	4.5511e-42	1.36147e-40
PvG002993	431.108	0.156195	0.109806	199.302	5.30719e-42	1.58486e-40
PvG030537	56.0587	-2.44682	0.235337	199.223	5.5202e-42	1.64556e-40
PvG026744	666.437	-1.20776	0.115085	198.608	7.48461e-42	2.22723e-40
PvG024861	1121.92	0.697328	0.0937371	198.568	7.63198e-42	2.2671e-40
PvG033887	1425.82	1.33375	0.166155	198.537	7.75199e-42	2.29872e-40
PvG026742	392.115	-1.79473	0.145693	198.484	7.95638e-42	2.3552e-40
PvG033836	7523.86	0.461013	0.0987878	198.445	8.11497e-42	2.39795e-40
PvG002061	488.713	-1.23509	0.108856	198.172	9.286e-42	2.73921e-40
PvG033221	63.9805	3.8895	0.370421	197.923	1.05033e-41	3.09291e-40
PvG033313	2026.25	0.772959	0.0628118	197.778	1.12871e-41	3.31795e-40
PvG034580	787.987	1.02903	0.115619	196.799	1.83272e-41	5.37809e-40
PvG031560	14191.3	1.47752	0.209001	196.698	1.92617e-41	5.64254e-40
PvG011776	1055.75	-0.543	0.0810954	196.431	2.19903e-41	6.43075e-40
PvG019130	248.126	2.64472	0.196328	195.858	2.91961e-41	8.52326e-40
PvG019712	56.3307	-2.04205	0.203718	195.788	3.02235e-41	8.80799e-40
PvG013840	4183.02	1.42162	0.106057	195.771	3.04743e-41	8.86583e-40
PvG024997	1374.52	-0.728541	0.102114	194.713	5.14503e-41	1.49426e-39
PvG032191	2245.72	-0.702857	0.0620348	194.589	5.47042e-41	1.58605e-39
PvG029030	2336.42	1.23104	0.127744	194.546	5.58764e-41	1.61726e-39
PvG015910	999.115	0.906585	0.0873858	194.071	7.07036e-41	2.04292e-39
PvG001489	2823.08	0.666388	0.0718325	193.922	7.60987e-41	2.19507e-39
PvG031025	914.242	-1.68311	0.171263	193.793	8.11344e-41	2.33634e-39
PvG018250	818.267	0.514247	0.174174	193.722	8.40112e-41	2.41507e-39
PvG025659	76506.6	0.857982	0.0895612	192.964	1.22271e-40	3.50896e-39
PvG030240	6148.05	-1.25437	0.1176	192.909	1.2564e-40	3.59956e-39
PvG033320	22.6011	-4.12736	0.421796	192.012	1.95806e-40	5.60032e-39
PvG000197	952.316	0.240379	0.0830102	191.67	2.31996e-40	6.6242e-39
PvG004753	100.986	2.3152	0.215187	191.551	2.4609e-40	7.01481e-39
PvG013318	434.916	-1.20505	0.101114	191.45	2.58661e-40	7.36075e-39
PvG018091	1510.27	0.935465	0.0997403	191.206	2.91801e-40	8.2899e-39
PvG010135	47.7563	-3.92756	0.36624	191.202	2.92369e-40	8.29211e-39
PvG029299	100.264	2.55461	0.210037	190.725	3.70184e-40	1.04815e-38
PvG030062	2544.39	-0.361681	0.102946	190.693	3.76162e-40	1.0633e-38
PvG010921	8425.34	0.29222	0.061965	190.575	3.98868e-40	1.12561e-38
PvG007072	4012.75	0.940318	0.144368	190.198	4.80669e-40	1.35419e-38
PvG004252	6415.51	0.012769	0.11627	189.972	5.37407e-40	1.51152e-38
PvG026592	1092	0.994989	0.0901802	189.714	6.10465e-40	1.71416e-38
PvG016137	868.844	1.31623	0.168982	189.702	6.14248e-40	1.72193e-38
PvG034787	4642.51	0.771759	0.126201	189.634	6.35209e-40	1.77774e-38
PvG031911	243.815	-0.572604	0.207492	189.621	6.3934e-40	1.78636e-38
PvG019464	249.527	-0.843511	0.118865	189.325	7.40236e-40	2.06486e-38
PvG030470	5468.96	2.07021	0.20417	189.154	8.05593e-40	2.24347e-38
PvG009437	106.517	-1.31229	0.147281	189.032	8.55551e-40	2.37868e-38
PvG000502	103.764	5.79903	0.799674	188.954	8.89168e-40	2.4681e-38
PvG012464	3338.75	-0.528921	0.0899936	187.973	1.4452e-39	4.00493e-38
PvG028391	2215.72	0.915646	0.158426	187.739	1.62238e-39	4.48857e-38
PvG030149	706.969	1.00803	0.111914	187.694	1.65862e-39	4.58138e-38
PvG008880	255.654	-0.166568	0.153183	187.542	1.78862e-39	4.9324e-38
PvG026022	433.539	-1.43524	0.146443	187.204	2.11341e-39	5.81858e-38
PvG017318	3674.3	-1.23434	0.112601	187.091	2.23547e-39	6.14464e-38
PvG010275	14640.3	-1.1153	0.113574	186.813	2.5649e-39	7.03873e-38
PvG002050	551.35	-0.637457	0.0924311	186.571	2.89086e-39	7.92039e-38
PvG013766	358.383	-0.492092	0.118711	186.298	3.30989e-39	9.0538e-38
PvG018844	1060.36	1.18988	0.102884	185.806	4.22065e-39	1.15264e-37
PvG015798	159.346	-1.16651	0.149329	185.51	4.8877e-39	1.33267e-37
PvG016450	782.996	1.68467	0.151174	185.353	5.28086e-39	1.43755e-37
PvG009192	252.122	1.44983	0.141362	185.25	5.55808e-39	1.51058e-37
PvG024262	155.465	-1.89042	0.198143	185.229	5.61513e-39	1.52364e-37
PvG024850	2300.03	-1.00295	0.128094	185.062	6.09784e-39	1.65198e-37
PvG008808	3407.32	-0.758023	0.138418	185.04	6.16568e-39	1.66769e-37
PvG031208	75.4061	3.33004	0.327304	184.655	7.46032e-39	2.01464e-37
PvG013088	6376.78	1.06525	0.103738	184.616	7.60551e-39	2.05058e-37
PvG003694	8382.96	-2.20442	0.181749	184.381	8.54326e-39	2.29975e-37
PvG013044	3747.43	0.209563	0.173838	184.354	8.6546e-39	2.32603e-37
PvG011107	94.4547	2.61203	0.233566	184.249	9.12015e-39	2.44727e-37
PvG022655	427.305	-1.12347	0.113222	183.403	1.38538e-38	3.71159e-37
PvG015195	544.473	0.0532717	0.162922	183.13	1.58628e-38	4.24311e-37
PvG020020	999.944	-0.85658	0.0742889	183.089	1.61804e-38	4.32123e-37
PvG012704	7280.34	1.02201	0.0936439	182.911	1.76693e-38	4.71144e-37
PvG024460	540.468	0.811867	0.11323	182.84	1.83013e-38	4.87229e-37
PvG009332	2224.86	0.0179016	0.0873831	182.802	1.86492e-38	4.9571e-37
PvG005002	404.568	-1.09804	0.112549	182.732	1.9305e-38	5.12338e-37
PvG010102	669.802	-0.901019	0.115341	182.65	2.01097e-38	5.32859e-37
PvG021681	345.737	-0.958817	0.098641	182.574	2.08811e-38	5.52437e-37
PvG026222	83.1884	2.83584	0.238077	182.195	2.51868e-38	6.65308e-37
PvG004398	642.492	-0.971175	0.114113	181.94	2.85726e-38	7.5357e-37
PvG009191	542.544	-0.463766	0.0864976	181.877	2.94652e-38	7.75901e-37
PvG033418	280.106	-1.81223	0.241294	181.639	3.31607e-38	8.71858e-37
PvG004164	238.84	-1.30471	0.128202	181.517	3.521e-38	9.24305e-37
PvG016009	1002.45	1.60703	0.202693	181.384	3.7612e-38	9.85829e-37
PvG025666	106.87	-1.91581	0.199466	181.31	3.9013e-38	1.02097e-36
PvG017119	108.91	-1.95757	0.180509	180.626	5.4705e-38	1.42942e-36
PvG031950	46.5926	2.04345	0.381133	180.181	6.81977e-38	1.77923e-36
PvG000868	76.1127	3.76666	0.333523	180.139	6.96201e-38	1.81355e-36
PvG027102	791.617	1.6154	0.164839	179.877	7.92317e-38	2.06075e-36
PvG013252	3763.31	0.727143	0.109803	179.751	8.43454e-38	2.19039e-36
PvG015447	88.0492	-2.41963	0.258553	179.398	1.00411e-37	2.6036e-36
PvG000985	146.054	2.10193	0.195032	179.322	1.04259e-37	2.69925e-36
PvG027092	7964.84	-1.65177	0.132802	178.613	1.48032e-37	3.82669e-36
PvG001481	714.746	-1.40663	0.139431	178.609	1.4833e-37	3.82854e-36
PvG003906	886.924	0.839733	0.103877	178.41	1.63652e-37	4.21759e-36
PvG027984	1835.92	1.85569	0.162041	178.178	1.83533e-37	4.72278e-36
PvG002251	3360.13	0.235288	0.0983521	177.856	2.15249e-37	5.5305e-36
PvG027373	3312.04	0.930104	0.1076	177.406	2.68902e-37	6.89855e-36
PvG025492	2278.71	0.800228	0.0769262	177.309	2.82111e-37	7.22647e-36
PvG032401	64.2066	-2.22775	0.218211	177.285	2.85478e-37	7.30169e-36
PvG028352	2945.21	-0.155756	0.0670038	177.261	2.8888e-37	7.37756e-36
PvG016241	81.444	3.07773	0.290706	177.133	3.07763e-37	7.84795e-36
PvG025808	2047.15	0.148382	0.109069	177.011	3.2691e-37	8.32368e-36
PvG017266	2588.76	-0.614554	0.0695955	176.988	3.30682e-37	8.40707e-36
PvG026386	7998.55	0.0879882	0.0813714	176.726	3.76431e-37	9.55582e-36
PvG024803	2492.44	0.268894	0.0804396	176.645	3.91642e-37	9.92708e-36
PvG004284	2222.63	0.832875	0.103118	176.058	5.23675e-37	1.32539e-35
PvG010134	121.725	-4.14418	0.385942	175.659	6.37857e-37	1.61197e-35
PvG021844	239.418	-2.23421	0.212424	175.25	7.80765e-37	1.97018e-35
PvG011692	19911.1	0.825607	0.096872	175.189	8.04795e-37	2.0278e-35
PvG017715	651.044	-1.50218	0.13999	175.159	8.16553e-37	2.05437e-35
PvG010851	120.065	-1.65355	0.17879	174.729	1.01016e-36	2.5377e-35
PvG011673	2413.91	1.5837	0.133891	174.475	1.14511e-36	2.87245e-35
PvG001022	564.259	-1.14277	0.114846	174.383	1.19879e-36	3.00264e-35
PvG020027	981.689	-0.851486	0.0748113	174.302	1.24732e-36	3.11958e-35
PvG015230	45.3854	4.63972	0.628156	174.246	1.28256e-36	3.19903e-35
PvG027115	1954.96	-0.458485	0.155167	174.245	1.28286e-36	3.19903e-35
PvG023074	42.7761	-3.39347	0.323287	174.232	1.29141e-36	3.21561e-35
PvG003889	183.823	-1.1237	0.145714	173.813	1.58847e-36	3.94949e-35
PvG005573	593.398	-1.24109	0.104796	173.668	1.70644e-36	4.23657e-35
PvG018761	2402.97	-0.581756	0.0904331	173.451	1.89973e-36	4.70954e-35
PvG029105	565.651	0.519066	0.160837	173.356	1.99079e-36	4.92807e-35
PvG014644	2463.62	-0.258197	0.137531	172.597	2.89739e-36	7.16183e-35
PvG023116	126.939	-1.63228	0.14721	172.586	2.9138e-36	7.19191e-35
PvG011952	1152.16	-1.11086	0.10845	172.567	2.94164e-36	7.25006e-35
PvG002222	70.201	-2.00586	0.230119	172.562	2.94805e-36	7.2553e-35
PvG020156	291.77	-1.7001	0.166445	172.49	3.05468e-36	7.5068e-35
PvG008061	2459.84	-0.0514025	0.121497	172.264	3.41546e-36	8.38124e-35
PvG022646	187.075	1.76669	0.200397	172.121	3.6658e-36	8.98254e-35
PvG033827	15.865	-4.48932	0.552876	172.116	3.67602e-36	8.99456e-35
PvG024952	1882.43	0.222863	0.0846775	172.048	3.80178e-36	9.28884e-35
PvG024017	785.476	0.898331	0.0772231	171.892	4.10658e-36	1.00191e-34
PvG032905	58.2951	-2.89039	0.376263	171.619	4.69804e-36	1.14457e-34
PvG027555	12044.7	0.86522	0.111763	171.6	4.74262e-36	1.15377e-34
PvG030773	6212.35	-0.476845	0.0596878	171.446	5.11747e-36	1.24317e-34
PvG004116	183.232	1.26315	0.155931	171.357	5.34788e-36	1.29728e-34
PvG015780	362.683	0.392363	0.131943	171.149	5.92774e-36	1.43589e-34
PvG031556	75523.1	-0.591301	0.146756	171.059	6.196e-36	1.49872e-34
PvG017734	351.855	0.946257	0.117624	170.515	8.10891e-36	1.95863e-34
PvG031555	14724.4	0.251263	0.20308	170.033	1.02893e-35	2.48175e-34
PvG012903	2298.9	2.17883	0.171388	169.719	1.20185e-35	2.89469e-34
PvG011656	59.9077	3.34319	0.338759	169.283	1.49019e-35	3.58407e-34
PvG024390	1305.06	0.784913	0.144346	169.03	1.68892e-35	4.05629e-34
PvG010975	373.556	-1.24046	0.114958	168.942	1.7642e-35	4.23109e-34
PvG013053	542.822	-1.53862	0.14305	168.909	1.79287e-35	4.29376e-34
PvG002580	302.407	3.56623	0.276882	168.816	1.87704e-35	4.48899e-34
PvG009205	316.06	-0.877456	0.102314	168.123	2.64376e-35	6.31371e-34
PvG031018	216.654	-0.502631	0.152135	168.057	2.73193e-35	6.51507e-34
PvG024251	153.025	-2.32932	0.209166	167.931	2.90746e-35	6.92394e-34
PvG007701	900.863	-1.346	0.14065	167.896	2.95854e-35	7.03568e-34
PvG017409	126.301	-1.19866	0.235192	167.89	2.96638e-35	7.04443e-34
PvG017330	603.207	-0.502699	0.094909	167.816	3.07693e-35	7.29673e-34
PvG017907	1585.89	-0.0379823	0.0736543	167.531	3.54281e-35	8.38976e-34
PvG033263	14886.3	0.771652	0.0964059	167.499	3.59969e-35	8.51257e-34
PvG031533	39579.6	1.30105	0.166609	167.429	3.72515e-35	8.79695e-34
PvG004747	91.6285	2.41648	0.246217	167.38	3.81641e-35	8.99994e-34
PvG028331	388.645	0.668119	0.139692	167.002	4.60177e-35	1.08369e-33
PvG034029	35.3224	-3.73242	0.393521	166.928	4.77253e-35	1.12234e-33
PvG015186	259.506	0.940977	0.119494	166.775	5.14652e-35	1.20861e-33
PvG020777	302.13	0.931844	0.103436	166.7	5.34149e-35	1.25266e-33
PvG000490	63.4865	4.39362	0.602106	166.696	5.35126e-35	1.25322e-33
PvG000852	291.615	-1.40619	0.141878	166.382	6.25035e-35	1.45974e-33
PvG007413	237.342	-1.04778	0.157687	166.384	6.24371e-35	1.45974e-33
PvG006943	604.683	-0.831602	0.0980702	165.951	7.73398e-35	1.80374e-33
PvG001493	68.5808	-1.02689	0.191529	165.808	8.30025e-35	1.93315e-33
PvG009368	910.124	0.273078	0.121346	165.444	9.93512e-35	2.31073e-33
PvG013046	1452.47	-0.832571	0.0965492	165.43	1.00052e-34	2.32383e-33
PvG006713	808.132	0.792111	0.105711	165.09	1.18319e-34	2.74435e-33
PvG016581	132.829	-1.5431	0.138324	164.906	1.29574e-34	3.0013e-33
PvG016413	561.197	-1.60782	0.231543	164.142	1.89004e-34	4.37189e-33
PvG032446	1901.86	0.850837	0.0885893	164.036	1.992e-34	4.60143e-33
PvG008489	1205.15	-0.996599	0.129753	163.906	2.12354e-34	4.8986e-33
PvG017175	4710.68	1.11134	0.177296	163.701	2.35035e-34	5.41444e-33
PvG033625	2997.67	0.968453	0.131834	163.644	2.41746e-34	5.56148e-33
PvG003078	188.995	-1.30349	0.163209	163.524	2.56486e-34	5.89256e-33
PvG006083	463.563	-0.139005	0.0971073	163.396	2.73164e-34	6.26724e-33
PvG022443	1229.39	-2.21627	0.210581	163.306	2.85597e-34	6.54361e-33
PvG015332	1750.37	-0.983975	0.119661	163.122	3.12848e-34	7.15831e-33
PvG008156	670.454	0.863232	0.0888929	163.106	3.15226e-34	7.20297e-33
PvG022553	388.586	-1.1988	0.124297	163.026	3.27977e-34	7.48423e-33
PvG033284	814.555	0.705697	0.0726409	163.008	3.30935e-34	7.54157e-33
PvG026999	710.317	1.2732	0.158854	162.503	4.24717e-34	9.66573e-33
PvG018103	1012.96	0.898937	0.0839606	162.381	4.51161e-34	1.02538e-32
PvG022829	719.227	1.10122	0.143351	162.062	5.2809e-34	1.19861e-32
PvG024191	1145.85	-1.15121	0.112383	161.954	5.56829e-34	1.26215e-32
PvG027064	75.3452	-1.75359	0.188448	161.573	6.72324e-34	1.5219e-32
PvG031674	278.74	-1.11886	0.115019	161.517	6.9101e-34	1.56211e-32
PvG024201	901.879	1.15505	0.134142	161.322	7.60925e-34	1.71786e-32
PvG007448	721.271	1.10072	0.10441	161.31	7.65431e-34	1.72574e-32
PvG018425	560.219	0.548467	0.085391	161	8.92106e-34	2.00866e-32
PvG028375	1841.15	-0.0697669	0.151612	160.883	9.45366e-34	2.12575e-32
PvG022280	95.5251	-2.20555	0.238608	160.839	9.66172e-34	2.16966e-32
PvG013561	693.015	1.01557	0.105654	160.793	9.88452e-34	2.21675e-32
PvG009899	956.474	1.66342	0.149212	160.745	1.01176e-33	2.26602e-32
PvG028730	1270.95	1.35943	0.112214	160.462	1.16357e-33	2.60259e-32
PvG029305	405.34	0.315476	0.101244	160.295	1.26346e-33	2.82228e-32
PvG027034	183.708	1.69348	0.236599	160.168	1.34526e-33	3.00104e-32
PvG001229	1402	2.53262	0.241287	160.027	1.44277e-33	3.21433e-32
PvG013787	2477.76	1.47543	0.129605	159.973	1.48131e-33	3.29587e-32
PvG031445	4256.1	-1.2135	0.137601	159.923	1.5188e-33	3.37485e-32
PvG019152	1358.2	-1.27935	0.135811	159.535	1.83968e-33	4.0825e-32
PvG006479	201.331	-1.26627	0.136331	159.43	1.93673e-33	4.29223e-32
PvG029399	1206.79	-1.15318	0.128667	159.328	2.03714e-33	4.50888e-32
PvG015652	311.998	-1.35443	0.127558	159.121	2.25667e-33	4.98824e-32
PvG034229	35.78	-2.13578	0.264247	158.795	2.65044e-33	5.85102e-32
PvG014653	132.143	-1.45213	0.143255	158.454	3.13605e-33	6.914e-32
PvG018292	20008.2	2.04329	0.204074	158.26	3.45282e-33	7.60248e-32
PvG004248	5991.35	0.655566	0.0754438	157.663	4.63642e-33	1.01953e-31
PvG018097	694.816	0.824208	0.129627	157.321	5.48914e-33	1.20548e-31
PvG028334	900.999	0.00517157	0.104999	157.226	5.75096e-33	1.26134e-31
PvG019124	1260.09	0.692367	0.0972821	157.1	6.12e-33	1.34054e-31
PvG005523	4575.41	-0.610151	0.087205	157.01	6.39899e-33	1.39984e-31
PvG005937	69.3137	3.28297	0.3156	156.884	6.80803e-33	1.4874e-31
PvG017311	195.949	1.75158	0.181984	156.759	7.24246e-33	1.58027e-31
PvG000077	647.276	-0.926233	0.0827446	156.735	7.32922e-33	1.59715e-31
PvG013770	399.477	-0.53347	0.0921485	156.564	7.97622e-33	1.73591e-31
PvG030234	262.78	1.03595	0.150487	156.324	8.97994e-33	1.95184e-31
PvG013614	98.0185	-1.35038	0.157182	156.259	9.26974e-33	2.01225e-31
PvG003412	4508.4	0.913761	0.113513	156.206	9.51722e-33	2.06332e-31
PvG025426	1257.53	-0.651569	0.0654718	156.195	9.57096e-33	2.07232e-31
PvG003476	2370.17	0.289229	0.155625	155.246	1.52839e-32	3.30508e-31
PvG028629	235.619	0.692887	0.121435	155.162	1.59305e-32	3.44051e-31
PvG015035	1019.83	0.82458	0.14163	154.886	1.8261e-32	3.93878e-31
PvG007619	470.347	1.12605	0.111014	154.568	2.13629e-32	4.60199e-31
PvG034762	3918.22	-0.892892	0.128623	154.397	2.32485e-32	5.00183e-31
PvG031023	636.949	-0.136244	0.0790097	154.38	2.34378e-32	5.03614e-31
PvG001892	764.133	-0.19148	0.0863786	154.359	2.36842e-32	5.08264e-31
PvG029752	51.9727	-2.16873	0.262257	154.158	2.6152e-32	5.60513e-31
PvG003143	503.504	0.884066	0.10148	153.566	3.50294e-32	7.49832e-31
PvG030666	2515.13	-0.62773	0.0661499	153.323	3.94852e-32	8.44146e-31
PvG024173	623.936	0.535051	0.0820631	153.307	3.97997e-32	8.49797e-31
PvG019110	115.982	1.94226	0.21163	153.037	4.54857e-32	9.69979e-31
PvG011515	144.335	-1.54525	0.148508	152.826	5.04736e-32	1.07499e-30
PvG024254	1490.8	-0.361624	0.161055	152.731	5.28943e-32	1.12513e-30
PvG031524	46.5671	6.85756	1.04002	152.725	5.30523e-32	1.12708e-30
PvG029642	122.077	-1.69561	0.18176	152.353	6.37571e-32	1.3528e-30
PvG016008	4346.87	0.786349	0.0970001	151.71	8.75694e-32	1.85573e-30
PvG035077	13.9723	-4.90193	0.635726	151.66	8.97411e-32	1.89937e-30
PvG015912	88.1145	-2.62935	0.239636	151.552	9.46425e-32	2.00061e-30
PvG021654	1745.46	-0.729442	0.185916	151.529	9.57109e-32	2.02067e-30
PvG017992	674.126	0.602066	0.102846	151.52	9.61669e-32	2.02777e-30
PvG012164	380.296	-1.18189	0.116064	151.495	9.73339e-32	2.04982e-30
PvG018591	5753.41	-0.775367	0.10184	151.169	1.14357e-31	2.40532e-30
PvG014302	19.1103	-2.43209	0.353443	150.933	1.28459e-31	2.69859e-30
PvG014451	2335.79	0.73243	0.107136	150.819	1.35921e-31	2.85182e-30
PvG032777	8286.06	0.859669	0.120341	150.407	1.66575e-31	3.49066e-30
PvG031742	901.17	-0.567179	0.14013	150.309	1.74819e-31	3.65889e-30
PvG019254	653.091	0.938772	0.0964255	149.893	2.14594e-31	4.4858e-30
PvG032778	1329.29	-1.69153	0.150966	149.528	2.57014e-31	5.36592e-30
PvG006248	2522.68	-0.669434	0.134139	149.439	2.68465e-31	5.59808e-30
PvG012015	1293.35	-0.460605	0.0680122	149.227	2.98041e-31	6.20718e-30
PvG028324	273.218	-2.71698	0.245366	149.197	3.0254e-31	6.29313e-30
PvG026995	1530.86	-0.671049	0.0669263	149.056	3.24283e-31	6.73713e-30
PvG030492	36.8742	-2.58034	0.292876	149.025	3.29418e-31	6.83542e-30
PvG004088	2606.18	1.13956	0.157205	148.786	3.7059e-31	7.68033e-30
PvG031777	410.383	-1.06157	0.156374	148.744	3.7833e-31	7.83115e-30
PvG012163	379.356	-1.1836	0.117616	148.532	4.19941e-31	8.68186e-30
PvG004278	1443.58	0.510141	0.0857958	148.121	5.14542e-31	1.06247e-29
PvG027563	12720.9	0.858211	0.117154	147.845	5.89362e-31	1.21548e-29
PvG031564	34.9317	4.8556	0.867712	147.825	5.95222e-31	1.22607e-29
PvG026565	2022.58	1.16462	0.121732	147.743	6.19819e-31	1.27519e-29
PvG029988	497.616	0.817665	0.0876306	147.341	7.55907e-31	1.55328e-29
PvG015765	479.643	-0.639158	0.129736	147.32	7.639e-31	1.5678e-29
PvG031549	3732.55	1.48125	0.201386	147.157	8.27654e-31	1.69659e-29
PvG017989	417.871	0.785793	0.133744	147.05	8.7253e-31	1.78642e-29
PvG002219	1245.02	0.552924	0.0754886	146.844	9.6598e-31	1.97536e-29
PvG023907	485.321	-0.882034	0.115797	146.804	9.85065e-31	2.01196e-29
PvG002666	63.1655	0.48267	0.280147	146.8	9.8724e-31	2.01397e-29
PvG001049	596.941	0.700488	0.125951	146.737	1.0184e-30	2.07503e-29
PvG027842	3000.92	-1.3436	0.118193	146.643	1.06673e-30	2.16829e-29
PvG027843	3000.92	-1.3436	0.118193	146.643	1.06673e-30	2.16829e-29
PvG018440	265.525	-1.22342	0.117991	146.306	1.25966e-30	2.55737e-29
PvG017308	732.519	-1.46971	0.144409	146.244	1.29889e-30	2.63387e-29
PvG024280	583.505	1.32	0.14996	146.226	1.31013e-30	2.65348e-29
PvG025588	222.971	0.496167	0.108196	146.003	1.46243e-30	2.95841e-29
PvG021360	2398.67	1.05494	0.119452	145.986	1.47509e-30	2.98045e-29
PvG019675	72.4295	-2.08136	0.217529	145.972	1.48479e-30	2.99648e-29
PvG014572	377.679	1.15704	0.107655	145.56	1.82006e-30	3.66872e-29
PvG018448	692.043	0.305324	0.111409	145.174	2.20086e-30	4.43103e-29
PvG012702	1791.64	0.367812	0.0773359	145.038	2.35398e-30	4.73367e-29
PvG009477	46.9922	-2.4116	0.282149	144.953	2.45462e-30	4.9302e-29
PvG018433	475.04	-1.23047	0.114069	144.925	2.48942e-30	4.99417e-29
PvG026090	37.5113	-1.84203	0.24321	144.876	2.55024e-30	5.11015e-29
PvG017692	2906.73	-0.752118	0.120526	144.814	2.62917e-30	5.26206e-29
PvG006816	386.907	-0.547414	0.10794	144.524	3.03245e-30	6.06204e-29
PvG028682	1280.83	0.569721	0.0900811	144.325	3.34571e-30	6.68037e-29
PvG031771	10325	0.286703	0.0621418	144.065	3.80282e-30	7.58414e-29
PvG012977	55.3344	-2.73069	0.383603	143.915	4.09542e-30	8.15808e-29
PvG021520	23740.1	-0.289645	0.151408	143.67	4.62264e-30	9.19747e-29
PvG003507	3141.44	-0.493264	0.0742742	143.649	4.66948e-30	9.27978e-29
PvG031335	673.034	0.00783312	0.0725412	143.481	5.07299e-30	1.00699e-28
PvG002985	189.15	-1.24709	0.124672	143.442	5.17171e-30	1.02538e-28
PvG024206	667.931	-0.442282	0.117438	143.286	5.58431e-30	1.10589e-28
PvG016216	2341.26	-0.878285	0.0869147	143.259	5.65909e-30	1.11939e-28
PvG014272	553.232	1.25672	0.121966	143.108	6.0988e-30	1.20496e-28
PvG025311	2296.44	0.803517	0.0965536	143.032	6.3304e-30	1.24926e-28
PvG002015	3415.78	0.813344	0.0842254	142.836	6.97185e-30	1.37424e-28
PvG026159	162.216	1.87505	0.191508	142.775	7.1843e-30	1.41447e-28
PvG014659	1301.18	0.89034	0.13407	142.6	7.83411e-30	1.54062e-28
PvG031983	631.271	1.1832	0.134214	142.547	8.04104e-30	1.57948e-28
PvG025628	493.154	0.707055	0.0924459	142.505	8.20737e-30	1.61028e-28
PvG016571	569.01	0.343652	0.0902361	142.351	8.85796e-30	1.73591e-28
PvG034421	1920.71	1.46173	0.188587	142.335	8.92824e-30	1.74766e-28
PvG023266	809.03	0.832717	0.0862604	142.128	9.88789e-30	1.93328e-28
PvG026144	49.0961	-2.63848	0.276603	142.117	9.93889e-30	1.94101e-28
PvG002540	521.001	0.470524	0.0814126	142.077	1.01361e-29	1.97724e-28
PvG013579	18533.5	1.14215	0.111547	142.037	1.03418e-29	2.01504e-28
PvG027191	59.4138	3.66127	0.361391	142.022	1.04156e-29	2.02709e-28
PvG010365	1308.57	-0.951077	0.0850845	141.97	1.06854e-29	2.07721e-28
PvG024497	1862.18	0.787325	0.0848749	141.787	1.16964e-29	2.27115e-28
PvG006270	221.32	-1.73863	0.198286	141.702	1.21948e-29	2.36521e-28
PvG027682	168.473	-2.84387	0.265488	141.426	1.39729e-29	2.70696e-28
PvG023191	613.096	2.83282	0.238976	141.422	1.40045e-29	2.70999e-28
PvG026922	515.107	1.11367	0.106906	141.327	1.46727e-29	2.83605e-28
PvG006373	1510.73	-0.42638	0.165281	141.311	1.47925e-29	2.85595e-28
PvG005045	1888.71	0.35259	0.0832193	141.166	1.58878e-29	3.06392e-28
PvG017060	3632.67	0.9668	0.167005	141.085	1.6536e-29	3.1853e-28
PvG008964	49.1052	-1.46604	0.233594	141.069	1.66621e-29	3.20594e-28
PvG028081	1175.72	-0.626922	0.0812774	141.012	1.71352e-29	3.29322e-28
PvG023351	321.411	-0.881369	0.11234	140.778	1.92372e-29	3.69301e-28
PvG029799	3934.85	1.03459	0.127527	140.529	2.17499e-29	4.17066e-28
PvG030193	52.6122	-2.45248	0.279194	140.524	2.18034e-29	4.17619e-28
PvG013045	519.135	-1.00797	0.0934531	140.475	2.23375e-29	4.27366e-28
PvG019008	1860.62	1.29982	0.127828	140.304	2.42998e-29	4.64385e-28
PvG013302	3930	-0.898468	0.115318	140.284	2.45431e-29	4.68505e-28
PvG000792	622.362	-1.21039	0.1094	140.249	2.49666e-29	4.76052e-28
PvG007966	26142.6	-1.09511	0.108378	140.197	2.56174e-29	4.87912e-28
PvG022300	1730.37	-1.33755	0.161302	140.082	2.71113e-29	5.15785e-28
PvG028998	291.41	0.370069	0.11517	140.017	2.79942e-29	5.31985e-28
PvG029610	629.201	0.17803	0.125582	139.988	2.83954e-29	5.39003e-28
PvG018767	402.848	-1.00435	0.108354	139.945	2.89944e-29	5.49142e-28
PvG022664	24.4332	-2.45442	0.293191	139.947	2.89697e-29	5.49142e-28
PvG016057	5180.38	0.990553	0.0972129	139.917	2.94071e-29	5.56336e-28
PvG027706	1171.76	-0.823516	0.0827393	139.626	3.39343e-29	6.41268e-28
PvG022275	110.616	2.13816	0.203459	139.583	3.46737e-29	6.5451e-28
PvG029236	963.863	-0.538415	0.0751904	139.561	3.50522e-29	6.60918e-28
PvG024286	143.559	-2.28559	0.226133	139.513	3.58905e-29	6.75971e-28
PvG028422	258.059	-1.35129	0.140967	139.352	3.88421e-29	7.3075e-28
PvG028404	1358.38	0.595302	0.0951945	138.976	4.67601e-29	8.78737e-28
PvG014860	196.385	-1.2889	0.2195	138.84	5.00125e-29	9.38816e-28
PvG024386	228.902	-1.70215	0.189311	138.647	5.49805e-29	1.03093e-27
PvG014900	68.6371	1.74123	0.252185	138.211	6.81642e-29	1.27672e-27
PvG004792	238.747	1.22193	0.158661	138.186	6.90239e-29	1.2914e-27
PvG025429	2375.38	-0.351521	0.0812724	137.981	7.63689e-29	1.42724e-27
PvG030990	22917.7	-1.03187	0.100057	137.949	7.75601e-29	1.4479e-27
PvG025839	788.625	-1.00559	0.116942	137.945	7.77313e-29	1.4495e-27
PvG031892	1070.51	-2.54128	0.353083	137.899	7.95e-29	1.48085e-27
PvG000963	495.088	-1.14561	0.128664	137.849	8.14704e-29	1.51589e-27
PvG027923	451.282	1.04528	0.116325	137.662	8.93529e-29	1.66073e-27
PvG008154	1234.92	0.0244152	0.0743165	137.511	9.62463e-29	1.78689e-27
PvG024196	537.685	1.00942	0.0902532	137.394	1.01953e-28	1.89076e-27
PvG021999	1093.41	-1.17872	0.162133	137.328	1.05329e-28	1.95123e-27
PvG031558	4782.78	1.73604	0.205936	137.123	1.16563e-28	2.15699e-27
PvG019620	5388.24	0.361399	0.136735	137.076	1.19291e-28	2.20505e-27
PvG029681	8019.02	0.472272	0.079373	136.883	1.31188e-28	2.42233e-27
PvG002024	42.7975	3.26941	0.391169	136.639	1.47949e-28	2.72884e-27
PvG000810	72.5612	-1.90305	0.229589	136.52	1.56887e-28	2.89033e-27
PvG004995	225.052	1.10322	0.133562	136.518	1.57046e-28	2.89033e-27
PvG025617	4673.98	2.02285	0.208212	136.346	1.70932e-28	3.14248e-27
PvG013133	578.54	-0.65718	0.111893	136.144	1.88788e-28	3.46698e-27
PvG015531	283.915	-0.799177	0.116053	136.113	1.91725e-28	3.51711e-27
PvG014329	5420.23	0.511179	0.0813405	136.06	1.96741e-28	3.60521e-27
PvG022563	1933.22	-0.442803	0.165376	136.04	1.98694e-28	3.63707e-27
PvG034772	24.4571	3.04302	0.401964	136.005	2.02198e-28	3.69722e-27
PvG010377	1802.84	0.217162	0.0752409	135.891	2.13866e-28	3.90634e-27
PvG000517	527.459	-1.10963	0.110448	135.844	2.18882e-28	3.99366e-27
PvG026044	2116.23	-0.222599	0.0907535	135.679	2.37457e-28	4.3279e-27
PvG014605	1446.45	0.116407	0.0898411	135.599	2.46929e-28	4.4957e-27
PvG022601	861.937	0.817735	0.110217	135.558	2.52035e-28	4.58373e-27
PvG027469	30.6479	-2.81546	0.375607	135.528	2.55745e-28	4.64621e-27
PvG016594	580.254	0.331657	0.0935906	135.442	2.6681e-28	4.84204e-27
PvG015171	467.704	0.93928	0.0944016	135.395	2.73018e-28	4.94939e-27
PvG032749	101.873	-1.47861	0.195628	135.12	3.12763e-28	5.66386e-27
PvG022333	164.772	1.69404	0.158695	134.942	3.41304e-28	6.1741e-27
PvG005360	890.809	-0.465544	0.197815	134.887	3.50801e-28	6.33913e-27
PvG018556	351.575	1.24766	0.159439	134.873	3.53086e-28	6.37362e-27
PvG029542	7576.66	-0.61053	0.0756409	134.859	3.55641e-28	6.4129e-27
PvG019158	2178.57	0.688024	0.0851444	134.656	3.9311e-28	7.081e-27
PvG000459	3689.62	0.270845	0.190456	134.154	5.0326e-28	9.05547e-27
PvG024944	1762.34	0.148521	0.109512	133.94	5.59372e-28	1.00544e-26
PvG034565	3373	0.483098	0.163995	133.904	5.69167e-28	1.02197e-26
PvG013196	573.855	-0.380264	0.0933253	133.842	5.86867e-28	1.05263e-26
PvG024970	3789.01	0.48091	0.0596156	133.809	5.96586e-28	1.06893e-26
PvG000174	96.8928	-2.05081	0.199432	133.775	6.06502e-28	1.08555e-26
PvG029288	242.62	-1.03798	0.113988	133.759	6.11547e-28	1.09342e-26
PvG009941	445.643	-0.85357	0.0873185	133.732	6.19537e-28	1.10654e-26
PvG004178	1111.64	-2.61851	0.33652	133.622	6.54259e-28	1.16732e-26
PvG032413	27514.6	-0.0174631	0.0711214	133.521	6.87459e-28	1.22527e-26
PvG031838	1197.06	0.779911	0.159756	133.469	7.05248e-28	1.25565e-26
PvG031797	500.464	-0.0503161	0.0923893	133.315	7.60876e-28	1.35327e-26
PvG011262	17750.6	0.341663	0.0556371	133.193	8.08035e-28	1.43564e-26
PvG014148	5197.59	1.12676	0.114598	133.148	8.26054e-28	1.46612e-26
PvG031529	727.856	1.24634	0.216274	132.912	9.28133e-28	1.64557e-26
PvG029400	752.102	-1.73576	0.163791	132.828	9.67231e-28	1.71309e-26
PvG029132	41.5267	-1.34485	0.242641	132.478	1.1492e-27	2.03326e-26
PvG019149	45.0289	2.54393	0.283484	132.292	1.25961e-27	2.22627e-26
PvG003184	2769.53	0.242854	0.132512	131.974	1.47328e-27	2.60122e-26
PvG012564	49.2113	3.48821	0.413989	131.723	1.66675e-27	2.93973e-26
PvG024067	102.066	2.07445	0.215997	131.699	1.68651e-27	2.97148e-26
PvG011191	6360.26	0.796039	0.106287	131.663	1.71715e-27	3.02233e-26
PvG008213	1303.73	1.03522	0.136034	131.643	1.7336e-27	3.04812e-26
PvG001943	84.5858	-1.56935	0.197757	131.565	1.8014e-27	3.16404e-26
PvG010136	148.776	-4.34073	0.460806	131.512	1.84974e-27	3.24557e-26
PvG009770	818.945	-1.43081	0.182455	131.434	1.92133e-27	3.3677e-26
PvG021635	27.3886	6.17186	1.02724	131.189	2.16786e-27	3.79589e-26
PvG006396	155.661	1.65396	0.155962	131.097	2.26908e-27	3.96902e-26
PvG017592	1542.5	-0.743245	0.0741907	131.073	2.29565e-27	4.01135e-26
PvG030861	43.3781	-2.57697	0.257813	130.995	2.38576e-27	4.1645e-26
PvG025845	348.962	1.41855	0.173139	130.92	2.47495e-27	4.31575e-26
PvG004285	3517.61	0.496088	0.207768	130.835	2.58119e-27	4.49637e-26
PvG004335	41.2541	3.1966	0.419985	130.659	2.81457e-27	4.89788e-26
PvG027258	156.039	-2.27774	0.34821	130.652	2.82462e-27	4.91031e-26
PvG024265	38.4727	2.80527	0.309869	130.157	3.6042e-27	6.2591e-26
PvG009235	481.14	0.748968	0.0991167	129.909	4.07232e-27	7.0648e-26
PvG002370	360.726	0.898464	0.124676	129.858	4.17579e-27	7.23689e-26
PvG025343	1097.73	1.93579	0.210522	129.815	4.26492e-27	7.3838e-26
PvG028349	621.082	-0.281788	0.0838956	129.756	4.39063e-27	7.59368e-26
PvG024904	631.355	0.392624	0.0977739	129.66	4.60372e-27	7.95411e-26
PvG027259	20.7033	-3.04288	0.456247	129.44	5.13139e-27	8.85674e-26
PvG014528	13575.8	1.47624	0.186988	129.426	5.16608e-27	8.90755e-26
PvG006511	57.8604	-2.37875	0.243662	129.301	5.49473e-27	9.46457e-26
PvG028195	94.6406	2.40874	0.244488	129.287	5.53218e-27	9.5194e-26
PvG020667	588.019	1.13222	0.115305	129.228	5.69624e-27	9.79175e-26
PvG013216	3832.08	-0.897922	0.119458	129.184	5.82077e-27	9.99567e-26
PvG024638	1490.78	-0.143706	0.0965672	129.03	6.27824e-27	1.07703e-25
PvG005351	270.65	0.0529849	0.174115	128.903	6.68298e-27	1.14531e-25
PvG005696	296.755	0.190834	0.143231	128.72	7.31315e-27	1.25203e-25
PvG024921	222.923	-0.84161	0.126531	128.542	7.98367e-27	1.36545e-25
PvG026557	999.129	0.914572	0.0864335	128.539	7.99627e-27	1.36623e-25
PvG005059	1269.78	0.354181	0.0915767	128.472	8.26232e-27	1.41026e-25
PvG007900	427.112	1.8993	0.207119	128.416	8.49267e-27	1.44812e-25
PvG013290	306.806	-1.34804	0.136014	128.172	9.57617e-27	1.63123e-25
PvG016038	571.496	0.951056	0.119025	128.141	9.7246e-27	1.65484e-25
PvG026125	491.158	1.07107	0.145267	127.988	1.04852e-26	1.78249e-25
PvG006847	154.982	-2.54632	0.260003	127.964	1.06091e-26	1.80174e-25
PvG016151	173.277	2.53205	0.260195	127.888	1.10163e-26	1.86902e-25
PvG016987	211.141	-0.475293	0.134668	127.883	1.10426e-26	1.8716e-25
PvG010253	37.0813	3.65695	0.474837	127.458	1.36114e-26	2.30468e-25
PvG008473	12209.1	-0.918222	0.0996645	127.351	1.4346e-26	2.42664e-25
PvG031891	423.352	0.934516	0.117644	127.183	1.55828e-26	2.63321e-25
PvG029185	1164.05	-1.33551	0.144231	127.128	1.60139e-26	2.70068e-25
PvG031545	40255.1	-0.608723	0.174649	127.129	1.60091e-26	2.70068e-25
PvG001205	30.592	-4.12781	0.492429	127.126	1.60322e-26	2.70107e-25
PvG014804	140.11	2.51728	0.24539	127.024	1.6851e-26	2.83619e-25
PvG009876	416.644	0.904201	0.124986	126.917	1.77653e-26	2.98711e-25
PvG010286	810.636	0.757304	0.119137	126.907	1.78537e-26	2.999e-25
PvG015577	361.427	1.19182	0.1198	126.843	1.84219e-26	3.09137e-25
PvG015943	574.78	0.51157	0.115358	126.664	2.01265e-26	3.37408e-25
PvG004381	88.7897	-1.52583	0.168039	126.544	2.13454e-26	3.57487e-25
PvG016198	921.428	-0.357514	0.0667993	126.49	2.19206e-26	3.66759e-25
PvG006492	38.2251	2.49427	0.290333	126.388	2.30512e-26	3.85294e-25
PvG021944	8029.98	0.663089	0.0829868	126.325	2.37815e-26	3.97109e-25
PvG017167	40.5593	-0.845167	0.223714	126.284	2.42629e-26	4.04747e-25
PvG026288	480.083	-0.65526	0.2143	126.053	2.71791e-26	4.52949e-25
PvG012049	1283.18	-1.21104	0.162259	125.835	3.02554e-26	5.03721e-25
PvG024179	6453.4	1.11321	0.15133	125.723	3.19834e-26	5.31967e-25
PvG018894	1794.98	0.996865	0.0959091	125.586	3.42019e-26	5.68309e-25
PvG016222	2048.78	0.0641973	0.0978179	125.481	3.60282e-26	5.98069e-25
PvG034928	4441.8	0.67636	0.0794588	125.138	4.26472e-26	7.0725e-25
PvG007696	1171.15	1.23283	0.125493	124.938	4.70506e-26	7.79511e-25
PvG015031	204.95	1.11372	0.13591	124.911	4.76856e-26	7.8926e-25
PvG024982	777.671	-0.973157	0.123053	124.879	4.84467e-26	8.01074e-25
PvG029151	734.207	-1.679	0.240398	124.849	4.9153e-26	8.11959e-25
PvG035137	53.3465	-0.832589	0.238994	124.811	5.00805e-26	8.26474e-25
PvG014504	344.686	0.134424	0.126983	124.611	5.52794e-26	9.11383e-25
PvG001201	658.121	-1.6146	0.17343	124.397	6.14236e-26	1.0117e-24
PvG021350	727.816	-0.767125	0.0809754	124.286	6.48499e-26	1.06709e-24
PvG021433	1598.32	0.753624	0.166191	124.138	6.97592e-26	1.14676e-24
PvG034849	639.907	0.00378316	0.109406	123.947	7.66361e-26	1.25859e-24
PvG015047	906.944	-0.820412	0.0856989	123.643	8.89781e-26	1.4591e-24
PvG024261	10451.7	0.80484	0.111333	123.643	8.90176e-26	1.4591e-24
PvG035231	1297.87	0.69048	0.0705833	123.408	9.9911e-26	1.63607e-24
PvG001721	7426.34	0.509092	0.0904905	123.386	1.00988e-25	1.6521e-24
PvG002562	1562.43	0.286985	0.0934722	123.34	1.03289e-25	1.68812e-24
PvG024123	645.788	-0.177493	0.0744059	123.332	1.03692e-25	1.69306e-24
PvG034748	191.375	-1.66769	0.164779	123.275	1.06661e-25	1.73986e-24
PvG020387	524.913	-0.801966	0.101067	123.181	1.1169e-25	1.82015e-24
PvG023111	33.65	-3.63682	0.453757	122.841	1.32048e-25	2.14984e-24
PvG003485	1226.49	-0.657098	0.0802187	122.786	1.35707e-25	2.20729e-24
PvG017924	1564.52	-0.997732	0.135323	122.692	1.42069e-25	2.30856e-24
PvG030285	3384.12	-1.31436	0.132292	122.663	1.44121e-25	2.33965e-24
PvG009122	512.92	-1.45104	0.156477	122.577	1.50371e-25	2.43878e-24
PvG009170	358.279	1.09832	0.130575	122.515	1.55013e-25	2.51166e-24
PvG028304	1551.17	0.201516	0.0625076	122.361	1.67189e-25	2.70635e-24
PvG002068	425.605	0.327379	0.107506	122.307	1.71748e-25	2.7775e-24
PvG020584	79.1144	1.91767	0.203395	122.296	1.72689e-25	2.79004e-24
PvG030093	294.673	-1.7054	0.165874	122.134	1.86943e-25	3.01746e-24
PvG007605	667.281	1.08776	0.104116	122.122	1.88093e-25	3.03314e-24
PvG002989	576.721	-0.962965	0.108091	121.885	2.1133e-25	3.40461e-24
PvG027551	690.361	0.779901	0.0916763	121.783	2.22271e-25	3.57746e-24
PvG015908	343.386	-2.84395	0.277393	121.594	2.43832e-25	3.92076e-24
PvG004323	227.773	1.50494	0.189496	121.57	2.46788e-25	3.96452e-24
PvG007739	144.377	-1.53286	0.241666	121.56	2.47945e-25	3.97934e-24
PvG011496	1186.04	-0.960136	0.134806	121.473	2.58782e-25	4.14933e-24
PvG028314	2950.52	0.358482	0.0900439	121.429	2.64485e-25	4.23677e-24
PvG015066	4104.16	1.39402	0.13814	121.421	2.65477e-25	4.24864e-24
PvG003707	661.685	-0.701684	0.0823974	121.363	2.73231e-25	4.36752e-24
PvG026019	552.028	-1.40398	0.193912	121.362	2.73422e-25	4.36752e-24
PvG028593	5730.29	0.943327	0.142716	121.23	2.91709e-25	4.65525e-24
PvG006078	4637.43	-1.80177	0.18051	121.127	3.06821e-25	4.88261e-24
PvG024979	186.801	-0.866577	0.110733	121.128	3.06655e-25	4.88261e-24
PvG026123	46.7977	3.60385	0.445819	121.128	3.06744e-25	4.88261e-24
PvG014664	1409.67	-0.807427	0.0837058	121.111	3.09335e-25	4.91799e-24
PvG006921	486.801	0.100564	0.0888286	121.075	3.14818e-25	5.00047e-24
PvG004894	881.346	-0.780016	0.0799226	120.942	3.36163e-25	5.33449e-24
PvG025222	7199.49	0.401368	0.0661812	120.91	3.41336e-25	5.41151e-24
PvG014120	828.346	0.570949	0.0979407	120.903	3.4253e-25	5.42537e-24
PvG007101	600.316	0.345814	0.149878	120.762	3.67173e-25	5.81026e-24
PvG020657	1142.23	-0.436987	0.104526	120.676	3.83086e-25	6.05641e-24
PvG020883	578.131	-0.309865	0.124459	120.662	3.85745e-25	6.09276e-24
PvG014863	303.19	-1.41619	0.250594	120.65	3.87934e-25	6.12162e-24
PvG024913	279.579	-1.56564	0.170199	120.42	4.34419e-25	6.84877e-24
PvG002371	1186.73	0.605259	0.091442	120.359	4.47689e-25	7.05141e-24
PvG004120	3439.43	-1.19368	0.119038	120.249	4.72585e-25	7.43663e-24
PvG011252	452.986	-0.561238	0.0846062	120.004	5.33123e-25	8.38147e-24
PvG012014	2689.87	-1.56959	0.22773	119.737	6.07806e-25	9.54673e-24
PvG001949	1615.34	-0.735382	0.111253	119.633	6.39834e-25	1.00405e-23
PvG020136	37.0478	-1.83653	0.281798	119.495	6.84734e-25	1.07351e-23
PvG017881	1463.42	-0.788016	0.0915369	119.387	7.22058e-25	1.13098e-23
PvG019844	381.617	-0.384679	0.113762	119.377	7.25668e-25	1.13558e-23
PvG004977	1292.94	1.75957	0.164551	119.272	7.63925e-25	1.19435e-23
PvG011905	685.646	0.933766	0.111532	119.132	8.18347e-25	1.27825e-23
PvG009228	1647.71	-0.263114	0.101095	118.977	8.83202e-25	1.37828e-23
PvG027687	170.19	-2.26945	0.227951	118.934	9.02249e-25	1.40671e-23
PvG033904	890.421	-1.53832	0.161512	118.918	9.09368e-25	1.41651e-23
PvG014485	2498.7	0.0251421	0.189608	118.859	9.35992e-25	1.45664e-23
PvG024632	22.3535	3.31666	0.503787	118.802	9.62899e-25	1.49714e-23
PvG011594	236.736	2.01132	0.252452	118.49	1.12234e-24	1.74343e-23
PvG019493	333.167	-0.776888	0.203035	118.386	1.18131e-24	1.83336e-23
PvG018902	2441.07	-0.382579	0.106958	118.224	1.27936e-24	1.98372e-23
PvG013518	681.866	1.59743	0.210979	118.156	1.32301e-24	2.04951e-23
PvG019034	392.025	-0.938075	0.164104	117.874	1.51953e-24	2.3518e-23
PvG032717	145.386	-3.99312	0.463361	117.739	1.62402e-24	2.51122e-23
PvG027410	46.815	-1.39802	0.249265	117.704	1.65203e-24	2.5522e-23
PvG031643	376.996	-0.868223	0.104836	117.683	1.66863e-24	2.5755e-23
PvG009346	128.125	1.41487	0.160375	117.605	1.73459e-24	2.67487e-23
PvG026613	49.4896	1.99155	0.329806	117.211	2.10505e-24	3.24319e-23
PvG011900	1698.18	-0.421628	0.188151	117.178	2.13885e-24	3.29228e-23
PvG021241	1328.1	0.799294	0.152193	117.134	2.18615e-24	3.36202e-23
PvG008722	28.4191	3.32842	0.426238	116.93	2.41732e-24	3.71416e-23
PvG025512	735.234	1.79682	0.196842	116.864	2.49639e-24	3.83218e-23
PvG014121	978.699	-2.00486	0.193299	116.816	2.55581e-24	3.91983e-23
PvG029078	41.2523	-1.6677	0.239394	116.791	2.58743e-24	3.96473e-23
PvG017908	689.14	-0.511117	0.0834175	116.774	2.60997e-24	3.99566e-23
PvG032313	430.048	0.939414	0.104354	116.699	2.70789e-24	4.14182e-23
PvG013775	63.6519	2.30934	0.278578	116.609	2.83043e-24	4.32199e-23
PvG026633	92.8643	0.621201	0.221017	116.608	2.83078e-24	4.32199e-23
PvG001298	78.0737	1.75507	0.236366	116.527	2.94598e-24	4.49382e-23
PvG032658	733.174	0.505584	0.135485	116.492	2.99766e-24	4.56853e-23
PvG029627	121.883	-3.782	0.421018	116.371	3.18063e-24	4.84303e-23
PvG007653	94.7504	-1.83551	0.237155	116.22	3.42669e-24	5.213e-23
PvG014467	10156.8	0.636756	0.112379	116.199	3.46195e-24	5.26191e-23
PvG003486	2307.97	-0.200718	0.0557596	116.141	3.56139e-24	5.40821e-23
PvG008818	99.7879	-1.11188	0.169984	115.979	3.85742e-24	5.85249e-23
PvG006080	886.712	0.43872	0.103118	115.839	4.13212e-24	6.26366e-23
PvG003467	1389.33	-0.525937	0.0864279	115.76	4.29558e-24	6.50561e-23
PvG035087	261.93	-4.2955	0.473311	115.752	4.31184e-24	6.52441e-23
PvG032751	58.1398	2.31399	0.261064	115.699	4.42716e-24	6.69292e-23
PvG005613	333.856	1.79205	0.218685	115.682	4.46415e-24	6.74282e-23
PvG001951	1427.04	1.47054	0.147018	115.602	4.64308e-24	7.00683e-23
PvG019136	853.228	-0.755754	0.0801689	115.588	4.67545e-24	7.04939e-23
PvG024872	922.245	0.48639	0.0670446	115.367	5.20941e-24	7.84748e-23
PvG026145	33.4603	-2.80087	0.311158	115.223	5.5924e-24	8.41693e-23
PvG008697	543.227	0.545283	0.119249	115.22	5.60161e-24	8.42331e-23
PvG017717	55.3344	-1.91382	0.229508	115.099	5.94557e-24	8.93259e-23
PvG011053	1434.21	-0.745506	0.0936483	115.047	6.09798e-24	9.15345e-23
PvG022147	455.062	-1.11956	0.179663	114.81	6.85271e-24	1.02772e-22
PvG007447	2576.83	0.470839	0.0624034	114.691	7.2653e-24	1.08864e-22
PvG018247	131.434	-0.681818	0.132689	114.663	7.36317e-24	1.10233e-22
PvG024557	67.5631	-2.79261	0.277188	114.609	7.56227e-24	1.13113e-22
PvG003586	673.528	-0.893343	0.0939334	114.567	7.72112e-24	1.15286e-22
PvG016994	139.926	-2.29086	0.22063	114.567	7.72011e-24	1.15286e-22
PvG027312	902.907	-0.875014	0.112575	114.349	8.59187e-24	1.28174e-22
PvG015206	132.869	1.86836	0.200008	114.261	8.97277e-24	1.33738e-22
PvG001248	3110.48	1.03977	0.117743	114.051	9.9468e-24	1.48126e-22
PvG021670	212.609	1.33474	0.140799	114	1.02027e-23	1.51804e-22
PvG019954	74.3047	2.5743	0.269794	113.929	1.05607e-23	1.56992e-22
PvG002224	595.38	2.20799	0.229354	113.866	1.08928e-23	1.61786e-22
PvG002574	342.291	0.619263	0.0977445	113.649	1.21213e-23	1.79876e-22
PvG025589	1715.64	1.1387	0.157009	113.634	1.22137e-23	1.81089e-22
PvG026127	107.527	1.52535	0.173265	113.607	1.23715e-23	1.83267e-22
PvG019690	2462.48	1.1944	0.170101	113.549	1.27302e-23	1.88416e-22
PvG007568	3399.03	-0.0111569	0.0668565	113.396	1.37233e-23	2.02937e-22
PvG034746	28.7839	4.21194	0.528798	113.284	1.45046e-23	2.14303e-22
PvG030744	869.409	-0.82094	0.133372	113.184	1.523e-23	2.24826e-22
PvG034970	1003.01	0.416314	0.142231	112.992	1.67405e-23	2.46908e-22
PvG023066	919.792	-0.130562	0.0671503	112.605	2.02483e-23	2.98384e-22
PvG026716	481.092	0.616477	0.139987	112.572	2.05725e-23	3.02899e-22
PvG025913	563.968	-0.860797	0.11606	112.517	2.11364e-23	3.10931e-22
PvG024980	14122.9	0.294914	0.0919336	112.5	2.13134e-23	3.13262e-22
PvG018613	3025.08	0.647486	0.108211	112.484	2.14843e-23	3.15501e-22
PvG013208	441.736	-1.22411	0.132794	112.34	2.30611e-23	3.38363e-22
PvG032891	94.5411	-1.4045	0.167988	112.287	2.36722e-23	3.47028e-22
PvG016473	269.642	1.08532	0.122175	111.951	2.79117e-23	4.08824e-22
PvG027554	269.09	-1.01945	0.107002	111.922	2.83112e-23	4.14317e-22
PvG014803	215.625	2.66313	0.263965	111.903	2.85775e-23	4.17853e-22
PvG001480	136.152	-0.855243	0.129947	111.798	3.00934e-23	4.39639e-22
PvG021805	118.819	0.89734	0.176017	111.795	3.01454e-23	4.40019e-22
PvG009233	140.105	1.22481	0.173839	111.767	3.05497e-23	4.45537e-22
PvG004362	822.501	-0.700545	0.0767768	111.715	3.13486e-23	4.56793e-22
PvG026627	1153.77	-0.532935	0.140388	111.577	3.35501e-23	4.88453e-22
PvG014459	2074.47	1.45331	0.147862	111.485	3.5095e-23	5.10506e-22
PvG024253	370.97	0.897482	0.148381	111.482	3.51419e-23	5.10749e-22
PvG026102	765.036	-0.490397	0.192682	111.434	3.59874e-23	5.22589e-22
PvG007236	626.871	-0.710052	0.121637	111.413	3.63609e-23	5.2756e-22
PvG010283	511.385	0.797381	0.0973646	111.373	3.70738e-23	5.37444e-22
PvG013308	813.496	0.314832	0.0667329	111.341	3.76609e-23	5.45487e-22
PvG034955	6390.04	-0.493779	0.0640415	111.339	3.76977e-23	5.45553e-22
PvG031081	15399.5	0.645567	0.0937626	111.301	3.84169e-23	5.55486e-22
PvG012934	2796.02	1.30444	0.150997	111.159	4.11943e-23	5.95139e-22
PvG029154	10592	0.287571	0.163744	110.988	4.47922e-23	6.46565e-22
PvG007971	621.229	0.459655	0.0825507	110.907	4.66081e-23	6.72205e-22
PvG000075	47.101	-2.17928	0.257814	110.841	4.81618e-23	6.94021e-22
PvG003853	482.64	0.856059	0.152586	110.752	5.02951e-23	7.24147e-22
PvG030850	31614.2	1.12899	0.181489	110.749	5.03691e-23	7.24597e-22
PvG009649	2517.28	0.17661	0.0779794	110.632	5.33644e-23	7.67034e-22
PvG010288	433.878	0.324819	0.0925686	110.611	5.39226e-23	7.74399e-22
PvG032379	4489.55	1.17554	0.158239	110.602	5.41438e-23	7.76918e-22
PvG020389	11220.1	0.433586	0.118778	110.464	5.79338e-23	8.30597e-22
PvG010959	1518.27	0.151475	0.128882	110.346	6.14143e-23	8.79752e-22
PvG019312	647.846	0.59169	0.09138	110.326	6.20181e-23	8.87651e-22
PvG004388	731.545	-1.02813	0.123354	110.324	6.20849e-23	8.87856e-22
PvG026560	405.691	1.29251	0.171726	110.262	6.39774e-23	9.14148e-22
PvG000951	1459.25	-0.793842	0.10493	110.243	6.45749e-23	9.21907e-22
PvG024845	3278.89	-1.36626	0.141648	110.24	6.46834e-23	9.22678e-22
PvG032425	539.807	0.450828	0.0899624	110.205	6.57941e-23	9.37732e-22
PvG015041	58.7607	-2.05572	0.231785	110.029	7.17434e-23	1.02166e-21
PvG017136	417.21	0.0754849	0.204969	109.962	7.41392e-23	1.0549e-21
PvG022042	429.386	0.894383	0.142471	109.9	7.64224e-23	1.08647e-21
PvG000921	203.813	1.21354	0.149452	109.875	7.73896e-23	1.0993e-21
PvG003584	2033.01	0.832186	0.0851224	109.858	7.80367e-23	1.10663e-21
PvG019156	2483.48	0.0244149	0.144281	109.859	7.79963e-23	1.10663e-21
PvG030824	545.835	1.10332	0.12353	109.834	7.89702e-23	1.11893e-21
PvG024027	712.844	0.892846	0.101097	109.778	8.11652e-23	1.14907e-21
PvG026310	36.2553	2.59175	0.357442	109.722	8.34189e-23	1.17999e-21
PvG012537	111.009	-1.37004	0.180358	109.542	9.1153e-23	1.28832e-21
PvG005140	483.917	-0.486781	0.0910386	109.531	9.16315e-23	1.294e-21
PvG002064	30.1006	-3.51024	0.46792	109.456	9.50673e-23	1.3414e-21
PvG017701	2234	-0.377982	0.155471	109.326	1.01327e-22	1.42853e-21
PvG011845	756.368	0.194977	0.0849111	109.252	1.05069e-22	1.48006e-21
PvG009402	185.214	-1.16819	0.154683	109.179	1.08917e-22	1.53299e-21
PvG001302	451.427	0.994082	0.146339	109.107	1.12818e-22	1.58657e-21
PvG013753	623.353	-0.773507	0.105744	109.066	1.15136e-22	1.61783e-21
PvG022192	708.044	-0.810498	0.107208	108.975	1.20411e-22	1.69055e-21
PvG001498	85.8445	-1.33649	0.22611	108.944	1.22262e-22	1.71511e-21
PvG029159	876.707	0.558017	0.114719	108.889	1.25594e-22	1.7604e-21
PvG033094	187.165	0.329104	0.111913	108.682	1.39038e-22	1.94723e-21
PvG002668	2999.04	-0.251166	0.11728	108.617	1.43506e-22	2.00813e-21
PvG028599	3336.94	-0.762661	0.0967398	108.613	1.43779e-22	2.0103e-21
PvG018583	2367.32	-0.44471	0.149204	108.608	1.44145e-22	2.01375e-21
PvG015384	1293.37	-0.350799	0.0971493	108.567	1.47069e-22	2.05291e-21
PvG011658	19371.6	0.754078	0.158412	108.431	1.57212e-22	2.19268e-21
PvG000505	257.924	1.26986	0.142667	108.409	1.58935e-22	2.21489e-21
PvG030538	20.5736	-2.62758	0.370904	108.32	1.66011e-22	2.31159e-21
PvG008671	455.964	1.64531	0.176964	108.188	1.77129e-22	2.46438e-21
PvG003858	368.927	0.79735	0.102456	108.184	1.77555e-22	2.46828e-21
PvG013488	102.455	0.989131	0.233901	108.042	1.90358e-22	2.64408e-21
PvG014140	197.468	-0.908741	0.200517	107.863	2.07793e-22	2.88389e-21
PvG014338	2376.88	0.802826	0.133621	107.798	2.14526e-22	2.9749e-21
PvG007284	68.9196	-2.75673	0.292077	107.723	2.22632e-22	3.08478e-21
PvG008474	161.943	-1.91506	0.20537	107.664	2.29088e-22	3.17164e-21
PvG029153	1879.41	-0.200773	0.0806377	107.627	2.33347e-22	3.22797e-21
PvG015930	298.279	-1.29247	0.144464	107.624	2.33646e-22	3.22946e-21
PvG006047	462.739	-0.698115	0.109947	107.42	2.58267e-22	3.56686e-21
PvG028348	54.2524	-1.79201	0.307231	107.266	2.78535e-22	3.84365e-21
PvG002565	71.2021	-1.37877	0.194689	107.261	2.79306e-22	3.85115e-21
PvG031628	685.838	-1.0296	0.114005	107.258	2.79695e-22	3.85338e-21
PvG033707	367.17	-1.0377	0.12898	107.102	3.01941e-22	4.15647e-21
PvG015992	1816.77	-0.734884	0.0886148	107.019	3.14458e-22	4.32526e-21
PvG018956	148.273	-1.15109	0.179236	106.985	3.19718e-22	4.39404e-21
PvG005890	7041.6	0.0725597	0.0732041	106.957	3.24189e-22	4.45188e-21
PvG001835	944.234	-0.508507	0.0942804	106.867	3.38784e-22	4.64854e-21
PvG023808	1416.35	1.02478	0.145629	106.789	3.51983e-22	4.82573e-21
PvG003660	473.732	0.547217	0.111425	106.785	3.52747e-22	4.83229e-21
PvG003450	1886.86	0.0977849	0.0815975	106.729	3.62629e-22	4.96365e-21
PvG029287	627.447	0.810347	0.117324	106.652	3.76638e-22	5.15124e-21
PvG009403	511.547	-0.720144	0.0897395	106.644	3.78076e-22	5.16674e-21
PvG013607	88.8799	1.88303	0.217649	106.623	3.81911e-22	5.21493e-21
PvG035277	760.127	0.919789	0.110105	106.598	3.86739e-22	5.27661e-21
PvG028410	62.7882	-1.54381	0.23587	106.484	4.09007e-22	5.57594e-21
PvG004111	1420.39	0.48024	0.074218	106.464	4.12984e-22	5.62562e-21
PvG018540	4753.39	-0.947133	0.100226	106.453	4.15121e-22	5.65018e-21
PvG001200	332.843	-2.66652	0.296769	106.424	4.21105e-22	5.72702e-21
PvG022126	66.0556	2.47359	0.281059	106.368	4.32831e-22	5.88177e-21
PvG013674	11970	1.40034	0.27241	106.3	4.47581e-22	6.07734e-21
PvG028696	988.104	-0.831133	0.0999299	106.19	4.72454e-22	6.40993e-21
PvG012714	497.402	0.417717	0.170002	106.17	4.76935e-22	6.46555e-21
PvG016480	215.531	1.09972	0.153926	106.139	4.84245e-22	6.55939e-21
PvG010206	781.705	-0.179514	0.118393	106.058	5.04087e-22	6.82271e-21
PvG002683	1201.93	-1.02797	0.136641	106.02	5.1345e-22	6.94388e-21
PvG013269	541.292	0.251065	0.152612	106.016	5.14529e-22	6.95292e-21
PvG006350	594.011	-0.778017	0.138376	106.003	5.1768e-22	6.98992e-21
PvG034283	1053.67	0.607738	0.0879074	105.802	5.71532e-22	7.7109e-21
PvG024859	91.3805	1.82797	0.192495	105.767	5.81465e-22	7.83243e-21
PvG025169	1396.73	-0.036873	0.0856765	105.768	5.81021e-22	7.83243e-21
PvG005813	766.904	1.04852	0.149582	105.66	6.12573e-22	8.2449e-21
PvG014356	681.013	-2.57298	0.256723	105.575	6.38787e-22	8.59089e-21
PvG004945	465.684	1.16437	0.215821	105.573	6.39527e-22	8.59403e-21
PvG001973	1364.6	0.750569	0.102116	105.465	6.74301e-22	9.05414e-21
PvG016369	361.495	-1.60833	0.175235	105.445	6.80924e-22	9.13582e-21
PvG015273	76.4465	0.0663378	0.227179	105.432	6.8531e-22	9.18739e-21
PvG018003	101.44	1.92355	0.205288	105.366	7.07635e-22	9.47917e-21
PvG014500	307.02	-1.27507	0.213079	105.342	7.16062e-22	9.58447e-21
PvG007731	181.88	0.974413	0.218828	105.307	7.28564e-22	9.74412e-21
PvG003612	233.309	0.963155	0.117792	105.285	7.36511e-22	9.84263e-21
PvG023883	777.038	1.03002	0.131695	105.252	7.48538e-22	9.99546e-21
PvG002079	1284.63	-0.464006	0.120918	105.186	7.73176e-22	1.03163e-20
PvG029194	189.413	-1.51024	0.160837	105.031	8.34345e-22	1.11237e-20
PvG007466	288.65	-1.041	0.130072	105.004	8.45394e-22	1.12622e-20
PvG021628	1328.16	-0.918322	0.149934	104.994	8.49381e-22	1.13064e-20
PvG023989	344.412	-0.848275	0.0915568	104.943	8.71206e-22	1.15878e-20
PvG020891	124.972	1.37336	0.180453	104.894	8.92136e-22	1.18569e-20
PvG022840	33.4152	-2.73722	0.321322	104.879	8.99007e-22	1.19388e-20
PvG025778	894.723	-0.917523	0.197672	104.86	9.07135e-22	1.20373e-20
PvG016979	126.011	1.16564	0.164077	104.845	9.14091e-22	1.21201e-20
PvG028640	358.32	0.77864	0.1035	104.809	9.30387e-22	1.23265e-20
PvG028840	257.46	-1.44538	0.184533	104.796	9.36154e-22	1.23932e-20
PvG006936	37.3878	4.31361	0.565653	104.763	9.51491e-22	1.25864e-20
PvG011238	13987.3	-0.563461	0.0666964	104.497	1.08387e-21	1.43264e-20
PvG011687	32402.4	0.749573	0.161434	104.441	1.11417e-21	1.47154e-20
PvG025197	9774.04	0.926581	0.128526	104.346	1.16728e-21	1.54048e-20
PvG024922	878.062	-0.587889	0.0635079	104.323	1.18085e-21	1.55717e-20
PvG027915	267.748	-0.66918	0.138613	104.217	1.24358e-21	1.63862e-20
PvG030148	9854.04	0.542948	0.09511	104.195	1.25711e-21	1.65516e-20
PvG004195	1202.44	-0.529992	0.101676	104.072	1.33545e-21	1.75694e-20
PvG022272	354.644	1.04409	0.135666	104.064	1.34095e-21	1.76281e-20
PvG007722	326.888	-0.979006	0.128572	103.953	1.41589e-21	1.85988e-20
PvG030124	104.308	-1.00336	0.161348	103.865	1.47809e-21	1.94008e-20
PvG017410	57.5544	0.403737	0.240886	103.603	1.68062e-21	2.2042e-20
PvG000856	25.1706	3.87288	0.508914	103.494	1.77338e-21	2.32226e-20
PvG015751	595.296	-1.07034	0.175464	103.494	1.77284e-21	2.32226e-20
PvG007704	5853.79	-0.0779924	0.0498316	103.465	1.79891e-21	2.35387e-20
PvG010019	87.898	-1.77324	0.202907	103.335	1.91685e-21	2.50627e-20
PvG024802	1492.5	0.227044	0.0869928	103.202	2.04652e-21	2.67374e-20
PvG011242	69.0036	-2.37006	0.254359	103.167	2.08176e-21	2.71769e-20
PvG025423	2260.44	0.487516	0.09063	103.151	2.09793e-21	2.73669e-20
PvG022305	928.141	-0.842582	0.0898654	103.149	2.10043e-21	2.73783e-20
PvG009938	1024.48	-0.322337	0.0786962	103.097	2.15465e-21	2.80635e-20
PvG000063	2107.69	0.220446	0.0747738	103.095	2.15656e-21	2.80668e-20
PvG029037	6027.76	-0.0586379	0.095818	102.96	2.3043e-21	2.99665e-20
PvG032447	663.201	0.871208	0.109976	102.928	2.34012e-21	3.04089e-20
PvG005902	671.39	1.09706	0.135121	102.917	2.35375e-21	3.05626e-20
PvG003646	441.723	-0.602567	0.0907392	102.838	2.44683e-21	3.1747e-20
PvG027851	10516.9	1.57987	0.155125	102.612	2.73235e-21	3.54243e-20
PvG035041	807.705	-0.720695	0.134073	102.522	2.85622e-21	3.7002e-20
PvG026213	8330.34	-0.642731	0.0930063	102.401	3.03028e-21	3.92269e-20
PvG008109	195.881	-1.35581	0.153161	102.363	3.08846e-21	3.99494e-20
PvG034583	35.535	-0.448289	0.318453	102.341	3.12101e-21	4.03396e-20
PvG031136	1913.77	0.649341	0.146928	102.333	3.1336e-21	4.04715e-20
PvG026153	306.83	1.17158	0.129376	102.297	3.1902e-21	4.1171e-20
PvG022648	24.5523	5.56995	0.893632	102.291	3.19867e-21	4.12489e-20
PvG023528	406.651	0.122261	0.13218	102.245	3.27155e-21	4.21567e-20
PvG021354	1524.36	0.599526	0.111671	102.243	3.27436e-21	4.21608e-20
PvG025787	360.959	0.0217651	0.17662	102.165	3.40256e-21	4.37783e-20
PvG001458	15.0983	-2.83883	0.434234	102.107	3.50023e-21	4.49665e-20
PvG001496	15.0983	-2.83883	0.434234	102.107	3.50023e-21	4.49665e-20
PvG035187	1332.63	-0.899753	0.123337	101.832	4.00702e-21	5.14381e-20
PvG022306	309.928	-0.901171	0.137945	101.814	4.04274e-21	5.18181e-20
PvG029406	338.756	1.26292	0.147741	101.814	4.04163e-21	5.18181e-20
PvG031174	134.787	1.82428	0.184928	101.8	4.07084e-21	5.21388e-20
PvG014218	973.412	1.11789	0.149231	101.673	4.33126e-21	5.54323e-20
PvG017981	158.061	0.940998	0.133513	101.617	4.4523e-21	5.69383e-20
PvG020663	33.1298	-1.74857	0.250453	101.585	4.52157e-21	5.77805e-20
PvG028409	1097.8	0.445415	0.0845579	101.576	4.54334e-21	5.80149e-20
PvG009451	726.585	0.908157	0.103934	101.453	4.82431e-21	6.15461e-20
PvG014598	32.3936	3.49122	0.458327	101.452	4.82715e-21	6.15461e-20
PvG014680	288.629	-1.47891	0.176592	101.341	5.09801e-21	6.49507e-20
PvG025852	297.81	-0.995837	0.147216	101.302	5.19457e-21	6.61311e-20
PvG007515	263.908	0.621366	0.235857	101.287	5.23515e-21	6.65977e-20
PvG008046	248.595	-1.00147	0.120842	101.228	5.38818e-21	6.84929e-20
PvG021627	9.18342	-3.81139	0.597256	101.181	5.51207e-21	7.00152e-20
PvG020023	429.938	0.938799	0.10172	101.162	5.56405e-21	7.06225e-20
PvG031089	1630.71	0.861673	0.14914	101.036	5.92057e-21	7.50914e-20
PvG000539	124.873	2.15293	0.246756	100.897	6.33596e-21	8.02997e-20
PvG006980	22.2247	4.98008	0.76626	100.719	6.91618e-21	8.75877e-20
PvG002754	234.387	-0.958164	0.167435	100.7	6.97826e-21	8.83078e-20
PvG028377	30.8473	3.67754	0.662685	100.67	7.08373e-21	8.95756e-20
PvG023879	1347.41	-0.00113112	0.0994093	100.655	7.1351e-21	9.01579e-20
PvG009326	449.114	0.603437	0.108987	100.635	7.20454e-21	9.09674e-20
PvG020645	864.688	-1.13264	0.122344	100.626	7.23841e-21	9.13269e-20
PvG018466	266.926	0.998401	0.132498	100.598	7.33844e-21	9.25201e-20
PvG014515	1798.21	-0.056693	0.100304	100.574	7.4226e-21	9.35115e-20
PvG011972	142.668	-1.28082	0.143869	100.568	7.44492e-21	9.3723e-20
PvG026208	2126.32	0.3503	0.095966	100.505	7.67924e-21	9.6601e-20
PvG017980	1412.04	-0.591748	0.0637255	100.472	7.8043e-21	9.81013e-20
PvG021988	1133	1.01392	0.109603	100.426	7.9809e-21	1.00247e-19
PvG005158	399.544	-0.856479	0.162458	100.313	8.43883e-21	1.0592e-19
PvG018419	49.0081	2.49792	0.308006	100.287	8.5443e-21	1.07164e-19
PvG032169	784.596	0.761614	0.137484	100.254	8.68488e-21	1.08847e-19
PvG023387	287.282	0.862358	0.109968	100.145	9.15948e-21	1.1471e-19
PvG029656	713.06	1.06853	0.110456	100.078	9.46534e-21	1.18453e-19
PvG029167	761.279	-0.697102	0.177094	99.7777	1.0969e-20	1.37169e-19
PvG033112	132.682	-2.49619	0.263838	99.7654	1.10352e-20	1.37895e-19
PvG028600	714.823	2.48935	0.252321	99.7489	1.1125e-20	1.38914e-19
PvG004312	988.153	-0.46429	0.0848777	99.5944	1.2e-20	1.4973e-19
PvG024065	181.548	1.26767	0.136574	99.5689	1.21513e-20	1.51506e-19
PvG011657	641.222	1.47747	0.207216	99.5274	1.24009e-20	1.54504e-19
PvG003691	1367.71	-1.84296	0.210172	99.5105	1.25042e-20	1.55678e-19
PvG034601	112.387	1.3718	0.21841	99.5045	1.25408e-20	1.56018e-19
PvG022966	1374.54	-0.811397	0.092538	99.359	1.34676e-20	1.67425e-19
PvG021570	64.4568	2.50224	0.271711	99.3354	1.36244e-20	1.6925e-19
PvG012586	48.1459	-1.06222	0.22721	99.3217	1.37164e-20	1.70268e-19
PvG026154	819.312	-1.28839	0.136817	99.2989	1.38702e-20	1.72051e-19
PvG021351	163.601	-0.907174	0.134809	99.2889	1.39389e-20	1.72777e-19
PvG022276	43317.2	-0.0947156	0.0951899	99.2589	1.41453e-20	1.75207e-19
PvG006494	135.86	1.29613	0.159017	99.1864	1.4657e-20	1.81413e-19
PvG030845	1414.23	0.95273	0.106053	99.1718	1.47618e-20	1.82576e-19
PvG012316	337.811	-1.00456	0.225644	99.0699	1.55177e-20	1.91785e-19
PvG025198	286.952	1.3982	0.148468	98.9565	1.64049e-20	2.02602e-19
PvG004251	3187.94	0.65581	0.112724	98.9512	1.64477e-20	2.02881e-19
PvG012976	36.6646	-2.5818	0.377216	98.9507	1.64514e-20	2.02881e-19
PvG020583	3352.92	-0.690572	0.0933663	98.7944	1.77613e-20	2.18875e-19
PvG006782	763.899	0.892572	0.192607	98.7325	1.83082e-20	2.25284e-19
PvG011902	1707.57	-0.580528	0.0861653	98.7311	1.83213e-20	2.25284e-19
PvG028873	866.859	0.798718	0.0917567	98.7332	1.83019e-20	2.25284e-19
PvG019125	3200.53	-0.746346	0.17557	98.7228	1.83954e-20	2.26031e-19
PvG025651	2548.54	1.76193	0.1774	98.6837	1.87518e-20	2.30243e-19
PvG030731	18013	-0.631687	0.0722327	98.6247	1.93017e-20	2.36824e-19
PvG016138	38706.1	-0.294809	0.0774601	98.5648	1.9877e-20	2.43706e-19
PvG008793	464.08	-1.86312	0.193554	98.5099	2.04185e-20	2.50164e-19
PvG010029	137.415	-1.06421	0.160461	98.4298	2.12362e-20	2.59993e-19
PvG004408	132.151	0.167846	0.133078	98.3759	2.18044e-20	2.66757e-19
PvG028579	26.4348	0.969058	0.610156	98.3022	2.26062e-20	2.76367e-19
PvG021380	12349.2	0.444834	0.132781	98.2525	2.3164e-20	2.82982e-19
PvG027716	261.477	-0.986308	0.133673	98.2475	2.32203e-20	2.83465e-19
PvG004295	63.5928	2.07046	0.257319	98.2353	2.33597e-20	2.84961e-19
PvG001044	678.176	0.758182	0.119232	98.0248	2.58978e-20	3.15696e-19
PvG003601	553.891	0.686593	0.0944757	98.0205	2.59521e-20	3.1613e-19
PvG009059	418.383	1.35029	0.169549	97.9503	2.686e-20	3.26781e-19
PvG009462	2484.07	-0.105996	0.131116	97.95	2.68651e-20	3.26781e-19
PvG005799	20.2526	4.01967	0.604916	97.7585	2.95077e-20	3.58668e-19
PvG008887	42.3207	2.7752	0.354637	97.733	2.98785e-20	3.62751e-19
PvG025932	276.065	0.958553	0.124706	97.7324	2.98865e-20	3.62751e-19
PvG017346	463.655	0.926053	0.118642	97.7192	3.00804e-20	3.64843e-19
PvG001942	37.987	0.464015	0.318658	97.5583	3.2549e-20	3.94502e-19
PvG027441	642.637	0.731143	0.12649	97.5469	3.27316e-20	3.96432e-19
PvG016777	446.715	-0.643786	0.149025	97.5288	3.30217e-20	3.99659e-19
PvG008214	1338.58	0.913364	0.13053	97.4993	3.35027e-20	4.05192e-19
PvG020077	103.042	-1.42777	0.178421	97.3791	3.55348e-20	4.29461e-19
PvG014065	167.406	-1.29195	0.142574	97.2046	3.87069e-20	4.67464e-19
PvG025890	401.66	-0.854907	0.104731	97.1751	3.92704e-20	4.73932e-19
PvG034666	281.982	1.26054	0.176932	97.1437	3.98803e-20	4.80949e-19
PvG015399	264.837	-1.03568	0.110996	97.0613	4.15214e-20	5.00385e-19
PvG006680	539.941	-0.915574	0.214386	97.0348	4.2065e-20	5.06576e-19
PvG032847	2697.02	0.614898	0.190995	97.0279	4.2207e-20	5.07924e-19
PvG027201	1137.6	0.410071	0.0694904	96.9972	4.28476e-20	5.15267e-19
PvG017451	361.859	-1.21583	0.142302	96.9765	4.32843e-20	5.20148e-19
PvG008120	180.614	-1.19565	0.155677	96.9685	4.34525e-20	5.21799e-19
PvG028152	919.464	-0.805609	0.119648	96.8857	4.52527e-20	5.43032e-19
PvG027715	2668.13	-0.246555	0.121254	96.8838	4.5294e-20	5.43143e-19
PvG000002	5551.75	-0.715432	0.0907227	96.6931	4.97287e-20	5.959e-19
PvG002430	35.7434	-2.23582	0.287172	96.6343	5.11826e-20	6.12888e-19
PvG025662	8104.83	-1.39386	0.151133	96.6297	5.12981e-20	6.13838e-19
PvG002655	4741.4	-1.75222	0.254567	96.5832	5.2481e-20	6.27548e-19
PvG028733	65.8728	2.09219	0.238137	96.5303	5.38591e-20	6.43573e-19
PvG029374	692.873	1.13264	0.145548	96.5127	5.43233e-20	6.48661e-19
PvG011675	73.956	-1.78387	0.208019	96.4833	5.5113e-20	6.57628e-19
PvG020574	46.0857	-2.10758	0.278243	96.3417	5.90715e-20	7.04366e-19
PvG014474	545.936	1.18638	0.166311	96.2704	6.11694e-20	7.28868e-19
PvG028097	122.755	-1.16899	0.139747	96.256	6.16042e-20	7.33532e-19
PvG018376	89.2628	2.02835	0.303951	96.2504	6.17732e-20	7.35027e-19
PvG017483	56.012	2.83918	0.344253	96.234	6.227e-20	7.40146e-19
PvG026507	1423.33	0.13108	0.135341	96.2333	6.22908e-20	7.40146e-19
PvG032907	14.0736	-2.94713	0.431021	96.2287	6.24314e-20	7.41297e-19
PvG022230	991.386	-0.539375	0.0790022	96.1102	6.61648e-20	7.85075e-19
PvG000011	1743.98	-0.0392917	0.0799273	96.0985	6.65448e-20	7.89032e-19
PvG013643	75.0553	1.39469	0.241529	96.064	6.7679e-20	8.01918e-19
PvG009690	178.948	0.513569	0.161713	96.025	6.89833e-20	8.16801e-19
PvG012919	309.923	1.77554	0.218221	96.0035	6.97118e-20	8.2485e-19
PvG013671	1330.72	-1.18665	0.163947	95.9485	7.16158e-20	8.46786e-19
PvG017581	2365.41	-0.49453	0.177764	95.7338	7.95579e-20	9.40038e-19
PvG006486	776.271	-1.53877	0.247008	95.5745	8.60149e-20	1.01562e-18
PvG013135	232.824	-1.00587	0.118979	95.4836	8.99304e-20	1.06112e-18
PvG002525	4202.18	0.320781	0.110922	95.4722	9.04348e-20	1.06632e-18
PvG012203	202.131	-0.510939	0.155923	95.4181	9.2863e-20	1.09419e-18
PvG000156	981.561	0.513899	0.0879652	95.3429	9.63428e-20	1.13441e-18
PvG022916	9827.98	-0.410568	0.0833242	95.2856	9.9088e-20	1.16592e-18
PvG002529	64.5406	-1.30567	0.202924	95.267	9.99915e-20	1.17573e-18
PvG007122	421.108	0.163472	0.0850848	95.2638	1.00149e-19	1.17677e-18
PvG024118	3507.88	-0.173293	0.0926916	95.2427	1.01189e-19	1.18816e-18
PvG009316	478.977	1.98504	0.229214	95.2412	1.01266e-19	1.18824e-18
PvG005373	1468.56	1.10901	0.138139	95.2392	1.01363e-19	1.18856e-18
PvG016043	247.422	0.553203	0.17126	95.1783	1.04431e-19	1.22369e-18
PvG035190	3795.86	-0.315797	0.104187	95.0929	1.08895e-19	1.27511e-18
PvG012809	759.514	0.631387	0.0919775	95.0704	1.10099e-19	1.28831e-18
PvG021519	372.169	-0.997359	0.107105	95.0337	1.12095e-19	1.30986e-18
PvG031027	29.688	-2.66176	0.337757	95.035	1.12021e-19	1.30986e-18
PvG033837	1607.76	0.642075	0.151901	95.0249	1.12578e-19	1.3146e-18
PvG031528	602.497	1.37201	0.24763	94.9276	1.18071e-19	1.37779e-18
PvG016116	20.6688	-3.24672	0.405242	94.8441	1.22999e-19	1.43431e-18
PvG000055	1142.58	0.949603	0.124628	94.7889	1.26373e-19	1.47264e-18
PvG033111	300.086	-2.36263	0.245701	94.7125	1.31188e-19	1.52665e-18
PvG033115	300.086	-2.36263	0.245701	94.7125	1.31188e-19	1.52665e-18
PvG024886	5524.61	0.523233	0.100973	94.5314	1.43351e-19	1.66704e-18
PvG015952	1206.18	0.644546	0.0999413	94.5237	1.43892e-19	1.67219e-18
PvG021543	1869.36	-0.614274	0.124153	94.4918	1.46162e-19	1.6974e-18
PvG017179	540.601	0.227816	0.089061	94.4533	1.48938e-19	1.72845e-18
PvG010952	658.906	-0.522079	0.0872511	94.4377	1.50081e-19	1.74053e-18
PvG017743	55.8734	1.54903	0.273477	94.3423	1.5726e-19	1.82254e-18
PvG019356	29.5788	-1.82156	0.291771	94.3211	1.58897e-19	1.84025e-18
PvG026348	25934.7	1.00387	0.195132	94.2882	1.61479e-19	1.86887e-18
PvG018278	169.042	1.86635	0.286017	94.232	1.65985e-19	1.91972e-18
PvG009123	17077.9	-0.294724	0.0785412	94.108	1.76377e-19	2.03851e-18
PvG024858	303.674	0.943952	0.10839	94.0451	1.81889e-19	2.10078e-18
PvG001750	231.458	-1.20736	0.241889	93.9368	1.91797e-19	2.21371e-18
PvG001972	699.307	-0.554734	0.129967	93.9351	1.91959e-19	2.21406e-18
PvG027278	25.8426	-2.70568	0.373294	93.9291	1.92521e-19	2.21904e-18
PvG026860	5023.3	0.348009	0.104436	93.8534	1.99793e-19	2.30129e-18
PvG008620	50.32	-1.95304	0.263854	93.7484	2.10326e-19	2.42096e-18
PvG029618	7400.28	-0.248711	0.0891636	93.6645	2.19141e-19	2.52071e-18
PvG034510	482.127	1.34731	0.19254	93.4777	2.40134e-19	2.76031e-18
PvG027698	188.969	0.173013	0.145665	93.4506	2.43342e-19	2.7953e-18
PvG020092	47.1837	-1.94569	0.292512	93.3713	2.52967e-19	2.90389e-18
PvG024905	229.907	-0.854997	0.118229	93.3317	2.57915e-19	2.95868e-18
PvG009421	1131.84	0.730394	0.0987856	93.2917	2.63022e-19	3.01522e-18
PvG003673	8083.26	1.40193	0.158224	93.2834	2.6409e-19	3.02542e-18
PvG024225	603.026	0.278715	0.0928259	93.2425	2.69434e-19	3.08455e-18
PvG033456	1937.44	-1.45618	0.195368	93.2318	2.7085e-19	3.09867e-18
PvG029092	160.695	-0.965959	0.121031	93.2273	2.71444e-19	3.10337e-18
PvG031156	61.7671	1.50997	0.260749	93.1544	2.81301e-19	3.2139e-18
PvG010012	216.567	0.940409	0.12362	93.125	2.85382e-19	3.25832e-18
PvG020792	927.84	0.581194	0.0741137	93.0335	2.98452e-19	3.40524e-18
PvG004028	1011.26	-0.0921661	0.0749427	93.0159	3.01031e-19	3.43236e-18
PvG022273	259.346	-2.37772	0.349991	92.9918	3.04604e-19	3.47076e-18
PvG002723	347.375	0.677311	0.111968	92.981	3.06228e-19	3.48693e-18
PvG024556	75.2534	-2.44222	0.26459	92.9117	3.16787e-19	3.60473e-18
PvG002711	280.531	-0.693947	0.105988	92.7836	3.37293e-19	3.83549e-18
PvG033828	875.709	0.813726	0.101836	92.626	3.64328e-19	4.14013e-18
PvG010270	918.597	0.907667	0.192739	92.6027	3.68521e-19	4.18497e-18
PvG032216	9577.6	0.226494	0.113427	92.5981	3.69337e-19	4.19143e-18
PvG033702	1452.29	0.623219	0.104385	92.5543	3.77347e-19	4.27946e-18
PvG016193	7891.83	1.07205	0.13266	92.4528	3.96557e-19	4.49431e-18
PvG011229	54255.9	0.487754	0.0785106	92.4421	3.98646e-19	4.51497e-18
PvG028663	207.584	0.597763	0.143679	92.431	4.00811e-19	4.53645e-18
PvG006917	545.028	0.38785	0.0972635	92.4264	4.01714e-19	4.54363e-18
PvG026227	358.173	-1.27684	0.142369	92.413	4.04357e-19	4.57048e-18
PvG015940	1395.86	-0.099859	0.120321	92.4103	4.04901e-19	4.57357e-18
PvG013613	784.261	-0.717634	0.11072	92.3948	4.07981e-19	4.60529e-18
PvG018135	177.203	1.36045	0.151297	92.3177	4.23665e-19	4.77915e-18
PvG024994	2444.84	0.324435	0.116803	92.2848	4.30556e-19	4.85365e-18
PvG006423	834.999	-0.260701	0.0799705	92.2426	4.39527e-19	4.95148e-18
PvG013804	1924.25	-0.390479	0.0881037	92.2373	4.40673e-19	4.96109e-18
PvG016234	175.585	0.903503	0.146181	92.2199	4.44446e-19	5.00024e-18
PvG031343	42.9907	1.63099	0.243989	92.1897	4.51053e-19	5.0712e-18
PvG024804	1004.45	0.332596	0.141774	92.1726	4.54858e-19	5.11059e-18
PvG010919	306.927	-0.872968	0.0991186	92.1274	4.65034e-19	5.22146e-18
PvG001982	694.072	0.709242	0.139892	92.1067	4.69762e-19	5.27105e-18
PvG000448	999.592	0.465693	0.082147	92.0417	4.84936e-19	5.43771e-18
PvG013075	411.494	0.648489	0.126066	92.0334	4.8691e-19	5.45623e-18
PvG014273	1317.87	-0.703705	0.155702	92.0138	4.91603e-19	5.50517e-18
PvG006366	173.501	0.402923	0.145382	91.9582	5.05159e-19	5.65324e-18
PvG026160	83.234	-1.80481	0.271338	91.9096	5.17334e-19	5.78566e-18
PvG009461	1270.9	-0.382462	0.0620264	91.7905	5.48367e-19	6.12868e-18
PvG034374	449.796	0.583178	0.203938	91.7863	5.49488e-19	6.13716e-18
PvG025788	2143.71	-0.642369	0.10334	91.6576	5.85215e-19	6.53188e-18
PvG023067	1795.32	0.49938	0.0964434	91.6354	5.91603e-19	6.59883e-18
PvG005349	621.521	-0.706833	0.117369	91.6305	5.93019e-19	6.61027e-18
PvG014292	370.9	-0.72746	0.0954524	91.5005	6.3197e-19	7.03981e-18
PvG018373	114.332	-0.93904	0.152758	91.4977	6.32858e-19	7.04507e-18
PvG000770	19.9436	-2.80547	0.449931	91.4428	6.50077e-19	7.232e-18
PvG001970	183.975	1.54543	0.190056	91.4352	6.52499e-19	7.25418e-18
PvG020205	1606.25	-0.903344	0.129914	91.4149	6.5902e-19	7.32187e-18
PvG030526	635.955	0.600383	0.0804796	91.3875	6.67895e-19	7.4156e-18
PvG011256	1356.76	0.434765	0.0613017	91.376	6.71666e-19	7.45259e-18
PvG007091	423.982	0.0805041	0.0877614	91.3594	6.77153e-19	7.50854e-18
PvG017479	1198.36	-0.287046	0.0866051	91.2555	7.12475e-19	7.89505e-18
PvG014576	4614.86	0.796068	0.124374	91.2417	7.17294e-19	7.94324e-18
PvG014592	1713.87	0.394864	0.0749504	91.1367	7.55123e-19	8.3567e-18
PvG031188	106.481	-0.575887	0.220543	91.0383	7.92338e-19	8.76281e-18
PvG028362	1189.73	0.310116	0.109629	91.0028	8.06245e-19	8.9108e-18
PvG015109	887.063	-1.30133	0.15118	90.9637	8.21785e-19	9.07662e-18
PvG030675	203.452	-0.0601542	0.127869	90.7821	8.98148e-19	9.91358e-18
PvG006068	16298.4	-0.609481	0.122587	90.728	9.2223e-19	1.01728e-17
PvG026639	1809.61	-0.543303	0.170166	90.627	9.68953e-19	1.06812e-17
PvG031577	387.297	1.17371	0.263878	90.6144	9.74967e-19	1.07405e-17
PvG012540	322.582	0.0104036	0.102952	90.3239	1.12384e-18	1.23725e-17
PvG020400	663.693	-0.722704	0.11049	90.2501	1.16513e-18	1.28187e-17
PvG003279	112.676	1.71012	0.226305	90.247	1.16691e-18	1.283e-17
PvG017809	56.3601	-2.07845	0.263002	89.9567	1.34493e-18	1.47777e-17
PvG024779	100.698	-2.02692	0.243218	89.9456	1.35228e-18	1.48488e-17
PvG018819	784.702	-0.611403	0.142555	89.9346	1.35954e-18	1.49188e-17
PvG012513	194.64	-0.887275	0.152033	89.8897	1.38972e-18	1.52401e-17
PvG020372	857.28	-0.0860811	0.0717825	89.8602	1.40996e-18	1.54521e-17
PvG002642	119.42	1.65633	0.189432	89.8548	1.41368e-18	1.54828e-17
PvG011973	390.545	1.5991	0.170888	89.8289	1.43173e-18	1.56703e-17
PvG014893	351.421	1.1873	0.155893	89.7774	1.46821e-18	1.60593e-17
PvG030782	1261.9	-0.0192199	0.110145	89.7581	1.48218e-18	1.62016e-17
PvG017306	607.156	-1.18842	0.149984	89.7342	1.49957e-18	1.63811e-17
PvG009433	1267.23	0.648534	0.109882	89.6789	1.54068e-18	1.68193e-17
PvG028098	1000.11	-0.30647	0.0700526	89.6689	1.54826e-18	1.68912e-17
PvG031934	211.791	-0.989028	0.152563	89.6547	1.55902e-18	1.69976e-17
PvG021640	2040.93	0.102695	0.134746	89.5493	1.64148e-18	1.78852e-17
PvG023188	2100.04	-0.458038	0.105367	89.359	1.80164e-18	1.96176e-17
PvG004246	1803.53	1.15533	0.222262	89.3544	1.80563e-18	1.96484e-17
PvG033864	762.079	1.08982	0.186356	89.2625	1.88867e-18	2.05388e-17
PvG011659	151.506	1.19988	0.172089	89.1995	1.94772e-18	2.11674e-17
PvG017298	378.8	0.223824	0.119103	89.0799	2.06504e-18	2.2428e-17
PvG029846	430.573	0.255118	0.10436	89.0453	2.10035e-18	2.27969e-17
PvG011205	363.727	0.946945	0.125527	89.0235	2.1228e-18	2.30258e-17
PvG020599	597.448	-1.02692	0.122865	88.9244	2.22828e-18	2.41545e-17
PvG034059	37794.3	-0.726025	0.0979258	88.9184	2.23478e-18	2.42094e-17
PvG025656	207.213	-0.903261	0.163785	88.8868	2.26958e-18	2.45707e-17
PvG009400	38.1822	3.03141	0.467888	88.8817	2.27522e-18	2.4616e-17
PvG020393	109.609	0.986947	0.161626	88.7473	2.42975e-18	2.62711e-17
PvG023882	346.019	1.06083	0.14494	88.7398	2.43876e-18	2.63516e-17
PvG010191	192.073	0.348542	0.146449	88.5939	2.61912e-18	2.82825e-17
PvG021389	5497.5	-0.124533	0.0738444	88.586	2.62917e-18	2.83729e-17
PvG035270	800.006	-0.40008	0.088317	88.5676	2.65297e-18	2.86115e-17
PvG015945	220.578	0.947096	0.154215	88.5034	2.73754e-18	2.95047e-17
PvG028908	116.118	-1.21454	0.162086	88.4937	2.75058e-18	2.96265e-17
PvG017484	201.678	-0.745465	0.120897	88.4581	2.79882e-18	3.0127e-17
PvG001651	79.9825	1.52445	0.21453	88.4533	2.80546e-18	3.01792e-17
PvG009229	266.527	-0.836481	0.108949	88.3704	2.92153e-18	3.14079e-17
PvG003079	132.504	-1.34407	0.274219	88.3479	2.95385e-18	3.17352e-17
PvG000667	103.927	-1.34367	0.202261	88.3448	2.95829e-18	3.17626e-17
PvG018592	49.2969	2.82359	0.421001	88.2928	3.03442e-18	3.25595e-17
PvG015194	2753.83	-1.03294	0.119984	88.2828	3.0494e-18	3.26787e-17
PvG033377	103.631	-1.41794	0.186661	88.2831	3.04892e-18	3.26787e-17
PvG002654	1292.51	0.72255	0.0894395	88.2179	3.14774e-18	3.37113e-17
PvG008103	2796.54	-0.664631	0.148773	88.1876	3.19465e-18	3.4192e-17
PvG035402	763.581	0.710659	0.0950979	87.9166	3.64721e-18	3.90111e-17
PvG016405	182.236	0.833354	0.145488	87.8996	3.67772e-18	3.92878e-17
PvG016444	182.236	0.833354	0.145488	87.8996	3.67772e-18	3.92878e-17
PvG000327	73.471	-1.51268	0.217895	87.7747	3.90929e-18	4.17112e-17
PvG028543	716.028	-0.387402	0.142568	87.7746	3.9095e-18	4.17112e-17
PvG030764	333.475	0.880725	0.136468	87.7102	4.0345e-18	4.30177e-17
PvG000037	362.728	1.10426	0.141568	87.7011	4.05236e-18	4.31809e-17
PvG013696	68.1533	-1.4393	0.2698	87.6832	4.08812e-18	4.35346e-17
PvG019639	273.007	-1.10008	0.148991	87.6381	4.17908e-18	4.44753e-17
PvG022285	411.376	-1.6184	0.254518	87.548	4.3673e-18	4.64492e-17
PvG009942	243.595	-1.04888	0.129107	87.4881	4.49704e-18	4.77991e-17
PvG024070	310.419	-2.05646	0.263159	87.4355	4.61424e-18	4.9014e-17
PvG013767	409.513	-0.295395	0.105143	87.4	4.69501e-18	4.98407e-17
PvG028604	4904.52	0.623478	0.103878	87.3872	4.72456e-18	5.0123e-17
PvG003848	55.9499	-1.79999	0.234748	87.3756	4.75129e-18	5.03528e-17
PvG017534	88.5306	-2.55835	0.32897	87.3753	4.75217e-18	5.03528e-17
PvG019371	700.812	0.569959	0.105162	87.3519	4.80679e-18	5.08678e-17
PvG034146	1163.99	1.24279	0.183161	87.3531	4.80396e-18	5.08678e-17
PvG013301	230.052	-1.26336	0.143631	87.3097	4.90685e-18	5.18943e-17
PvG019128	750.135	-0.0952391	0.103301	87.2983	4.93429e-18	5.21519e-17
PvG027640	65775.8	0.870951	0.182362	87.2465	5.06074e-18	5.34551e-17
PvG000525	4063.36	-0.339613	0.159018	87.2406	5.07544e-18	5.35769e-17
PvG023894	27.3011	3.21426	0.444877	87.1886	5.20613e-18	5.49223e-17
PvG003454	2060.9	-0.48361	0.1084	87.0572	5.55158e-18	5.85302e-17
PvG001466	50.2309	-1.93879	0.242082	86.9349	5.8934e-18	6.20953e-17
PvG024218	1783.14	0.613808	0.123595	86.9179	5.9425e-18	6.25736e-17
PvG015095	11722.7	0.179559	0.0497021	86.854	6.13121e-18	6.45206e-17
PvG024878	74.5657	-1.4539	0.176007	86.8512	6.1396e-18	6.45687e-17
PvG028869	1163.39	1.30847	0.182142	86.6928	6.63385e-18	6.97233e-17
PvG003918	66.8873	1.41516	0.284408	86.5991	6.94469e-18	7.29451e-17
PvG015747	1674.66	0.622573	0.139307	86.59	6.9755e-18	7.32233e-17
PvG022281	92.706	-1.6314	0.247195	86.5582	7.08472e-18	7.43237e-17
PvG016781	2541.96	-0.375062	0.182816	86.459	7.43672e-18	7.79682e-17
PvG008804	770.464	0.192877	0.0944226	86.4533	7.45742e-18	7.81368e-17
PvG003597	98.1677	1.42505	0.179671	86.3542	7.8274e-18	8.19626e-17
PvG010737	1801.48	0.641402	0.093861	86.3289	7.92488e-18	8.29321e-17
PvG012558	143.674	-0.829331	0.142672	86.2565	8.21011e-18	8.58639e-17
PvG028109	1053.09	0.69411	0.116271	86.2273	8.32833e-18	8.70465e-17
PvG031001	1720.94	0.425206	0.122613	86.1804	8.52143e-18	8.90098e-17
PvG013744	317.628	-0.634446	0.106482	86.1696	8.56631e-18	8.94234e-17
PvG030841	5319.99	-1.14647	0.137507	86.0834	8.93508e-18	9.32155e-17
PvG024113	1264.01	0.562039	0.0711773	86.0532	9.06782e-18	9.4542e-17
PvG027331	1026.92	0.501636	0.103937	85.9993	9.30975e-18	9.70047e-17
PvG020071	52.6689	-1.45686	0.226689	85.9387	9.58948e-18	9.9858e-17
PvG000053	203.735	0.257927	0.182507	85.8879	9.83059e-18	1.02118e-16
PvG005148	38.2304	-1.58983	0.232006	85.8903	9.81895e-18	1.02118e-16
PvG021387	92.7811	-1.58519	0.214584	85.8886	9.82714e-18	1.02118e-16
PvG030039	4301.63	-0.68288	0.104807	85.8907	9.81732e-18	1.02118e-16
PvG019146	185.318	-1.31275	0.161201	85.773	1.03982e-17	1.07947e-16
PvG011962	45.1019	2.24611	0.407508	85.7205	1.06685e-17	1.10685e-16
PvG013690	869.323	0.738494	0.0922979	85.6999	1.07762e-17	1.11735e-16
PvG023504	56.3281	-1.71584	0.235581	85.6453	1.10678e-17	1.14688e-16
PvG001286	460.091	0.314065	0.0853417	85.5084	1.18335e-17	1.22548e-16
PvG003580	330.678	-0.823984	0.112898	85.5063	1.18457e-17	1.22598e-16
PvG023065	388.104	-0.80811	0.139907	85.3277	1.29257e-17	1.33695e-16
PvG029623	19606.8	-0.308676	0.0853567	85.3128	1.30201e-17	1.34589e-16
PvG014482	534.887	0.244551	0.101487	85.283	1.32108e-17	1.36476e-16
PvG018617	86.0475	-0.944352	0.172633	85.275	1.32623e-17	1.36926e-16
PvG012024	988.519	-0.887464	0.106184	85.0592	1.47373e-17	1.52061e-16
PvG024493	2320.7	-0.237841	0.189054	85.0536	1.47774e-17	1.52382e-16
PvG008486	1922.26	-0.552442	0.0873293	85.0356	1.49079e-17	1.53634e-16
PvG008341	1944.31	0.0513854	0.0628715	85.0135	1.50699e-17	1.55209e-16
PvG002559	2000.16	-0.959297	0.148512	85.0014	1.51595e-17	1.56037e-16
PvG012134	145.953	1.31943	0.153285	84.9633	1.54438e-17	1.58866e-16
PvG022205	5066.04	0.780106	0.176844	84.9102	1.58497e-17	1.62943e-16
PvG002681	2189.2	-0.307641	0.182335	84.8839	1.60546e-17	1.6495e-16
PvG011999	3134.97	1.64708	0.178503	84.83	1.64828e-17	1.69246e-16
PvG019745	30280.1	1.04215	0.187231	84.8052	1.66843e-17	1.71211e-16
PvG003924	148.837	1.46165	0.213507	84.7345	1.72705e-17	1.77119e-16
PvG018455	28.0335	-3.59751	0.527801	84.5636	1.87742e-17	1.92425e-16
PvG021814	114.135	2.1215	0.257088	84.5555	1.88481e-17	1.93065e-16
PvG010252	742.825	0.0992741	0.177726	84.5537	1.88646e-17	1.93117e-16
PvG024167	140.63	0.973367	0.201878	84.5143	1.9231e-17	1.96749e-16
PvG004587	169.888	-0.333084	0.144141	84.4954	1.94093e-17	1.98453e-16
PvG010311	781.735	0.567346	0.176691	84.4727	1.96264e-17	2.00551e-16
PvG027652	424.34	-0.607628	0.112975	84.4565	1.9782e-17	2.0202e-16
PvG024809	1119.3	1.09791	0.167656	84.4462	1.98821e-17	2.02919e-16
PvG011770	427.508	-0.914488	0.114503	84.4392	1.99497e-17	2.03486e-16
PvG029682	9716.22	0.820431	0.0999097	84.4304	2.00354e-17	2.04238e-16
PvG021683	1226.52	-1.25595	0.193275	84.4252	2.00872e-17	2.04642e-16
PvG015715	696.038	0.182663	0.147028	84.4168	2.0169e-17	2.05352e-16
PvG018258	2437.69	-0.121523	0.106407	84.3293	2.10506e-17	2.142e-16
PvG031157	567.084	-1.07373	0.158723	84.2668	2.17027e-17	2.20703e-16
PvG013622	1237	-1.21173	0.192458	84.2325	2.20697e-17	2.24287e-16
PvG019687	147.906	-1.69638	0.228412	84.2313	2.20816e-17	2.24287e-16
PvG008301	239.208	0.856395	0.123783	84.1991	2.24322e-17	2.27711e-16
PvG021762	221.973	-0.580022	0.131517	84.1688	2.27669e-17	2.3097e-16
PvG017307	977.461	0.288377	0.143429	84.1287	2.32174e-17	2.35399e-16
PvG011056	75.653	1.6086	0.221943	84.1208	2.33065e-17	2.36162e-16
PvG000794	70.0761	-1.46051	0.19227	84.1096	2.34344e-17	2.37315e-16
PvG035249	715.392	0.571269	0.0789186	84.0838	2.37313e-17	2.40035e-16
PvG035251	715.392	0.571269	0.0789186	84.0838	2.37313e-17	2.40035e-16
PvG009673	243.528	-0.513279	0.184693	84.0759	2.38228e-17	2.40816e-16
PvG007732	46.7401	2.38324	0.298678	84.0727	2.38606e-17	2.41055e-16
PvG009646	111.833	1.40116	0.177791	84.0603	2.40053e-17	2.42372e-16
PvG034120	1968.04	0.497965	0.105898	84.0324	2.43347e-17	2.45551e-16
PvG035290	61.3179	-1.60668	0.199911	84.0043	2.4671e-17	2.48796e-16
PvG014571	1987.73	0.782238	0.118576	83.9727	2.50548e-17	2.52516e-16
PvG007363	465.33	-0.977994	0.31764	83.9561	2.52583e-17	2.54416e-16
PvG027365	166.08	0.851636	0.153244	83.9268	2.56234e-17	2.5794e-16
PvG030295	348.366	1.34541	0.170885	83.9028	2.5925e-17	2.60821e-16
PvG010911	1290.31	-0.586104	0.0916974	83.8999	2.59613e-17	2.61031e-16
PvG000788	208.15	-0.922597	0.140743	83.8715	2.63244e-17	2.64525e-16
PvG017158	376.353	-0.774149	0.105386	83.8513	2.65847e-17	2.66982e-16
PvG021450	123.572	-1.66298	0.215059	83.8491	2.66136e-17	2.67114e-16
PvG008209	2166	-0.305779	0.146118	83.7567	2.78425e-17	2.79283e-16
PvG024124	33.9862	2.70461	0.371206	83.704	2.85684e-17	2.86394e-16
PvG011841	296.492	1.0444	0.12581	83.6595	2.91949e-17	2.92329e-16
PvG018901	725.491	-0.136323	0.100911	83.6607	2.91782e-17	2.92329e-16
PvG022618	278.953	-1.24324	0.201993	83.6419	2.9448e-17	2.94689e-16
PvG027480	609.447	0.660238	0.127245	83.6153	2.98329e-17	2.98364e-16
PvG002523	283.132	0.354307	0.10114	83.4911	3.16979e-17	3.16829e-16
PvG020775	70.767	0.807935	0.242842	83.4832	3.18205e-17	3.17867e-16
PvG017901	1161.63	-0.0388472	0.10254	83.4024	3.31005e-17	3.30459e-16
PvG014540	518.312	-0.61149	0.0953932	83.3753	3.35425e-17	3.34674e-16
PvG015766	120.799	1.22076	0.326679	83.3617	3.37652e-17	3.36697e-16
PvG011133	3036.47	-0.263802	0.12027	83.3303	3.42868e-17	3.41697e-16
PvG013429	390.647	0.284556	0.114406	83.2196	3.61909e-17	3.60462e-16
PvG013242	1054.41	0.395885	0.0680818	83.2056	3.64402e-17	3.62731e-16
PvG018111	1297.33	0.3146	0.16657	83.0232	3.98344e-17	3.96284e-16
PvG006482	812.569	0.116239	0.0840153	83.0174	3.9946e-17	3.97161e-16
PvG011146	42.5225	2.28498	0.342537	82.8855	4.2604e-17	4.2334e-16
PvG011660	1293.31	1.00064	0.139122	82.8107	4.41879e-17	4.38821e-16
PvG010529	177.783	-0.58627	0.181796	82.7962	4.45024e-17	4.41685e-16
PvG005326	4417	-0.76961	0.112375	82.7936	4.45584e-17	4.41982e-16
PvG005644	275.624	-0.566948	0.114351	82.7792	4.48722e-17	4.44834e-16
PvG000311	292.397	-1.10122	0.135287	82.729	4.59862e-17	4.5561e-16
PvG025182	1987.06	-0.394561	0.156639	82.7272	4.60256e-17	4.55734e-16
PvG001041	725.732	0.556261	0.130388	82.7144	4.63162e-17	4.58343e-16
PvG007123	299.075	0.992025	0.140971	82.6853	4.6979e-17	4.64631e-16
PvG021759	1697.67	0.63292	0.0875415	82.6617	4.75232e-17	4.69739e-16
PvG008310	270.438	0.798879	0.115916	82.6574	4.7622e-17	4.70441e-16
PvG014658	8235.37	0.635431	0.126958	82.5294	5.06932e-17	5.00488e-16
PvG021062	22.6655	-2.68894	0.391555	82.329	5.59021e-17	5.51593e-16
PvG032426	76.3538	-1.31372	0.177469	82.3222	5.60871e-17	5.53097e-16
PvG018791	602.978	1.01373	0.124036	82.2934	5.68821e-17	5.6061e-16
PvG022620	300.804	-1.33394	0.248604	82.1353	6.14471e-17	6.05249e-16
PvG001838	136.01	1.3758	0.162701	82.1225	6.18317e-17	6.08682e-16
PvG029155	1646.71	-1.29502	0.197065	82.0196	6.5016e-17	6.39658e-16
PvG025529	830.641	1.19425	0.137121	81.9993	6.56633e-17	6.45651e-16
PvG021675	813.857	0.593368	0.0842215	81.9958	6.57754e-17	6.46003e-16
PvG033400	418.127	1.08817	0.12825	81.996	6.57694e-17	6.46003e-16
PvG001345	376.239	0.932339	0.118209	81.986	6.60922e-17	6.48738e-16
PvG013566	166.899	1.05453	0.167667	81.9197	6.82635e-17	6.69662e-16
PvG031604	125.227	-2.3685	0.280475	81.8855	6.94124e-17	6.80539e-16
PvG005414	35.2308	3.03733	0.454618	81.8339	7.11846e-17	6.9751e-16
PvG026421	283.941	-1.52918	0.260444	81.7603	7.37878e-17	7.226e-16
PvG030292	611.845	0.568759	0.0981993	81.7177	7.53399e-17	7.37372e-16
PvG002036	183.27	1.00418	0.130896	81.6932	7.62453e-17	7.45804e-16
PvG013247	15.1313	-3.50534	0.49599	81.667	7.72266e-17	7.54966e-16
PvG024974	2614.87	0.655518	0.114523	81.5843	8.04056e-17	7.85591e-16
PvG030987	2169.84	-0.202557	0.219734	81.5166	8.31065e-17	8.1151e-16
PvG033322	278.053	0.590879	0.118177	81.5135	8.32319e-17	8.12266e-16
PvG019749	15.8154	4.80995	0.881482	81.4975	8.38835e-17	8.18154e-16
PvG004825	1093.01	-0.544609	0.0780046	81.488	8.42761e-17	8.2151e-16
PvG021991	2025.35	-0.800679	0.127827	81.4239	8.69534e-17	8.4712e-16
PvG026867	4816.43	0.365739	0.11965	81.3448	9.03741e-17	8.7994e-16
PvG024633	60.5343	1.81582	0.338026	81.2555	9.44005e-17	9.18614e-16
PvG033194	80.3716	-0.973366	0.204481	81.0613	1.03784e-16	1.00935e-15
PvG022792	540.465	0.917974	0.132771	81.0339	1.05182e-16	1.02235e-15
PvG002528	38.6522	-1.8833	0.32316	81.0235	1.05715e-16	1.02694e-15
PvG020016	402.22	-0.380376	0.118712	80.9704	1.08489e-16	1.05329e-15
PvG010350	686.524	1.15677	0.187757	80.9462	1.09782e-16	1.06523e-15
PvG028038	80.8673	-4.92524	0.636215	80.8493	1.15095e-16	1.11614e-15
PvG021563	83.3257	-1.21604	0.239553	80.8377	1.15747e-16	1.12182e-15
PvG022295	1842.22	-0.0832888	0.0596054	80.7979	1.18018e-16	1.14318e-15
PvG005243	28.9795	2.1797	0.367885	80.7639	1.19992e-16	1.16163e-15
PvG029985	331.734	-0.992371	0.185433	80.7614	1.20136e-16	1.16237e-15
PvG013330	7377.07	0.104305	0.0924596	80.7297	1.22008e-16	1.17981e-15
PvG033109	43.2331	-1.95279	0.258273	80.6634	1.26026e-16	1.21796e-15
PvG024509	366.358	-0.731958	0.128845	80.3654	1.45741e-16	1.4077e-15
PvG006063	89.0181	-1.49563	0.179464	80.3581	1.46261e-16	1.41191e-15
PvG033042	106.414	-1.28603	0.233128	80.3238	1.48735e-16	1.43497e-15
PvG026212	35.5584	-2.3445	0.307424	80.2529	1.53966e-16	1.4846e-15
PvG029492	119.748	2.37493	0.272923	80.1461	1.62199e-16	1.56309e-15
PvG016414	552.746	0.918878	0.143122	80.0921	1.66534e-16	1.60395e-15
PvG004382	94.1507	0.81869	0.215283	80.0898	1.66715e-16	1.60479e-15
PvG014331	33.4801	-1.2471	0.244216	80.0621	1.68985e-16	1.62571e-15
PvG019244	128.141	0.909549	0.164325	80.0566	1.6944e-16	1.62917e-15
PvG030169	301.179	0.979711	0.154465	80.0444	1.70452e-16	1.63797e-15
PvG000668	24.048	-2.11732	0.323518	80.026	1.7199e-16	1.6518e-15
PvG004332	112.536	0.38907	0.237252	80.0071	1.73582e-16	1.66615e-15
PvG023061	1646.02	0.591959	0.135954	79.8965	1.83201e-16	1.75748e-15
PvG027473	1626.82	-1.0146	0.144124	79.8228	1.89906e-16	1.82077e-15
PvG034200	4614.31	1.01933	0.189083	79.7776	1.94142e-16	1.86033e-15
PvG030176	772.175	0.358525	0.0898165	79.7471	1.97047e-16	1.8871e-15
PvG033091	470.665	0.0316753	0.102467	79.724	1.9928e-16	1.90741e-15
PvG026617	30.5664	3.38339	0.473882	79.7156	2.00102e-16	1.9142e-15
PvG021025	79.8334	-1.72745	0.257776	79.7089	2.0076e-16	1.91941e-15
PvG013130	2829.76	-1.0249	0.133082	79.6913	2.02486e-16	1.93482e-15
PvG004733	859.932	-1.07649	0.130481	79.6476	2.06852e-16	1.97542e-15
PvG024241	1096.26	-1.22497	0.148359	79.6361	2.08016e-16	1.98542e-15
PvG033229	61.0764	1.16057	0.251385	79.6271	2.08929e-16	1.993e-15
PvG018863	119.962	-2.47165	0.282662	79.6218	2.09475e-16	1.99709e-15
PvG020398	136.366	0.95078	0.188566	79.5978	2.11933e-16	2.01938e-15
PvG032423	79.8012	1.76563	0.223295	79.5948	2.12246e-16	2.02123e-15
PvG006959	3066.71	0.102739	0.068772	79.5685	2.14988e-16	2.04619e-15
PvG034934	975.173	0.898781	0.132929	79.5659	2.15262e-16	2.04764e-15
PvG028096	105.714	1.97951	0.265755	79.3651	2.37405e-16	2.25701e-15
PvG006150	4174.88	-0.22408	0.0663988	79.3395	2.40389e-16	2.2841e-15
PvG004051	21.1204	3.68184	0.649492	79.2867	2.46656e-16	2.34234e-15
PvG006657	809.552	0.653979	0.134019	79.2839	2.46995e-16	2.34423e-15
PvG004090	1772	0.630381	0.0847338	79.2775	2.47774e-16	2.35032e-15
PvG029278	282.932	-1.03125	0.136488	79.2623	2.49619e-16	2.36649e-15
PvG001742	25.6725	3.30777	0.454296	79.2274	2.539e-16	2.40572e-15
PvG018113	20.3878	3.7746	0.650412	79.218	2.5506e-16	2.41536e-15
PvG012012	1202.69	-0.720642	0.112872	79.1998	2.57345e-16	2.43564e-15
PvG004230	264.129	1.32257	0.209321	79.1627	2.62032e-16	2.47862e-15
PvG026735	798.899	0.199929	0.0940736	79.0804	2.72764e-16	2.57869e-15
PvG000058	600.669	0.309402	0.103587	79.0704	2.74101e-16	2.58989e-15
PvG028059	1270.33	-0.695589	0.155315	78.9378	2.92405e-16	2.7613e-15
PvG014465	546.177	0.674633	0.137886	78.9276	2.93869e-16	2.77357e-15
PvG032617	109	1.88784	0.235209	78.8192	3.09828e-16	2.92257e-15
PvG009182	759.941	-0.897192	0.126598	78.7045	3.27644e-16	3.08891e-15
PvG006388	636.124	0.0334466	0.107353	78.6326	3.39337e-16	3.19736e-15
PvG002673	528.813	-0.388442	0.137425	78.6207	3.41304e-16	3.21411e-15
PvG023026	32.3185	2.97059	0.449495	78.6099	3.43118e-16	3.22939e-15
PvG034209	39.9532	-2.03561	0.279803	78.5388	3.55216e-16	3.3414e-15
PvG003709	1719.53	-1.17818	0.244782	78.5059	3.60952e-16	3.39347e-15
PvG030229	399.598	-0.444756	0.113875	78.4597	3.69177e-16	3.46887e-15
PvG024502	166.993	1.68828	0.203682	78.3864	3.82616e-16	3.59316e-15
PvG033057	404.796	0.855581	0.128777	78.3365	3.92047e-16	3.67968e-15
PvG024103	1070.6	0.486845	0.114719	78.3211	3.94996e-16	3.70531e-15
PvG000486	33.513	3.7978	0.683438	78.2355	4.11831e-16	3.86109e-15
PvG013551	78.3224	-1.41737	0.188023	78.2251	4.13918e-16	3.87851e-15
PvG020971	50.3492	2.38277	0.291829	78.2073	4.17526e-16	3.91015e-15
PvG020607	53.1385	1.26493	0.314467	78.1987	4.19276e-16	3.92437e-15
PvG031581	28010	-2.35591	0.300054	78.1711	4.24969e-16	3.97545e-15
PvG010381	191.267	1.63868	0.229714	78.1341	4.32701e-16	4.04555e-15
PvG033835	778.913	0.557491	0.170655	78.0574	4.49184e-16	4.19734e-15
PvG020018	1150.96	0.329103	0.0907691	78.0039	4.61052e-16	4.30587e-15
PvG008340	1796.35	0.0535	0.0670068	77.9328	4.7732e-16	4.45534e-15
PvG028406	37.235	2.96945	0.390171	77.9233	4.79521e-16	4.47341e-15
PvG018846	170.291	-1.47703	0.187665	77.8917	4.86969e-16	4.54039e-15
PvG029147	1905.33	-1.00749	0.177987	77.8424	4.98826e-16	4.64839e-15
PvG020884	767.661	0.811471	0.135849	77.8317	5.01429e-16	4.67008e-15
PvG004117	1572.7	0.40808	0.0971823	77.8284	5.02244e-16	4.67509e-15
PvG020044	697.43	-0.579729	0.107753	77.8064	5.07645e-16	4.72277e-15
PvG005633	14.5838	-2.82376	0.439217	77.7819	5.13751e-16	4.77696e-15
PvG015045	286.266	0.678561	0.146491	77.7641	5.18224e-16	4.8159e-15
PvG010584	18.4146	-1.01351	0.348752	77.7506	5.21658e-16	4.84515e-15
PvG008040	85.3715	-0.801802	0.161408	77.7222	5.2893e-16	4.91001e-15
PvG026130	1465.2	0.0858264	0.128795	77.7191	5.29705e-16	4.9145e-15
PvG002259	37.2967	2.70891	0.337932	77.6277	5.53839e-16	5.1356e-15
PvG004008	347.735	-0.742019	0.112366	77.5877	5.64766e-16	5.23405e-15
PvG009946	1618.33	-0.0636918	0.0849053	77.519	5.83999e-16	5.40934e-15
PvG028066	141.525	-0.571523	0.143511	77.4574	6.01798e-16	5.57116e-15
PvG004933	52.7126	-1.60801	0.206573	77.4528	6.03136e-16	5.58049e-15
PvG031786	3563.46	0.929031	0.122309	77.4343	6.086e-16	5.62797e-15
PvG017249	35.3651	1.83736	0.3609	77.4042	6.17583e-16	5.70792e-15
PvG002722	266.235	0.648966	0.150459	77.3928	6.21029e-16	5.73664e-15
PvG008403	136.584	1.07332	0.212515	77.3046	6.48323e-16	5.9855e-15
PvG004140	549.937	-0.453612	0.144367	77.1652	6.93879e-16	6.40259e-15
PvG025630	248.147	0.850495	0.149227	77.1593	6.95886e-16	6.41762e-15
PvG024958	1629.22	-0.342268	0.153494	77.1442	7.01028e-16	6.46152e-15
PvG001825	2055.74	-0.0309629	0.16844	77.1336	7.04652e-16	6.49139e-15
PvG019838	28.4583	-2.18779	0.295123	77.116	7.10739e-16	6.5439e-15
PvG009875	2553.47	0.379359	0.188216	77.0047	7.50348e-16	6.90483e-15
PvG019076	92.2955	-0.643659	0.157317	76.9999	7.52097e-16	6.91717e-15
PvG031014	610.053	0.00339182	0.135823	76.9816	7.5886e-16	6.97558e-15
PvG029787	331.612	1.3177	0.15664	76.974	7.61656e-16	6.99748e-15
PvG027168	7.29176	-4.21147	0.734188	76.9547	7.68852e-16	7.05594e-15
PvG028576	27528.5	-0.885389	0.114665	76.9551	7.68726e-16	7.05594e-15
PvG018527	270.729	0.738331	0.122943	76.9302	7.781e-16	7.13694e-15
PvG009313	64.3456	-1.50769	0.243234	76.8809	7.9701e-16	7.30643e-15
PvG013578	664.054	-1.9124	0.216121	76.8738	7.99795e-16	7.32799e-15
PvG028923	530.512	-0.418439	0.17879	76.7853	8.35014e-16	7.64654e-15
PvG030016	57.1702	-1.45299	0.268438	76.6238	9.03409e-16	8.26664e-15
PvG030221	39.1591	2.45069	0.364349	76.6231	9.03706e-16	8.26664e-15
PvG024159	78.4604	1.84192	0.224186	76.6055	9.11502e-16	8.33345e-15
PvG031144	5351.9	-0.472701	0.06829	76.555	9.34175e-16	8.53614e-15
PvG024652	291.22	0.5856	0.126627	76.528	9.46544e-16	8.64449e-15
PvG030844	15274.9	0.63582	0.083918	76.5157	9.52239e-16	8.69181e-15
PvG032103	348.347	0.904864	0.10926	76.4847	9.66737e-16	8.81939e-15
PvG012891	860.845	0.721298	0.176099	76.4406	9.87748e-16	9.00622e-15
PvG034194	377.183	0.409803	0.154377	76.4178	9.98778e-16	9.10189e-15
PvG027729	31.9075	-2.53227	0.315335	76.4111	1.00204e-15	9.12667e-15
PvG013192	118.184	-0.543425	0.149742	76.396	1.00947e-15	9.18942e-15
PvG010306	744.895	0.700547	0.083808	76.3511	1.03179e-15	9.38759e-15
PvG015774	521.861	0.565909	0.13686	76.3242	1.04537e-15	9.50598e-15
PvG034603	46.1671	-1.35292	0.216455	76.2685	1.07416e-15	9.76259e-15
PvG017928	241.773	-1.01332	0.151382	76.2348	1.09193e-15	9.9188e-15
PvG008065	445.713	0.978724	0.121478	76.2157	1.10215e-15	1.00062e-14
PvG022748	25.9585	-1.75227	0.298952	76.2131	1.10356e-15	1.00136e-14
PvG011204	44.4065	-1.52535	0.250795	76.1478	1.1392e-15	1.03316e-14
PvG017284	11873.7	0.523383	0.105936	76.118	1.15588e-15	1.04771e-14
PvG013520	23.4137	3.70312	0.658442	76.0989	1.16667e-15	1.05693e-14
PvG004119	586.238	0.594826	0.112573	76.044	1.19831e-15	1.08501e-14
PvG025598	297.892	-0.926609	0.151824	75.9755	1.23896e-15	1.12122e-14
PvG024918	311.524	0.910893	0.153259	75.9341	1.26423e-15	1.14348e-14
PvG006201	597.506	0.62039	0.0862889	75.8825	1.29637e-15	1.17193e-14
PvG023770	571.712	-0.675658	0.121996	75.875	1.3011e-15	1.17557e-14
PvG007737	59.4282	2.24248	0.327742	75.8225	1.33485e-15	1.20542e-14
PvG000461	7988.03	0.106952	0.163297	75.7881	1.35742e-15	1.22516e-14
PvG021113	1249.65	-1.32793	0.183681	75.7869	1.35822e-15	1.22522e-14
PvG031178	283.783	-0.819344	0.110834	75.7787	1.36362e-15	1.22944e-14
PvG019736	165.131	-0.35471	0.143591	75.7673	1.37124e-15	1.23565e-14
PvG002409	579.414	0.206397	0.120026	75.7375	1.39128e-15	1.25304e-14
PvG035061	644.653	-0.240722	0.0879715	75.6769	1.43298e-15	1.28991e-14
PvG013782	1008.53	-0.0471604	0.0731965	75.5966	1.49011e-15	1.34062e-14
PvG019762	1234.43	-0.480556	0.0778568	75.5782	1.50351e-15	1.35124e-14
PvG020453	123.809	1.10656	0.157626	75.5783	1.50349e-15	1.35124e-14
PvG017979	67.8166	1.03377	0.248375	75.5167	1.54928e-15	1.39164e-14
PvG003620	620.992	0.852502	0.0991948	75.4896	1.56984e-15	1.40936e-14
PvG004986	341.64	0.915803	0.106998	75.4742	1.58163e-15	1.41919e-14
PvG022325	83.133	1.44822	0.21224	75.4399	1.60831e-15	1.44237e-14
PvG016857	645.49	-0.261149	0.0930838	75.3844	1.6524e-15	1.48112e-14
PvG011828	43.4017	2.06436	0.360038	75.3626	1.67e-15	1.49611e-14
PvG030277	932.431	1.24249	0.173865	75.264	1.75214e-15	1.56886e-14
PvG004987	56.0096	1.98139	0.246596	75.2155	1.79402e-15	1.60552e-14
PvG026322	98.9457	2.42497	0.305277	75.1029	1.89519e-15	1.69516e-14
PvG019226	19.0429	-3.90328	0.582353	75.0246	1.96884e-15	1.76011e-14
PvG016591	12516.8	0.59745	0.0933538	75.0111	1.98188e-15	1.77083e-14
PvG012471	3070.89	-0.45604	0.127509	74.9418	2.04991e-15	1.83064e-14
PvG000471	239.222	-1.56961	0.232	74.8861	2.10624e-15	1.87996e-14
PvG034734	573.855	-0.982973	0.193898	74.819	2.17623e-15	1.9414e-14
PvG032034	728.714	0.768075	0.105389	74.8099	2.18587e-15	1.94898e-14
PvG031622	46.1059	2.30978	0.328354	74.8086	2.18723e-15	1.94917e-14
PvG003876	268.834	-1.18588	0.161693	74.7902	2.20693e-15	1.96569e-14
PvG013762	1889.84	-0.261873	0.206991	74.7883	2.20902e-15	1.96652e-14
PvG028220	18.8947	4.59459	0.883962	74.7745	2.22386e-15	1.97868e-14
PvG023059	294.428	-0.697163	0.124749	74.7714	2.22727e-15	1.98068e-14
PvG004370	3728.62	0.19985	0.0972128	74.7597	2.24e-15	1.99095e-14
PvG004367	368.571	0.280335	0.124285	74.5631	2.46502e-15	2.18981e-14
PvG008064	381.869	-0.854041	0.146186	74.5491	2.48192e-15	2.20366e-14
PvG007266	789.648	0.589819	0.100423	74.4984	2.54388e-15	2.25749e-14
PvG027161	202.772	1.1331	0.175082	74.472	2.57678e-15	2.28549e-14
PvG011152	10640.5	0.606823	0.1166	74.4075	2.65904e-15	2.35722e-14
PvG004289	585.31	0.579291	0.11351	74.3601	2.72105e-15	2.41093e-14
PvG003567	498.927	1.13858	0.197565	74.2749	2.83641e-15	2.51183e-14
PvG018938	1893.91	-0.429631	0.150231	74.2561	2.86247e-15	2.53357e-14
PvG033386	1186.09	-0.603861	0.170304	74.1784	2.97287e-15	2.62992e-14
PvG028582	59.1137	-1.64664	0.224966	74.1283	3.04619e-15	2.69337e-14
PvG015221	501.828	0.776904	0.121543	74.1058	3.07981e-15	2.72168e-14
PvG022336	83.0699	-1.11985	0.19702	74.0085	3.2292e-15	2.85221e-14
PvG024157	385.192	-0.255826	0.103053	73.9447	3.33098e-15	2.94058e-14
PvG026396	28.8656	1.85005	0.332392	73.8477	3.49212e-15	3.08122e-14
PvG031542	996.925	0.591926	0.114987	73.845	3.49668e-15	3.08363e-14
PvG013443	275.883	-0.765349	0.107914	73.7479	3.666e-15	3.23128e-14
PvG017069	1914.22	0.459577	0.154334	73.7137	3.72756e-15	3.28382e-14
PvG017955	911.097	-0.83325	0.174281	73.6779	3.79301e-15	3.33974e-14
PvG031985	696.191	0.530114	0.109424	73.6674	3.81252e-15	3.35517e-14
PvG000980	1217.71	0.667647	0.116386	73.6611	3.82415e-15	3.36366e-14
PvG033404	1035.73	-0.926893	0.160305	73.6389	3.86577e-15	3.39851e-14
PvG030076	136.535	1.05191	0.151952	73.6276	3.88699e-15	3.41539e-14
PvG017586	867.806	-1.29365	0.161349	73.6102	3.92012e-15	3.44271e-14
PvG033268	170.928	-1.30228	0.168704	73.5145	4.10703e-15	3.60498e-14
PvG033554	61.2479	1.10686	0.274195	73.5051	4.12597e-15	3.61974e-14
PvG027655	382.729	-0.521999	0.101373	73.5011	4.1339e-15	3.62481e-14
PvG032461	75.7366	-1.84168	0.233433	73.4239	4.29216e-15	3.76164e-14
PvG003408	366.556	0.288286	0.111237	73.3889	4.36592e-15	3.8243e-14
PvG022199	8.97519	6.76814	1.22531	73.3481	4.45347e-15	3.89897e-14
PvG030468	42.8454	-1.4387	0.275727	73.2376	4.69966e-15	4.11239e-14
PvG032415	566.531	0.960593	0.152654	73.1439	4.91898e-15	4.30208e-14
PvG015750	51.3677	2.33852	0.332422	73.1316	4.94847e-15	4.32564e-14
PvG003847	60.9028	1.35143	0.251282	73.1013	5.02206e-15	4.3877e-14
PvG008634	61.8922	-1.15744	0.203346	73.0822	5.06894e-15	4.42637e-14
PvG035172	25.8877	-0.307571	0.446345	73.0507	5.1471e-15	4.48999e-14
PvG035198	25.8877	-0.307571	0.446345	73.0507	5.1471e-15	4.48999e-14
PvG028272	253.952	1.01805	0.13945	73.0436	5.16504e-15	4.50332e-14
PvG001002	1393.1	0.181996	0.0857215	73.0378	5.17966e-15	4.51374e-14
PvG021233	138.641	-0.193294	0.171014	73.024	5.2144e-15	4.54168e-14
PvG006705	4161.16	0.476451	0.0847553	72.9745	5.3417e-15	4.65016e-14
PvG030467	760.69	0.771396	0.167947	72.9689	5.35623e-15	4.66041e-14
PvG004627	11.3483	-2.03935	0.509609	72.9663	5.36288e-15	4.66381e-14
PvG003004	2580.47	-1.01826	0.169755	72.9172	5.49276e-15	4.7743e-14
PvG013629	966.189	0.704012	0.100473	72.9081	5.51716e-15	4.79305e-14
PvG011644	23.0486	-1.76954	0.312685	72.8942	5.55462e-15	4.82312e-14
PvG001232	6408.09	0.13807	0.068794	72.8914	5.56215e-15	4.82718e-14
PvG004662	15.6852	-1.89584	0.387585	72.8257	5.74289e-15	4.98149e-14
PvG025639	3275.66	0.547897	0.154596	72.8051	5.80071e-15	5.02906e-14
PvG008741	40.0236	-1.3424	0.25499	72.7676	5.90738e-15	5.11892e-14
PvG000909	50.2345	2.23413	0.365715	72.7505	5.95673e-15	5.15905e-14
PvG004812	896.957	0.604718	0.106809	72.7144	6.06244e-15	5.24791e-14
PvG029665	103.473	-1.18227	0.178492	72.6397	6.28681e-15	5.43936e-14
PvG024515	16.6692	-2.59073	0.415979	72.5843	6.4585e-15	5.58505e-14
PvG005323	221.425	-1.13665	0.153826	72.579	6.47541e-15	5.59682e-14
PvG026106	88.1992	-0.702624	0.28649	72.5656	6.51763e-15	5.63044e-14
PvG032906	1159.64	-1.22113	0.255365	72.5384	6.60459e-15	5.70264e-14
PvG018271	82.7541	1.22936	0.202448	72.4962	6.74155e-15	5.81794e-14
PvG008081	619.558	0.560176	0.118764	72.4892	6.76443e-15	5.83471e-14
PvG011768	403.319	-0.91407	0.120666	72.4786	6.79953e-15	5.862e-14
PvG019120	2562.46	-0.300333	0.191327	72.4605	6.85953e-15	5.90771e-14
PvG028253	275.825	0.783106	0.137184	72.461	6.85807e-15	5.90771e-14
PvG026553	24880.8	0.697674	0.191254	72.4316	6.95669e-15	5.98834e-14
PvG027409	68.9474	-0.749254	0.245996	72.4278	6.96959e-15	5.9964e-14
PvG009743	365.96	0.484831	0.186408	72.418	7.00298e-15	6.02206e-14
PvG003112	85.6689	1.59659	0.246729	72.4106	7.02832e-15	6.04078e-14
PvG003145	2043.05	-0.973256	0.168323	72.3653	7.18477e-15	6.17212e-14
PvG018110	222.439	-1.08291	0.160416	72.3561	7.21696e-15	6.19663e-14
PvG005590	171.149	0.285248	0.14158	72.3181	7.35154e-15	6.30899e-14
PvG025853	312.272	0.707316	0.16932	72.2455	7.61612e-15	6.53273e-14
PvG009223	514.25	0.694788	0.117061	72.1476	7.9876e-15	6.8479e-14
PvG017331	583.405	-0.468008	0.101892	72.0896	8.21605e-15	7.04019e-14
PvG020560	1176.95	-0.89267	0.151767	72.0179	8.50793e-15	7.28661e-14
PvG016069	214.839	0.616195	0.140294	71.9863	8.63973e-15	7.39574e-14
PvG030945	290.714	-1.91719	0.258647	71.9698	8.70911e-15	7.45137e-14
PvG022656	95.9283	2.0164	0.290915	71.95	8.79334e-15	7.51964e-14
PvG006438	465.889	0.610123	0.101416	71.8974	9.02166e-15	7.71099e-14
PvG013042	368.207	0.817325	0.131156	71.8649	9.16512e-15	7.82966e-14
PvG009453	455.711	0.575432	0.101567	71.8434	9.26175e-15	7.90822e-14
PvG009926	295.327	0.469199	0.174498	71.7887	9.51117e-15	8.11709e-14
PvG004330	390.728	-0.716513	0.108086	71.6762	1.00463e-14	8.56943e-14
PvG025910	367.026	-0.654247	0.121975	71.6669	1.00919e-14	8.60406e-14
PvG029184	1576.43	0.068024	0.0742738	71.6458	1.0196e-14	8.68839e-14
PvG025525	1331.83	-0.589212	0.078266	71.5897	1.04779e-14	8.92417e-14
PvG001363	182.613	0.0450537	0.117592	71.4672	1.11215e-14	9.46753e-14
PvG032002	794.582	0.611814	0.0924267	71.4622	1.11484e-14	9.48564e-14
PvG022759	27.719	-1.4412	0.290891	71.4376	1.12825e-14	9.59493e-14
PvG029664	104.229	-1.17777	0.180533	71.4335	1.13049e-14	9.60919e-14
PvG010033	166.878	1.02611	0.144011	71.3697	1.16613e-14	9.9071e-14
PvG016764	52.6143	-1.70086	0.292264	71.3458	1.17975e-14	1.00178e-13
PvG032642	7.72962	-4.01564	0.780169	71.342	1.18195e-14	1.00315e-13
PvG020554	225.243	-0.374033	0.104103	71.284	1.21576e-14	1.03133e-13
PvG029990	74.3481	-2.70206	0.346295	71.2309	1.24756e-14	1.05777e-13
PvG005247	1771.49	-0.0238699	0.0910407	71.2071	1.26211e-14	1.06957e-13
[truncated: 21,262 more rows]

## Sheet: Rehydration
S1 Data : DEGs in trehalose pretreatment and rehydration.
Pv Gene ID	baseMean	log2FoldChange	lfcSE	stat	pvalue	padj
PvG001071	435.073	3.16923	0.117061	1582.86	0	0
PvG001195	1805.04	-0.549201	0.06028	1444.23	1.77504703670176e-311	0
PvG002655	9074.7	1.75716	0.0557715	1929.42	0	0
PvG002663	1224.05	2.47332	0.104755	1956.68	0	0
PvG006704	26007.8	1.91783	0.0696524	1668.36	0	0
PvG007281	11098.4	2.27959	0.0879444	1564.8	0	0
PvG017314	1038.29	2.83732	0.0875477	1851.86	0	0
PvG017318	3820.8	2.85589	0.0779808	2372.98	0	0
PvG017348	2243.13	2.65836	0.0729265	2441.38	0	0
PvG017357	934.457	2.63358	0.0868589	1720.25	0	0
PvG018456	1111.37	3.97968	0.1104	2090.69	0	0
PvG019152	2582.18	2.25742	0.0650261	2294.47	0	0
PvG019386	621.85	3.26266	0.12182	1618.19	0	0
PvG019985	3294.76	4.29642	0.121175	1532.69	0	0
PvG020086	868.344	3.01709	0.0938371	1779.01	0	0
PvG021844	448.032	4.12816	0.139904	1830.67	0	0
PvG022127	13395.1	-2.7005	0.0773644	1875.04	0	0
PvG022145	14867.6	-2.67054	0.0834436	1568.25	0	0
PvG022443	2871.04	4.42326	0.12969	2078.49	0	0
PvG022944	3507.14	3.9217	0.131136	1643.36	0	0
PvG024402	4219.87	-0.576644	0.0610416	1570.4	0	0
PvG026427	5109.2	2.3219	0.0754079	1931.56	0	0
PvG030805	379.877	-2.46955	0.108645	1585.55	0	0
PvG032718	1007.32	3.18191	0.111766	1654.44	0	0
PvG034562	1318.24	3.19385	0.0984187	1667.29	0	0
PvG034708	2483.57	2.86265	0.0890232	1618.31	0	0
PvG031598	2836.66	2.69725	0.0953424	1488.07	5.5088319511299E-321	4.04560219375E-318
PvG001608	628.712	2.98928	0.111162	1473.76	7.005895323937E-318	4.9544653807655E-315
PvG013256	2155.43	2.23249	0.0907868	1463.8	1.01319450573821E-315	6.90926281876274E-313
PvG033263	8807.37	-2.56631	0.0818847	1453.49	1.7400128775013E-313	1.14564847872449E-310
PvG003903	4211.34	1.39612	0.0629589	1421.24	1.71554e-306	1.05666e-303
PvG022917	2139.47	3.36158	0.101084	1396.18	4.65521e-301	2.77771e-298
PvG020562	510.723	3.4724	0.134442	1390.87	6.57993e-300	3.80719e-297
PvG014689	103.802	7.16211	0.505426	1375.76	1.24404e-296	6.98636e-294
PvG025222	2542.6	-1.30657	0.121786	1371.38	1.11135e-295	6.06287e-293
PvG030749	2652.4	-2.33037	0.114445	1354.46	5.18857e-292	2.75196e-289
PvG021399	14331.3	1.82462	0.0793102	1335.79	5.7773e-288	2.9814e-285
PvG019586	1142.7	2.00525	0.0783012	1335.06	8.34077e-288	4.19102e-285
PvG000246	1206.08	2.3759	0.104528	1285.98	3.65449e-277	1.7892e-274
PvG006705	6991.38	1.65976	0.0691091	1255.17	1.74347e-270	8.32244e-268
PvG022146	6991.63	-2.60193	0.0896708	1250.29	1.99618e-269	9.29637e-267
PvG035231	1979.06	-1.65589	0.0604104	1242.43	1.00933e-267	4.58861e-265
PvG012014	4439.57	2.20704	0.0807793	1236.13	2.34479e-266	1.04119e-263
PvG019002	963.985	3.78687	0.12179	1197.76	4.87628e-258	2.06906e-255
PvG033266	2923.16	-2.49344	0.0879518	1197.76	4.86093e-258	2.06906e-255
PvG004178	2655.22	3.17102	0.106663	1192.6	6.3893e-257	2.65212e-254
PvG035087	337.933	3.66437	0.158424	1191.47	1.12796e-256	4.58239e-254
PvG024505	2411.63	-2.31988	0.0944947	1190.05	2.29175e-256	9.11639e-254
PvG030119	891.036	3.85405	0.134916	1181.5	1.62945e-254	6.34952e-252
PvG018435	899.418	-2.82791	0.118338	1163.25	1.47265e-250	5.62375e-248
PvG031581	11599	1.79725	0.0885555	1149.11	1.71669e-247	6.42717e-245
PvG032893	12332.7	1.60478	0.0731566	1134.5	2.51775e-244	9.24497e-242
PvG012434	234.364	-3.49393	0.157428	1130.12	2.24258e-243	8.07922e-241
PvG032777	5470.25	-2.05365	0.0768987	1129.58	2.9308e-243	1.03631e-240
PvG020130	973.714	-3.09421	0.113761	1126.41	1.43001e-242	4.96447e-240
PvG021549	8048.67	-0.297629	0.0956225	1121.18	1.94239e-241	6.62287e-239
PvG002761	1882.8	-1.1853	0.106193	1119.65	4.17216e-241	1.3976e-238
PvG007458	2703.6	1.26278	0.0700785	1118.83	6.27801e-241	2.06676e-238
PvG009770	1879.34	2.86006	0.115738	1106.98	2.32632e-238	7.52862e-236
PvG024886	7184.89	1.13163	0.0528302	1094.58	1.13401e-235	3.60878e-233
PvG005526	3710.84	-1.31298	0.0902501	1081.49	7.79537e-233	2.44008e-230
PvG009384	28842.8	1.20423	0.0688109	1071.07	1.41156e-230	4.34714e-228
PvG025654	7537.96	-0.275803	0.0801605	1070.2	2.18328e-230	6.61709e-228
PvG001753	611.565	2.09449	0.0892957	1062.98	8.01347e-229	2.39077e-226
PvG022209	5999.56	-2.82601	0.0971481	1061.98	1.31884e-228	3.87414e-226
PvG021654	2022.32	1.34696	0.0611502	1049.85	5.6025e-226	1.62082e-223
PvG004819	6809.48	-2.55348	0.0884947	1027.4	4.11018e-221	1.17134e-218
PvG016443	194.067	4.37941	0.208676	1015.51	1.55633e-218	4.37009e-216
PvG024495	277.293	3.79611	0.169688	1012.87	5.81207e-218	1.60834e-215
PvG019900	475.018	-0.932251	0.106132	1009.01	3.97956e-217	1.08551e-214
PvG009688	52998	-0.91005	0.0482922	1008.32	5.61253e-217	1.50938e-214
PvG009444	1042.71	3.65561	0.155946	1001.8	1.45231e-215	3.85145e-213
PvG035185	14703.9	-2.05708	0.0719722	990.847	3.4375e-213	8.99119e-211
PvG030850	18321.6	-1.44253	0.101441	989.803	5.7869e-213	1.49318e-210
PvG022563	2498.04	1.30503	0.0553713	986.246	3.41377e-212	8.691e-210
PvG014918	3945.48	2.21666	0.0848526	983.406	1.4085e-211	3.53868e-209
PvG002681	2824.63	1.32097	0.0590097	979.835	8.36589e-211	2.07452e-208
PvG014494	2972.16	1.99229	0.0740481	978.061	2.02804e-210	4.96453e-208
PvG012906	5898.85	0.451246	0.0518739	976.768	3.86521e-210	9.34206e-208
PvG022589	250.38	-4.67737	0.200736	975.597	6.93481e-210	1.65517e-207
PvG031534	44099.1	-1.19927	0.102647	970.727	7.87716e-209	1.85687e-206
PvG024877	1306.81	-2.38934	0.0854088	967.049	4.93442e-208	1.149e-205
PvG029151	1856.54	2.07083	0.0936034	965.863	8.91765e-208	2.05149e-205
PvG009694	41107.6	-0.936807	0.0509636	965.256	1.20719e-207	2.74406e-205
PvG001721	3605.83	-1.73848	0.106445	965.072	1.32343e-207	2.97289e-205
PvG018897	5328.72	2.28764	0.0970952	961.576	7.57441e-207	1.68169e-204
PvG032935	464.457	2.28464	0.134295	959.915	1.73495e-206	3.80772e-204
PvG031197	5124.19	-1.52012	0.102456	956.574	9.18617e-206	1.99319e-203
PvG026348	11340.3	-1.36082	0.0861579	955.989	1.22994e-205	2.63871e-203
PvG016194	151.673	4.87261	0.246582	955.247	1.78159e-205	3.77973e-203
PvG007184	215.153	3.83995	0.198388	952.975	5.53335e-205	1.16103e-202
PvG017628	6718.96	1.79116	0.085431	950.15	2.26587e-204	4.70266e-202
PvG032717	237.507	3.70789	0.17577	948.564	4.9986e-204	1.02627e-201
PvG001877	4616.1	2.5442	0.108153	947.215	9.79934e-204	1.99052e-201
PvG018965	2392.76	2.03886	0.0769828	946.696	1.26944e-203	2.55145e-201
PvG017715	1110.04	3.04239	0.132956	936.943	1.64801e-201	3.27782e-199
PvG003500	8662.82	1.02507	0.0633246	928.329	1.21217e-199	2.38609e-197
PvG011404	1058.21	1.99779	0.0969595	926.457	3.08463e-199	6.01e-197
PvG001879	3691.88	2.5864	0.111901	916.02	5.63192e-197	1.08622e-194
PvG011819	1173.09	2.98994	0.140899	913.01	2.52817e-196	4.82728e-194
PvG001878	3203.31	2.35578	0.104628	912.321	3.56532e-196	6.74021e-194
PvG027099	1674.81	-0.287353	0.089033	908.932	1.93343e-195	3.61931e-193
PvG002559	797.901	1.7719	0.100793	907.06	4.92026e-195	9.12111e-193
PvG005524	2023.86	1.31326	0.0670846	905.938	8.61307e-195	1.58133e-192
PvG004274	4712.39	-2.09987	0.0951081	903.374	3.09422e-194	5.62676e-192
PvG000471	747.175	3.32219	0.129968	901.025	9.988e-194	1.79916e-191
PvG015299	2127.17	2.81242	0.114947	889.839	2.64926e-191	4.72757e-189
PvG005573	856.155	1.82246	0.0907492	878.256	8.56373e-189	1.51404e-186
PvG004256	545.684	4.39908	0.182104	874.883	4.60878e-188	8.07339e-186
PvG013319	337.387	2.25201	0.127707	871.671	2.28802e-187	3.97158e-185
PvG029852	4622.07	-2.15582	0.0816067	868.967	8.81278e-187	1.51596e-184
PvG027564	325.936	-2.07133	0.104604	867.77	1.60137e-186	2.73005e-184
PvG004110	1611.4	-2.29252	0.106595	867.721	1.64113e-186	2.77308e-184
PvG001942	197.339	-5.19302	0.257481	864.063	1.01774e-185	1.70462e-183
PvG002687	2117.37	0.802697	0.0764854	860.132	7.23197e-185	1.20076e-182
PvG010976	16156.8	-1.57846	0.0757087	859.789	8.58067e-185	1.41241e-182
PvG008939	1939.74	1.15162	0.0801221	859.624	9.31695e-185	1.52049e-182
PvG002245	1494.09	-2.3869	0.0971199	858.251	1.84792e-184	2.99019e-182
PvG011221	920.612	2.82008	0.137144	858.213	1.8832e-184	3.02166e-182
PvG024176	257.232	1.35902	0.149177	857.223	3.08628e-184	4.91078e-182
PvG030155	1304.27	-2.00466	0.0778747	854.327	1.30894e-183	2.06553e-181
PvG003496	949.888	2.09959	0.0890832	850.757	7.76766e-183	1.2157e-180
PvG031120	2998.09	0.552871	0.0981235	849.688	1.32392e-182	2.05519e-180
PvG004417	5087.9	-1.63774	0.080323	846.041	8.16387e-182	1.2571e-179
PvG024491	403.116	2.98153	0.155651	845.629	1.00246e-181	1.53128e-179
PvG008202	657.166	2.56739	0.11515	842.787	4.13866e-181	6.27171e-179
PvG015535	1328.96	3.04016	0.108468	840.843	1.09118e-180	1.64056e-178
PvG028603	23420.4	-1.35175	0.0603971	840.362	1.3872e-180	2.06931e-178
PvG019795	6831.3	-1.86684	0.1142	834.648	2.39908e-179	3.55102e-177
PvG026836	513.727	4.75048	0.218526	834.378	2.74405e-179	4.03037e-177
PvG011900	2230	1.25161	0.058798	833.349	4.58546e-179	6.68357e-177
PvG005922	2395.65	-1.5131	0.0979802	831.482	1.16374e-178	1.68337e-176
PvG014908	1835.25	2.25948	0.0960817	828.882	4.25726e-178	6.11189e-176
PvG001239	195.975	-5.19651	0.265703	828.222	5.91498e-178	8.4284e-176
PvG005360	1632.84	1.25139	0.0800402	827.672	7.78182e-178	1.10064e-175
PvG017169	1517.55	0.92644	0.0586228	823.338	6.76244e-177	9.49426e-175
PvG025593	725.698	-2.44115	0.0951113	822.858	8.59162e-177	1.19743e-174
PvG001466	182.919	3.76831	0.227338	819.82	3.90893e-176	5.40849e-174
PvG001696	818.461	-3.26878	0.145785	817.68	1.13684e-175	1.56165e-173
PvG031531	35305.6	-1.81173	0.125626	814.28	6.19739e-175	8.45236e-173
PvG002062	3041.85	-0.465013	0.0754856	813.911	7.44919e-175	1.00876e-172
PvG028584	4673.22	-2.11574	0.102777	813.364	9.78558e-175	1.31582e-172
PvG031136	1104.27	-2.22602	0.106277	812.558	1.46307e-174	1.95356e-172
PvG009419	394.493	3.45263	0.16905	812.527	1.48564e-174	1.96992e-172
PvG027297	3804.2	1.78422	0.0743383	812.12	1.82018e-174	2.39687e-172
PvG015332	1888.96	1.70388	0.0730229	805.844	4.16394e-173	5.44563e-171
PvG034773	1170.71	2.47498	0.0972786	804.388	8.60773e-173	1.11807e-170
PvG000716	43133.3	-1.22824	0.0748728	802.294	2.44584e-172	3.15547e-170
PvG027362	1044.02	2.53156	0.112045	800.327	6.52469e-172	8.36124e-170
PvG019147	185.27	-4.33673	0.216258	798.278	1.81241e-171	2.30708e-169
PvG032447	686.617	-2.52034	0.119008	793.453	2.0107e-170	2.54253e-168
PvG000499	428.048	-3.02293	0.170895	793.192	2.291e-170	2.87792e-168
PvG030987	2690.99	1.27825	0.0712255	793.094	2.40528e-170	3.00173e-168
PvG022945	187.235	3.17091	0.172593	791.65	4.94239e-170	6.12792e-168
PvG033383	381.222	3.39265	0.148059	789.411	1.51015e-169	1.86031e-167
PvG027407	9055.05	-0.48448	0.071137	786.933	5.19724e-169	6.36129e-167
PvG017989	232.72	-3.07001	0.157565	786.8	5.55209e-169	6.75233e-167
PvG034346	1070.56	2.26478	0.0965704	784.091	2.14378e-168	2.59072e-166
PvG017353	549.53	1.55865	0.0876017	781.659	7.21116e-168	8.65975e-166
PvG006947	179.876	2.60929	0.167172	775.57	1.50233e-166	1.79285e-164
PvG014272	737.096	-1.60662	0.0827138	768.881	4.2232e-165	5.00855e-163
PvG002046	7322.72	-1.3565	0.0845226	761.502	1.67382e-163	1.97283e-161
PvG012026	1421.58	1.24382	0.0677795	758.97	5.91651e-163	6.93067e-161
PvG017697	2424.33	-0.869236	0.0656798	757.266	1.38396e-162	1.6113e-160
PvG010359	7893.02	-1.13767	0.0966236	754.958	4.37605e-162	5.06401e-160
PvG003694	2703.49	0.283483	0.0897072	754.773	4.79898e-162	5.51998e-160
PvG017626	12292.8	1.56331	0.083229	753.972	7.15353e-162	8.17901e-160
PvG005378	787.855	-0.819408	0.115797	753.699	8.19736e-162	9.31669e-160
PvG034489	1796.63	-1.19561	0.063908	751.446	2.52066e-161	2.8479e-159
PvG002079	1735.69	1.14324	0.0740641	750.819	3.44724e-161	3.87186e-159
PvG032679	31452.4	0.015602	0.212786	749.654	6.16192e-161	6.88045e-159
PvG011673	5038.4	0.43625	0.069895	749.581	6.39056e-161	7.09427e-159
PvG011687	17255.1	-1.01177	0.0680978	748.651	1.01625e-160	1.12163e-158
PvG019120	2798.08	1.04332	0.0617772	747.715	1.62013e-160	1.77786e-158
PvG027587	987.368	1.6956	0.0767266	746.842	2.50374e-160	2.73179e-158
PvG015533	759.894	2.14176	0.113	745.113	5.93126e-160	6.43474e-158
PvG027078	688.344	1.11136	0.137848	744.283	8.97157e-160	9.67815e-158
PvG017625	1857.69	2.11548	0.109294	743.416	1.38249e-159	1.48299e-157
PvG005816	2200.23	-1.9665	0.118315	742.393	2.30247e-159	2.45605e-157
PvG004224	4431.45	-1.27506	0.065742	741.483	3.62365e-159	3.84389e-157
PvG011940	456.239	-0.31209	0.167485	739.176	1.14514e-158	1.20803e-156
PvG030857	14047	1.5893	0.0777392	738.964	1.27258e-158	1.33509e-156
PvG017553	439.286	-0.479838	0.172569	736.758	3.82458e-158	3.99052e-156
PvG001758	1650.79	-2.15861	0.100222	733.499	1.94163e-157	2.01487e-155
PvG004600	553.037	-1.82667	0.0866739	732.996	2.4953e-157	2.57542e-155
PvG004281	64294.8	-0.815432	0.049646	731.982	4.13869e-157	4.24861e-155
PvG012870	2742.52	0.512837	0.0621522	731.361	5.63894e-157	5.75775e-155
PvG002426	1097.65	-1.91489	0.12254	725.166	1.2381e-155	1.25746e-153
PvG018583	3002.22	1.0189	0.0609123	721.877	6.38229e-155	6.4478e-153
PvG030295	415.405	-3.26601	0.146005	720.738	1.12613e-154	1.1317e-152
PvG013657	1169.05	2.52636	0.115198	720.706	1.14448e-154	1.14412e-152
PvG010282	2709.57	1.32793	0.0850218	719.693	1.89618e-154	1.88571e-152
PvG030476	7401.19	1.00581	0.0733118	718.131	4.13258e-154	4.08847e-152
PvG030982	747.126	0.743563	0.0930261	715.084	1.88837e-153	1.85858e-151
PvG030534	3795.54	-0.0837566	0.0879209	712.99	5.36339e-153	5.25172e-151
PvG029179	471.42	3.19091	0.171127	712.086	8.41989e-153	8.20252e-151
PvG032375	141522	0.374208	0.224655	709.432	3.16173e-152	3.06447e-150
PvG031125	3833.58	-1.57898	0.121496	708.811	4.30815e-152	4.15453e-150
PvG004363	2478.91	-1.26406	0.0640388	706.125	1.64426e-151	1.57766e-149
PvG013200	966.138	-1.43414	0.0951084	703.783	5.28661e-151	5.04713e-149
PvG015195	187.969	-3.54906	0.176251	700.404	2.84884e-150	2.70626e-148
PvG035336	1923.2	2.22914	0.0949381	699.785	3.8798e-150	3.66737e-148
PvG031878	1304.72	-2.29155	0.12573	697.21	1.40058e-149	1.31737e-147
PvG035342	1350.58	1.83601	0.0821464	696.598	1.9006e-149	1.77892e-147
PvG026506	7624.94	-0.387795	0.0611981	693.657	8.23467e-149	7.66989e-147
PvG019813	821.813	-3.32824	0.158174	692.001	1.8807e-148	1.74321e-146
PvG026742	499.253	2.0485	0.115318	691.524	2.38558e-148	2.2005e-146
PvG013496	873.428	0.231513	0.130994	690.806	3.41105e-148	3.13128e-146
PvG019372	4869.52	0.416946	0.0602106	690.079	4.90119e-148	4.47767e-146
PvG015908	425.614	2.93887	0.15818	689.966	5.18712e-148	4.71632e-146
PvG020211	2076.57	1.62641	0.0872152	688.287	1.19801e-147	1.08411e-145
PvG026202	11071.5	0.358366	0.0676385	688.101	1.31439e-147	1.18382e-145
PvG002043	524.987	2.26388	0.124056	687.987	1.39115e-147	1.24707e-145
PvG018467	1116.22	-3.09429	0.145089	686.969	2.31027e-147	2.06132e-145
PvG003480	3553.01	-1.37967	0.0729568	686.791	2.52529e-147	2.2427e-145
PvG027741	155.896	-5.0032	0.303101	686.509	2.90569e-147	2.56857e-145
PvG027291	4096.37	-0.00147518	0.081353	684.721	7.08855e-147	6.23727e-145
PvG031559	329.011	-4.41134	0.219679	684.691	7.19555e-147	6.30238e-145
PvG005612	1047	-2.34619	0.0913575	682.823	1.82543e-146	1.59155e-144
PvG014516	878.723	2.4586	0.154631	682.066	2.66265e-146	2.31094e-144
PvG003454	2735.97	1.35795	0.0639933	679.822	8.15203e-146	7.04321e-144
PvG012540	568.063	1.55095	0.117505	679.196	1.11379e-145	9.57963e-144
PvG031525	332.781	-2.70998	0.175097	673.33	2.0735e-144	1.7754e-142
PvG034501	385.397	3.44071	0.193385	670.657	7.86182e-144	6.7015e-142
PvG021103	2342.51	1.25223	0.0765926	670.289	9.44234e-144	8.01298e-142
PvG025159	1190.57	-1.43583	0.0907398	670.147	1.01344e-143	8.56223e-142
PvG019121	704.718	1.77425	0.0826192	669.844	1.17861e-143	9.91381e-142
PvG002037	403.664	-3.49354	0.159481	669.82	1.19311e-143	9.99175e-142
PvG030824	736.036	-1.40218	0.0908057	668.951	1.84022e-143	1.53437e-141
PvG000851	1080.52	1.44102	0.0742207	665.339	1.11368e-142	9.2455e-141
PvG000177	913.598	1.78035	0.0838986	664.234	1.93193e-142	1.5969e-140
PvG005901	1763.5	-2.1286	0.119057	662.901	3.75512e-142	3.09053e-140
PvG013028	472.431	1.89339	0.115753	661.402	7.92815e-142	6.497e-140
PvG022840	75.0306	4.38965	0.291398	661.289	8.3856e-142	6.8425e-140
PvG005364	302.928	2.58708	0.183724	661.243	8.58222e-142	6.97314e-140
PvG006847	316.578	2.59347	0.161936	660.009	1.58733e-141	1.28426e-139
PvG032543	170.55	2.82582	0.166188	657.776	4.83153e-141	3.89254e-139
PvG010853	8081.56	-0.912868	0.0693511	657.577	5.33686e-141	4.28159e-139
PvG030493	465.201	-1.78569	0.0869995	655.837	1.27033e-140	1.01488e-138
PvG022618	525.838	2.76194	0.152673	655.293	1.66613e-140	1.32554e-138
PvG034896	1957.7	1.09123	0.0822764	654.993	1.9342e-140	1.53243e-138
PvG032906	1820.76	2.12653	0.106658	653.927	3.29203e-140	2.59744e-138
PvG013452	283.633	2.11577	0.118775	651.671	1.01319e-139	7.96128e-138
PvG006782	511.368	2.02104	0.136435	649.433	3.09222e-139	2.41979e-137
PvG024031	1009.01	1.68063	0.0818839	648.388	5.20619e-139	4.05743e-137
PvG029756	3037.14	-0.801685	0.0735612	648.067	6.10884e-139	4.74156e-137
PvG016982	590.932	1.82769	0.108942	647.001	1.03935e-138	8.03458e-137
PvG023043	2554.48	0.503248	0.0657346	645.647	2.04111e-138	1.57149e-136
PvG025617	2667.21	-2.03171	0.100446	642.217	1.12794e-137	8.64932e-136
PvG022865	1847.1	1.2137	0.0663745	641.868	1.34267e-137	1.02547e-135
PvG028034	781.723	-0.105385	0.078501	641.371	1.71978e-137	1.30827e-135
PvG028871	400.423	-2.83404	0.149585	640.237	3.02677e-137	2.29338e-135
PvG003145	3086.75	2.02654	0.122739	640.014	3.38224e-137	2.55259e-135
PvG032869	3852.71	1.8147	0.0859277	639.899	3.58273e-137	2.69326e-135
PvG015224	514.38	2.54168	0.14736	639.856	3.65974e-137	2.74036e-135
PvG029618	4321.3	-1.79255	0.0711172	637.98	9.32094e-137	6.95211e-135
PvG025182	2390.36	1.17681	0.0632192	637.069	1.46771e-136	1.09045e-134
PvG032445	1342.06	-1.67797	0.080645	636.951	1.55703e-136	1.15233e-134
PvG002784	2172.01	0.676823	0.0737406	635.769	2.80627e-136	2.06884e-134
PvG017540	6379.46	1.05414	0.0607561	635.356	3.44736e-136	2.53169e-134
PvG014467	7136.45	-0.819043	0.0523313	634.803	4.54233e-136	3.32304e-134
PvG014223	337.073	2.49495	0.139501	634.696	4.78993e-136	3.4908e-134
PvG013309	9601.9	-0.955531	0.051727	634.606	5.01035e-136	3.63755e-134
PvG014225	341.61	2.50743	0.139806	633.977	6.85524e-136	4.95811e-134
PvG007084	4353.85	1.83659	0.0831661	632.848	1.2035e-135	8.67155e-134
PvG034566	163.274	3.16358	0.173328	630.629	3.63784e-135	2.61131e-133
PvG013663	3353.11	-0.245482	0.0608784	630.033	4.89589e-135	3.5012e-133
PvG015079	340.003	2.24758	0.11887	629.344	6.9024e-135	4.9177e-133
PvG012563	384.095	-2.95347	0.129761	628.926	8.49893e-135	6.03266e-133
PvG001726	1218.68	1.57807	0.0716485	627.307	1.90458e-134	1.34689e-132
PvG027448	3045.08	-0.618434	0.0799204	627.078	2.13492e-134	1.50421e-132
PvG012512	5655.65	-3.46821	0.192969	626.732	2.53751e-134	1.7813e-132
PvG019854	20257.5	-1.2789	0.198041	626.605	2.70301e-134	1.89052e-132
PvG011658	9903.25	-1.0335	0.0744868	625.829	3.97888e-134	2.77273e-132
PvG032933	15043.4	-0.107217	0.0877927	621.75	3.03817e-133	2.10948e-131
PvG032934	261.722	1.79757	0.142659	618.732	1.36755e-132	9.46086e-131
PvG033312	4014.03	1.34916	0.0778845	617.832	2.14143e-132	1.47612e-130
PvG027842	1791.93	0.724785	0.0958048	616.23	4.75777e-132	3.25609e-130
PvG027843	1791.93	0.724785	0.0958048	616.23	4.75777e-132	3.25609e-130
PvG013581	6234	2.23713	0.107196	613.679	1.69663e-131	1.15698e-129
PvG000525	7063.38	1.96109	0.0895729	613.241	2.11116e-131	1.43454e-129
PvG002683	1176.71	1.1177	0.0817355	612.368	3.26049e-131	2.20765e-129
PvG013605	53.4641	-7.2486	0.744944	611.642	4.68332e-131	3.15984e-129
PvG026223	387.565	-0.56226	0.0881794	611.555	4.89102e-131	3.28835e-129
PvG028626	5397.17	0.799576	0.0826089	611.103	6.12729e-131	4.10507e-129
PvG018433	502.682	1.52999	0.0904204	610.033	1.04416e-130	6.97108e-129
PvG004917	1180.37	1.94146	0.109652	608.778	1.9517e-130	1.29846e-128
PvG005910	1853.22	-0.972614	0.0614198	608.402	2.35344e-130	1.5603e-128
PvG026716	125.618	-5.04474	0.294014	608.003	2.87163e-130	1.89726e-128
PvG006475	821.774	-2.73371	0.134627	604.867	1.37016e-129	9.02133e-128
PvG013046	2208.47	1.72229	0.0823013	604.518	1.63105e-129	1.07022e-127
PvG029155	1199.1	1.40333	0.0845121	604.462	1.6767e-129	1.0964e-127
PvG032177	1469.99	1.88341	0.0882063	604.195	1.91608e-129	1.24865e-127
PvG018819	1044.3	1.66371	0.0809247	603.657	2.50501e-129	1.62689e-127
PvG006272	1119.42	2.16255	0.109077	601.334	7.9708e-129	5.15913e-127
PvG000906	213.039	-2.93436	0.169593	601.002	9.40541e-129	6.06712e-127
PvG000098	1312.65	-1.44136	0.0843364	600.545	1.18098e-128	7.59247e-127
PvG034125	1237.42	1.91718	0.0994873	598.397	3.44515e-128	2.20744e-126
PvG015025	1048.04	0.125116	0.103822	597.618	5.07825e-128	3.24294e-126
PvG027092	3776.87	0.705417	0.0709621	596.091	1.08674e-127	6.91674e-126
PvG034421	518.2	-2.90163	0.1337	595.785	1.26624e-127	8.03245e-126
PvG027473	1177.43	1.11509	0.0721079	594.732	2.13909e-127	1.35244e-125
PvG026144	278.512	4.36483	0.278353	592.762	5.70939e-127	3.59786e-125
PvG028412	1688.17	-1.09307	0.0690343	591.32	1.17136e-126	7.35724e-125
PvG006713	705.684	-2.15457	0.093336	589.992	2.27034e-126	1.42131e-124
PvG031892	2254.81	2.3811	0.128675	587.684	7.17069e-126	4.47442e-124
PvG005656	1891.13	0.703808	0.0937661	586.993	1.01179e-125	6.29286e-124
PvG004449	555.205	4.118	0.197457	586.812	1.10731e-125	6.86462e-124
PvG020369	1549.27	-1.36882	0.0720826	585.064	2.64683e-125	1.63555e-123
PvG003287	197.825	-3.29771	0.202231	584.893	2.88213e-125	1.7752e-123
PvG009329	3267.41	1.14455	0.0876313	583.715	5.18308e-125	3.18218e-123
PvG023070	877.692	1.68085	0.0875565	583.642	5.3744e-125	3.28906e-123
PvG000462	466.96	2.0772	0.104223	583.033	7.27886e-125	4.44034e-123
PvG017701	2639.41	0.893227	0.0566237	582.624	8.92738e-125	5.42864e-123
PvG031546	1647.31	-1.45401	0.148633	579.536	4.15862e-124	2.52078e-122
PvG019631	100.625	-4.51879	0.280614	579.519	4.1926e-124	2.53334e-122
PvG031520	11709	-1.53387	0.0970936	578.734	6.20002e-124	3.73449e-122
PvG013130	3016.23	1.15882	0.0633719	578.138	8.34485e-124	5.01058e-122
PvG008050	229.142	2.98859	0.164318	578.122	8.41358e-124	5.03602e-122
PvG011091	815.345	1.94458	0.116941	576.067	2.34175e-123	1.39729e-121
PvG019221	143.484	-3.26047	0.205166	575.658	2.87146e-123	1.70802e-121
PvG027176	470.743	2.36242	0.157274	575.149	3.69976e-123	2.19389e-121
PvG022128	187.539	0.465994	0.22262	574.34	5.53698e-123	3.27316e-121
PvG011452	131.129	-5.32416	0.31844	574.038	6.43644e-123	3.79313e-121
PvG009570	433.309	2.54827	0.122545	573.311	9.24603e-123	5.43211e-121
PvG025291	366.658	-2.92439	0.138037	572.189	1.61715e-122	9.47172e-121
PvG001306	2743.81	1.62532	0.0852369	571.267	2.5598e-122	1.4947e-120
PvG034372	6268.51	-0.769238	0.105802	570.666	3.45322e-122	2.01024e-120
PvG013579	15376.8	-1.07821	0.0885927	570.494	3.7636e-122	2.18426e-120
PvG029037	4436.96	-1.03348	0.0582583	570.051	4.6915e-122	2.71453e-120
PvG032616	955.555	1.97888	0.116967	570.018	4.76929e-122	2.7512e-120
PvG016781	3017.25	1.1601	0.0674139	568.508	1.01231e-121	5.82201e-120
PvG001970	162.041	-3.5277	0.188065	565.749	4.00251e-121	2.29501e-119
PvG031539	7194.54	-0.37456	0.0999709	564.368	7.96206e-121	4.55173e-119
PvG013762	2086.03	1.11802	0.0651375	564.171	8.78302e-121	5.00606e-119
PvG001229	1094.64	-1.50481	0.130717	562.736	1.7954e-120	1.02028e-118
PvG019125	2931.55	-1.55131	0.0807156	560.162	6.47316e-120	3.66761e-118
PvG016546	1379.53	-0.852688	0.0710504	560.001	7.01341e-120	3.96196e-118
PvG028352	3449.57	0.789533	0.0654392	559.843	7.58816e-120	4.27399e-118
PvG002745	3079.02	-0.182533	0.069771	559.69	8.1924e-120	4.60076e-118
PvG016214	7311.58	-0.267711	0.0580259	559.528	8.87923e-120	4.97185e-118
PvG025564	531.311	2.48373	0.151357	559.462	9.17541e-120	5.12267e-118
PvG017284	5677.11	-0.503216	0.0978225	559.002	1.15416e-119	6.42492e-118
PvG028600	537.352	-2.61027	0.117937	557.182	2.85721e-119	1.58592e-117
PvG000487	4273.5	-0.679943	0.103911	554.524	1.07426e-118	5.94547e-117
PvG009645	6347.01	-1.2572	0.0974074	554.516	1.07833e-118	5.95074e-117
PvG021520	32004.8	1.67977	0.0984982	554.395	1.1453e-118	6.3021e-117
PvG011153	2122.98	1.07768	0.0709653	554.257	1.22698e-118	6.73217e-117
PvG022161	159.364	0.585523	0.236201	552.781	2.55963e-118	1.40039e-116
PvG031199	1639.24	1.03945	0.0852377	552.032	3.71816e-118	2.02842e-116
PvG025778	1357.78	1.25203	0.0657828	551.928	3.91589e-118	2.1302e-116
PvG015747	1014.65	-1.14588	0.0768207	551.438	4.99784e-118	2.71104e-116
PvG013823	266.807	3.07007	0.180931	551.211	5.59762e-118	3.02779e-116
PvG027469	293.977	6.16616	0.354598	550.297	8.82299e-118	4.75893e-116
PvG006948	179.11	2.17117	0.164755	550.016	1.01476e-117	5.45798e-116
PvG021527	4506.29	-1.04242	0.0895944	549.514	1.30357e-117	6.99169e-116
PvG034661	690.255	1.31283	0.0925818	547.401	3.73442e-117	1.99734e-115
PvG032817	1770.91	-0.773342	0.0564912	547.138	4.25775e-117	2.27088e-115
PvG000175	511.825	-1.33668	0.096184	546.793	5.05674e-117	2.68951e-115
PvG013044	1916.54	0.141994	0.104392	546.393	6.17173e-117	3.27342e-115
PvG032753	1716.34	-0.0474276	0.0733299	543.922	2.11317e-116	1.1177e-114
PvG032621	147.949	4.41288	0.292224	542.111	5.20803e-116	2.74702e-114
PvG025276	57.4659	-3.09615	0.246105	540.559	1.12838e-115	5.93533e-114
PvG012016	348.753	2.52963	0.138026	540.264	1.30737e-115	6.85797e-114
PvG008671	799.528	-2.29727	0.100236	540.206	1.34546e-115	7.03844e-114
PvG002387	1063	-1.38814	0.0848112	540.027	1.47086e-115	7.67337e-114
PvG030760	2214.32	1.41483	0.0867632	539.34	2.07142e-115	1.07771e-113
PvG004190	585.432	1.05419	0.0760079	539.208	2.21157e-115	1.14749e-113
PvG007093	588.704	1.74762	0.10687	538.548	3.0735e-115	1.59039e-113
PvG024121	2431.39	1.13464	0.0689568	538.462	3.2077e-115	1.65535e-113
PvG014500	767.929	1.9046	0.125863	538.204	3.64826e-115	1.87763e-113
PvG025563	396.607	2.38631	0.14183	537.837	4.37829e-115	2.24729e-113
PvG021683	2320.65	1.57822	0.0911363	537.822	4.41314e-115	2.2591e-113
PvG026744	859.014	1.19877	0.0930414	535.309	1.54321e-114	7.87862e-113
PvG009383	1071.27	-1.14039	0.0879607	535.076	1.73282e-114	8.82306e-113
PvG022910	168.021	3.38538	0.206438	534.484	2.3268e-114	1.1816e-112
PvG024179	3858.21	-0.00950126	0.104861	533.65	3.52514e-114	1.78538e-112
PvG014485	2545.64	0.951141	0.0619437	533.369	4.05607e-114	2.04885e-112
PvG021666	1070.57	1.51158	0.102052	532.417	6.51527e-114	3.28239e-112
PvG031904	777.123	1.69548	0.0992798	531.669	9.45938e-114	4.75309e-112
PvG029519	1179.68	0.885862	0.0681206	527.411	7.88721e-113	3.95272e-111
PvG006285	721.399	-1.45284	0.0850049	526.702	1.1227e-112	5.61174e-111
PvG000679	897.912	-0.601186	0.10116	526.4	1.30525e-112	6.50717e-111
PvG003895	3954.53	0.496059	0.109091	525.74	1.81338e-112	9.01686e-111
PvG002014	8748.56	-0.989664	0.0645474	525.285	2.27408e-112	1.12782e-110
PvG003890	144.17	3.62233	0.233143	524.8	2.89505e-112	1.43207e-110
PvG023276	968.419	-1.50822	0.0979612	524.342	3.6377e-112	1.79479e-110
PvG031954	1944.62	1.30717	0.0748838	523.989	4.33692e-112	2.13426e-110
PvG004085	1224.19	1.69111	0.0885095	523.709	4.98554e-112	2.44714e-110
PvG018816	87.8034	-3.89941	0.246422	523.01	7.06273e-112	3.45784e-110
PvG030283	3589.4	0.0428567	0.0866817	522.95	7.27819e-112	3.55421e-110
PvG017306	94.5316	-3.15151	0.209226	521.748	1.32445e-111	6.4513e-110
PvG022299	8877.03	-1.04709	0.0758466	521.333	1.62819e-111	7.91062e-110
PvG012881	3563.43	0.139206	0.0736893	519.758	3.56868e-111	1.7269e-109
PvG025524	239.101	2.7612	0.169628	519.755	3.57246e-111	1.7269e-109
PvG016413	1466.84	2.98372	0.128683	519.621	3.82075e-111	1.84226e-109
PvG017264	77.866	2.28697	0.62539	519.374	4.31906e-111	2.07728e-109
PvG000517	645.557	2.41525	0.11985	518.81	5.71988e-111	2.7441e-109
PvG014173	139.399	2.32552	0.154151	518.73	5.9545e-111	2.8495e-109
PvG030182	1863.79	0.0815972	0.0709074	518.562	6.47356e-111	3.09016e-109
PvG019325	69.9839	4.85575	0.349189	517.547	1.07335e-110	5.11085e-109
PvG026145	180.914	4.49905	0.325463	516.805	1.55279e-110	7.37536e-109
PvG034152	687.174	2.41657	0.125445	516.722	1.61869e-110	7.66931e-109
PvG032847	2169.98	0.894081	0.0941224	516.058	2.25341e-110	1.06501e-108
PvG009177	91.0949	-4.07933	0.263593	515.13	3.57697e-110	1.68639e-108
PvG009585	210.474	2.85137	0.179152	515.043	3.73447e-110	1.7563e-108
PvG032622	1577.46	0.183625	0.0727406	514.397	5.15322e-110	2.41758e-108
PvG021357	80.6066	-3.20546	0.244851	514.121	5.91327e-110	2.76735e-108
PvG005696	408.784	-2.45596	0.127683	513.958	6.41135e-110	2.99311e-108
PvG008103	2606.85	0.473352	0.0592694	513.124	9.71297e-110	4.5234e-108
PvG013451	106.443	3.00309	0.199313	512.649	1.23045e-109	5.71635e-108
PvG020979	949.883	-1.9174	0.112491	512.473	1.34318e-109	6.22494e-108
PvG015304	87.9713	4.59541	0.376402	512.447	1.36109e-109	6.29267e-108
PvG015095	10258	-0.506184	0.0382974	512.406	1.38882e-109	6.40535e-108
PvG003622	2583.22	-1.28773	0.135383	512.071	1.64093e-109	7.54985e-108
PvG022824	29192.2	-1.21868	0.0879651	510.703	3.24346e-109	1.48872e-107
PvG033904	1188.63	1.7569	0.106124	510.266	4.03329e-109	1.8468e-107
PvG006781	3408.39	0.915266	0.108876	509.874	4.90165e-109	2.23905e-107
PvG015930	337.02	1.94063	0.150171	509.245	6.70625e-109	3.05606e-107
PvG018954	535.522	2.03908	0.109617	508.594	9.27353e-109	4.21592e-107
PvG003619	2444.84	1.21344	0.0755293	508.142	1.16175e-108	5.26901e-107
PvG013686	7619.41	0.787811	0.0704862	507.013	2.0376e-108	9.21943e-107
PvG017282	4006.17	-0.534148	0.101823	506.188	3.07407e-108	1.38762e-106
PvG021231	516.234	-1.65308	0.0986371	505.972	3.42213e-108	1.54109e-106
PvG006783	4431.95	0.00838751	0.109197	503.383	1.24271e-107	5.58312e-106
PvG013254	96.8809	1.82446	0.187458	502.995	1.50724e-107	6.75567e-106
PvG002075	2685.15	1.12456	0.0741397	498.023	1.793e-106	8.0177e-105
PvG026128	940.67	-1.50989	0.0810621	497.298	2.57277e-106	1.14777e-104
PvG018420	363.638	1.60851	0.104599	496.483	3.86108e-106	1.7185e-104
PvG025502	1093.76	-1.47214	0.0810788	495.273	7.05208e-106	3.13145e-104
PvG019118	864.322	-1.37552	0.0799198	495.105	7.6708e-106	3.39829e-104
PvG033835	798.165	1.71897	0.0870531	494.555	1.0083e-105	4.4566e-104
PvG032317	2533.46	-0.0381223	0.0583308	493.128	2.0531e-105	9.05356e-104
PvG026213	6770.22	0.028024	0.0613307	493.018	2.16857e-105	9.54071e-104
PvG031547	899.484	-0.120132	0.12599	492.746	2.48297e-105	1.08988e-103
PvG028591	12417.1	-1.39375	0.0771061	491.911	3.76358e-105	1.64821e-103
PvG011205	373.425	1.69966	0.106932	491.46	4.71093e-105	2.05836e-103
PvG033058	1474.56	0.86326	0.0677009	491.069	5.72254e-105	2.49466e-103
PvG003393	182.338	2.32576	0.147985	490.914	6.18039e-105	2.68201e-103
PvG022916	6409.58	-0.485862	0.0645662	490.917	6.17184e-105	2.68201e-103
PvG006908	158.691	3.95187	0.219605	490.142	9.08192e-105	3.9322e-103
PvG016445	1234.36	-2.0196	0.101726	490.007	9.71027e-105	4.19475e-103
PvG016440	629.438	2.48958	0.137669	489.197	1.45385e-104	6.26634e-103
PvG006293	26100.4	-2.27884	0.109856	487.667	3.11333e-104	1.33887e-102
PvG032214	5802.37	-0.51551	0.099938	487.594	3.22985e-104	1.38586e-102
PvG003635	2453.79	0.748327	0.0646671	487.322	3.69703e-104	1.58276e-102
PvG027076	542.942	1.92701	0.114923	487.047	4.24029e-104	1.81128e-102
PvG020441	6744.1	0.987174	0.0670196	486.43	5.76548e-104	2.45728e-102
PvG020388	1520.9	0.841143	0.0774762	486.32	6.09111e-104	2.59028e-102
PvG032799	317.907	2.39073	0.130812	485.879	7.58661e-104	3.21908e-102
PvG012704	7475.21	0.0316782	0.131423	485.451	9.3854e-104	3.9735e-102
PvG032435	754.32	2.1351	0.115797	485.272	1.02608e-103	4.33452e-102
PvG016482	155.615	-3.42234	0.201063	485.155	1.08794e-103	4.5857e-102
PvG024869	12755.1	-0.81583	0.0533109	485.061	1.13992e-103	4.79419e-102
PvG022952	248.248	0.199578	0.154127	484.994	1.17867e-103	4.94625e-102
PvG022276	25722.8	-2.53579	0.120528	484.047	1.8884e-103	7.90726e-102
PvG000496	1768.6	-0.201865	0.140058	483.203	2.87494e-103	1.20118e-101
PvG013787	2608.91	-1.96291	0.10133	482.934	3.28737e-103	1.3705e-101
PvG032752	8389.97	-0.800386	0.0755598	482.545	3.99013e-103	1.65986e-101
PvG029556	499.097	1.8981	0.120067	480.067	1.37018e-102	5.68744e-101
PvG015203	1158.8	0.383378	0.0775044	478.813	2.55848e-102	1.05969e-100
PvG021944	6000.45	-1.49179	0.0720759	478.728	2.66977e-102	1.10101e-100
PvG032323	155.246	3.39948	0.238898	478.729	2.66831e-102	1.10101e-100
PvG005813	842.437	-1.36913	0.104872	478.384	3.1677e-102	1.30353e-100
PvG016347	243.164	2.81572	0.165907	478.336	3.24506e-102	1.3325e-100
PvG027908	1687.84	-0.703033	0.0804523	477.138	5.89095e-102	2.41377e-100
PvG003484	1991.08	-1.44107	0.0863026	477.06	6.12549e-102	2.5045e-100
PvG020018	712.995	-2.26535	0.129926	476.767	7.08656e-102	2.89126e-100
PvG029627	127.673	3.32571	0.223058	476.579	7.78085e-102	3.16775e-100
PvG016446	918.421	-1.16701	0.115822	476.458	8.26584e-102	3.35804e-100
PvG013622	1727.13	1.33295	0.0641097	475.516	1.32089e-101	5.35478e-100
PvG029799	6035.83	0.0476943	0.0722854	475.045	1.67047e-101	6.7576e-100
PvG000007	1084.76	1.71753	0.0860093	474.737	1.94726e-101	7.86066e-100
PvG015187	3038.42	0.73915	0.0937185	473.141	4.3103e-101	1.73631e-99
PvG031887	561.512	1.56653	0.0988114	472.07	7.34724e-101	2.95344e-99
PvG014833	1368.61	-1.66095	0.0975351	471.24	1.11077e-100	4.45569e-99
PvG024147	353.677	-3.43057	0.166845	470.95	1.2832e-100	5.13655e-99
PvG024997	1161.91	1.04286	0.107929	470.878	1.33017e-100	5.31344e-99
PvG008146	1301.74	0.942194	0.0690547	470.647	1.49239e-100	5.94899e-99
PvG022205	4612.32	-0.491041	0.0700485	470.484	1.61854e-100	6.43841e-99
PvG008748	307.772	-2.40812	0.141905	470.119	1.9412e-100	7.70586e-99
PvG017465	5982.72	0.768268	0.0663971	469.797	2.27881e-100	9.02731e-99
PvG013194	2931.03	1.7882	0.129709	468.224	4.98485e-100	1.97062e-98
PvG005307	120.26	-2.617	0.191316	468.17	5.12184e-100	2.02059e-98
PvG013253	323.226	1.03748	0.141505	467.643	6.65753e-100	2.62101e-98
PvG020657	1219.35	1.29512	0.0792976	467.304	7.88351e-100	3.09728e-98
PvG015395	143.96	3.95863	0.286833	466.152	1.39887e-99	5.48459e-98
PvG028038	98.0205	3.81702	0.268014	465.172	2.27849e-99	8.91507e-98
PvG008626	483.557	2.03933	0.121815	465.113	2.34604e-99	9.16057e-98
PvG001269	3615.41	2.20105	0.105197	464.801	2.74033e-99	1.06783e-97
PvG034787	3895.74	-1.21931	0.0727036	464.602	3.02625e-99	1.17685e-97
PvG000197	2181.54	0.592026	0.128251	464.56	3.09063e-99	1.19944e-97
PvG007112	834.31	1.84312	0.0969326	463.546	5.11791e-99	1.98218e-97
PvG016122	1917.81	0.768441	0.0550041	460.257	2.6324e-98	1.01747e-96
PvG027115	2674.59	1.00036	0.0690094	459.575	3.69654e-98	1.42589e-96
PvG008737	304.181	-2.32502	0.138237	459.312	4.2126e-98	1.62168e-96
PvG027640	36100.9	-1.25969	0.0986001	458.184	7.38862e-98	2.8386e-96
PvG015303	72.4115	5.66626	0.480837	457.751	9.16319e-98	3.51329e-96
PvG001296	1487.27	1.63016	0.0861094	457.738	9.22302e-98	3.52914e-96
PvG025429	3787.18	0.86822	0.0580394	457.331	1.12941e-97	4.31298e-96
PvG015199	1528.98	1.45196	0.0794232	456.985	1.34164e-97	5.11321e-96
PvG020026	39546.6	-0.567644	0.064212	456.42	1.77761e-97	6.76128e-96
PvG026802	1605.79	1.21107	0.0848765	455.871	2.33665e-97	8.86999e-96
PvG003639	2082.34	1.07315	0.0635619	455.805	2.41433e-97	9.14666e-96
PvG009467	18304.5	-1.09899	0.0640916	455.718	2.52092e-97	9.53158e-96
PvG009045	454.855	1.69763	0.11843	455.451	2.88034e-97	1.0869e-95
PvG029156	1253.64	1.09569	0.0731378	454.61	4.37724e-97	1.6485e-95
PvG017379	1264.74	-0.491005	0.0612175	454.507	4.60671e-97	1.7315e-95
PvG000470	764.245	0.459906	0.145086	454.044	5.80124e-97	2.1762e-95
PvG030157	11842.1	-1.20332	0.0889834	453.752	6.70874e-97	2.5117e-95
PvG013808	863.925	0.586505	0.0903857	453.617	7.17724e-97	2.68184e-95
PvG032546	1143.94	0.9108	0.115077	453.501	7.6039e-97	2.83572e-95
PvG009041	854.678	-0.609082	0.0897422	453.412	7.94515e-97	2.95721e-95
PvG014109	2648.69	-0.871424	0.0471517	453.022	9.6496e-97	3.58462e-95
PvG022552	1536.7	-0.821642	0.0629	452.675	1.14697e-96	4.25246e-95
PvG028593	3728.43	-1.14153	0.0725778	452.649	1.16213e-96	4.30034e-95
PvG012930	817.957	0.956461	0.105309	452.154	1.48683e-96	5.49121e-95
PvG015531	523.801	1.63993	0.0979081	451.866	1.71545e-96	6.3233e-95
PvG006373	2323.08	1.0097	0.0620037	451.495	2.06323e-96	7.59061e-95
PvG015185	14223.1	-0.213448	0.059802	451.039	2.58995e-96	9.51008e-95
PvG016008	4965.94	0.722714	0.0703823	450.907	2.7656e-96	1.01356e-94
PvG012694	165.048	3.89583	0.26938	450.693	3.07629e-96	1.12526e-94
PvG021193	2774.64	0.968742	0.0711464	450.249	3.83637e-96	1.40061e-94
PvG028604	3493.49	-1.26898	0.120471	448.304	1.01049e-95	3.68213e-94
PvG019113	101.772	3.35023	0.424737	448.254	1.03591e-95	3.76754e-94
PvG034440	702.64	-1.62686	0.0951401	448.199	1.06468e-95	3.86481e-94
PvG010013	925.703	-1.6482	0.13499	448.142	1.09517e-95	3.96796e-94
PvG002527	2261.57	1.12343	0.0962975	448.123	1.10566e-95	3.99838e-94
PvG019322	13270.5	-0.703068	0.0680858	448.012	1.16821e-95	4.2166e-94
PvG014454	12712.2	-0.463968	0.066515	446.897	2.03508e-95	7.33166e-94
PvG001994	1044.9	1.21967	0.106146	446.787	2.14987e-95	7.73064e-94
PvG021428	14759.8	-0.763543	0.0734536	446.54	2.4316e-95	8.72726e-94
PvG018455	64.6542	5.17904	0.411638	446.176	2.91361e-95	1.04376e-93
PvG006985	124.61	2.47444	0.204366	445.69	3.71197e-95	1.32727e-93
PvG011692	11870.7	-1.65777	0.0864531	444.93	5.4192e-95	1.9341e-93
PvG014148	3443.27	-0.691067	0.0644693	444.866	5.59408e-95	1.99279e-93
PvG016768	235.062	4.05387	0.253229	444.565	6.49824e-95	2.31057e-93
PvG033310	397.084	-1.8138	0.106734	444.33	7.30387e-95	2.5922e-93
PvG001305	218.04	2.96043	0.176414	443.322	1.20661e-94	4.27438e-93
PvG022620	842.023	1.82164	0.116783	442.693	1.65005e-94	5.83445e-93
PvG014466	6377.22	-0.906949	0.0690571	442.009	2.31884e-94	8.18408e-93
PvG023049	822.457	-2.21487	0.130141	441.567	2.88995e-94	1.01809e-92
PvG028351	1352.12	2.24175	0.11631	440.695	4.46002e-94	1.56832e-92
PvG017737	3926.31	1.78989	0.117778	440.568	4.7519e-94	1.66788e-92
PvG023966	3052.6	0.627451	0.0587539	440.563	4.76322e-94	1.66879e-92
PvG012586	109.481	-1.16209	0.328163	439.287	8.99007e-94	3.14389e-92
PvG021995	4152.56	-1.61774	0.111515	437.311	2.40304e-93	8.38824e-92
PvG029277	7598.92	-1.05372	0.080804	436.151	4.28249e-93	1.49215e-91
PvG003463	265.931	1.89942	0.139945	436.096	4.40013e-93	1.53035e-91
PvG005337	5385.55	-0.201243	0.092161	436.04	4.52457e-93	1.57077e-91
PvG014123	1940.92	-0.932496	0.0498262	435.68	5.4122e-93	1.87551e-91
PvG034483	5919.07	-0.827526	0.0846148	434.72	8.72807e-93	3.01909e-91
PvG002329	486.961	-4.28922	0.205675	434.159	1.15381e-92	3.98387e-91
PvG014599	216.592	-2.51502	0.175305	434.007	1.2445e-92	4.28925e-91
PvG022474	1463.08	0.946017	0.0941011	433.82	1.36614e-92	4.70003e-91
PvG024489	72.2896	-4.5079	0.336785	433.805	1.37611e-92	4.7258e-91
PvG024261	5410.32	-1.46324	0.109904	433.737	1.42339e-92	4.87939e-91
PvG020438	4586.25	-0.85305	0.0866089	433.405	1.67974e-92	5.74785e-91
PvG014475	9605.29	-1.0541	0.0833111	433.356	1.72078e-92	5.87775e-91
PvG033045	793.798	1.46862	0.101791	432.908	2.15086e-92	7.33367e-91
PvG009453	617.925	-1.35658	0.0987198	432.241	2.99786e-92	1.02034e-90
PvG030983	2552.62	0.678526	0.109572	432.183	3.08481e-92	1.04807e-90
PvG009693	3382	-0.797206	0.0630155	431.796	3.74068e-92	1.26864e-90
PvG031444	263.026	2.83669	0.16534	431.759	3.80959e-92	1.28972e-90
PvG019683	1082.95	-1.53473	0.102517	430.941	5.72586e-92	1.93504e-90
PvG005923	569.297	-1.67396	0.104591	430.26	8.03378e-92	2.7102e-90
PvG010349	120355	-0.876522	0.0605868	430.096	8.71724e-92	2.93557e-90
PvG027369	4038.25	-0.95315	0.0813828	429.463	1.19441e-91	4.01514e-90
PvG013478	201.96	3.1996	0.216319	428.954	1.53933e-91	5.16553e-90
PvG007697	696.044	0.60387	0.0797531	428.944	1.5468e-91	5.18152e-90
PvG015225	1715.13	-2.08262	0.112223	428.714	1.73409e-91	5.79872e-90
PvG029185	988.099	1.68773	0.0988933	428.214	2.22364e-91	7.42275e-90
PvG019679	1157.08	-1.47947	0.0996292	427.769	2.775e-91	9.24709e-90
PvG019317	2476.81	-1.31014	0.0729862	427.698	2.87573e-91	9.56605e-90
PvG035305	5863.09	0.694118	0.0735754	427.595	3.02696e-91	1.00516e-89
PvG035314	935.088	-1.52327	0.0797356	427.001	4.06674e-91	1.3481e-89
PvG004276	466.154	-3.27724	0.166556	426.69	4.74945e-91	1.57168e-89
PvG025426	1362.95	0.979659	0.0888214	426.579	5.01728e-91	1.65744e-89
PvG007572	1151.64	1.13182	0.0778506	426.542	5.11234e-91	1.68593e-89
PvG009946	2064.62	-1.22788	0.0774168	425.964	6.81622e-91	2.24395e-89
PvG013243	2139.84	-1.08189	0.0791707	425.636	8.02201e-91	2.63635e-89
PvG016988	9906.09	-3.10453	0.1873	425.52	8.50097e-91	2.78896e-89
PvG034776	931.041	-1.22991	0.0860381	425.472	8.70781e-91	2.85192e-89
PvG010840	874.54	-1.2305	0.0978483	423.874	1.92835e-90	6.30256e-89
PvG011675	139.422	2.60882	0.177891	423.871	1.93097e-90	6.30256e-89
PvG009232	105.525	-2.96401	0.198791	423.528	2.29042e-90	7.46303e-89
PvG019142	94.9184	3.27319	0.426992	423.444	2.38864e-90	7.76981e-89
PvG014451	2339.85	-1.04596	0.0675208	422.983	3.00422e-90	9.75555e-89
PvG032368	17428	0.295707	0.291004	422.893	3.14172e-90	1.01847e-88
PvG030785	5720.73	0.44795	0.0630344	422.869	3.1801e-90	1.02917e-88
PvG004200	7095.89	0.736086	0.054658	422.792	3.3036e-90	1.06733e-88
PvG031544	28984	-1.21007	0.0958785	422.55	3.72603e-90	1.20177e-88
PvG011056	67.9706	-2.7851	0.224835	421.84	5.30662e-90	1.70868e-88
PvG001022	505.562	1.88816	0.114627	421.647	5.84095e-90	1.87756e-88
PvG003709	1129.2	1.6695	0.0951846	421.634	5.87956e-90	1.88679e-88
PvG024259	300.172	2.27989	0.127998	421.603	5.96901e-90	1.91229e-88
PvG014528	8935.24	-1.52685	0.100681	421.216	7.24014e-90	2.31563e-88
PvG002771	686.265	1.09932	0.0892501	421.188	7.33835e-90	2.34312e-88
PvG015072	276.697	0.269955	0.133202	420.718	9.27559e-90	2.95673e-88
PvG020088	115.598	-1.99589	0.187019	420.472	1.048e-89	3.33508e-88
PvG001422	531.196	1.62931	0.10963	420.224	1.18607e-89	3.7682e-88
PvG029557	430.138	1.39191	0.096792	420.139	1.23705e-89	3.92364e-88
PvG022943	279.165	1.91386	0.122228	420.042	1.29808e-89	4.11036e-88
PvG011141	279.813	-0.708987	0.183307	419.708	1.53272e-89	4.84533e-88
PvG025198	280.861	-1.44488	0.110772	419.295	1.88299e-89	5.94278e-88
PvG008182	198.055	2.54898	0.206172	418.589	2.67601e-89	8.43165e-88
PvG028375	2320.05	0.745962	0.0691624	418.044	3.50904e-89	1.10381e-87
PvG031536	188.057	1.6749	0.200451	417.923	3.72714e-89	1.17049e-87
PvG009208	12037	-0.522795	0.0719419	417.75	4.06193e-89	1.27354e-87
PvG030133	309.589	2.13459	0.133251	417.457	4.69944e-89	1.471e-87
PvG013332	3524.91	-0.736569	0.0643025	417.259	5.18598e-89	1.62064e-87
PvG029186	1094.49	1.08628	0.0763227	417.078	5.67383e-89	1.7702e-87
PvG031753	63.9598	-4.18368	0.299433	416.812	6.47693e-89	2.01746e-87
PvG027460	288.614	-1.6718	0.120013	416.69	6.88301e-89	2.14046e-87
PvG017118	10388.8	-0.731911	0.0687226	416.085	9.29882e-89	2.88702e-87
PvG003146	134.954	3.39041	0.235564	415.83	1.05567e-88	3.27222e-87
PvG029542	4876.65	-0.891654	0.054634	415.471	1.26226e-88	3.90627e-87
PvG001940	2223.99	-1.01326	0.0917239	415.271	1.39448e-88	4.30845e-87
PvG012919	184.789	-2.62061	0.164329	415.225	1.42657e-88	4.40047e-87
PvG030519	518.464	-1.74419	0.153878	415.218	1.43197e-88	4.41002e-87
PvG018799	2078.41	-1.12107	0.0924793	415.086	1.5293e-88	4.70218e-87
PvG025954	34.3947	-6.48806	0.691927	415.072	1.5398e-88	4.72684e-87
PvG012024	1295.59	1.07043	0.0889769	414.828	1.73848e-88	5.32818e-87
PvG000168	2957.73	0.900906	0.0839688	414.478	2.06906e-88	6.33118e-87
PvG013518	790.801	-0.597399	0.108067	413.244	3.82335e-88	1.16805e-86
PvG014117	9491.21	0.803083	0.0508488	412.621	5.2137e-88	1.59026e-86
PvG031565	626.126	1.1995	0.123834	412.541	5.42454e-88	1.65193e-86
PvG001492	2213.44	0.410567	0.0782432	412.158	6.56481e-88	1.996e-86
PvG018257	5092.93	-0.465583	0.0760981	411.837	7.70008e-88	2.33745e-86
PvG020773	11887.8	-0.39077	0.0715481	411.796	7.86032e-88	2.3823e-86
PvG014498	5539.12	-0.110526	0.0709869	411.312	1.00008e-87	3.02625e-86
PvG004389	852.629	-1.46641	0.0927977	411.265	1.02374e-87	3.09294e-86
PvG029622	4697.26	-1.76408	0.0887154	411.238	1.03726e-87	3.12881e-86
PvG027902	416.912	1.72835	0.0990491	411.166	1.07552e-87	3.23912e-86
PvG011190	1784.21	-2.05915	0.108042	410.974	1.18293e-87	3.55698e-86
PvG032931	18878.1	-0.628793	0.0740094	410.936	1.20554e-87	3.61927e-86
PvG022655	626.206	1.72025	0.102479	409.024	3.12184e-87	9.35769e-86
PvG022746	15269.7	-2.10301	0.11255	408.879	3.35603e-87	1.00439e-85
PvG024852	9461.91	-0.742039	0.0782467	407.949	5.32857e-87	1.59223e-85
PvG030100	9256.44	1.25648	0.0788362	407.15	7.92952e-87	2.36572e-85
PvG000449	374.593	2.86553	0.151351	407.099	8.13412e-87	2.42298e-85
PvG009079	410.843	1.48605	0.116854	405.998	1.40683e-86	4.18411e-85
PvG022222	1432.23	0.801429	0.0720265	405.865	1.50303e-86	4.46327e-85
PvG031530	1111.57	-0.870511	0.134207	405.837	1.52435e-86	4.51956e-85
PvG021775	4659.17	1.34432	0.0877039	405.432	1.86502e-86	5.52102e-85
PvG019591	6807.43	0.0135908	0.0839611	405.229	2.06246e-86	6.09606e-85
PvG013214	330.307	1.72737	0.11367	405.053	2.2511e-86	6.64335e-85
PvG027159	387.067	-2.39071	0.188081	404.694	2.69129e-86	7.93018e-85
PvG031323	941.433	-0.0230504	0.0934383	404.067	3.67801e-86	1.08209e-84
PvG005810	9000.47	-1.02005	0.0868859	403.823	4.15281e-86	1.21991e-84
PvG011525	3228.03	0.646553	0.114297	403.444	5.01314e-86	1.47037e-84
PvG000799	3460.85	-0.732946	0.0558961	403.34	5.27944e-86	1.5461e-84
PvG004263	476.788	1.41016	0.110197	403	6.25187e-86	1.82807e-84
PvG013311	489.844	2.36227	0.12106	402.922	6.49959e-86	1.8976e-84
PvG011661	60.6933	-4.32781	0.351514	402.864	6.69044e-86	1.95034e-84
PvG031425	794.666	-0.0499325	0.0803944	402.585	7.68643e-86	2.23727e-84
PvG022029	4014.75	-1.53196	0.110312	402.408	8.39669e-86	2.44028e-84
PvG030261	433.402	2.09356	0.151657	402.102	9.77474e-86	2.83646e-84
PvG014021	529.267	1.04489	0.134279	401.117	1.59608e-85	4.62452e-84
PvG000502	113.53	-4.24005	0.334507	400.884	1.79183e-85	5.18383e-84
PvG030494	9614.26	-0.681653	0.0772592	400.046	2.71907e-85	7.85446e-84
PvG034718	244.169	1.65393	0.150915	399.263	4.01446e-85	1.15789e-83
PvG024115	582.76	1.68373	0.145687	398.933	4.72894e-85	1.36191e-83
PvG003607	811.964	1.26456	0.0984938	397.145	1.15116e-84	3.31027e-83
PvG018903	318.592	2.07939	0.136084	396.845	1.33671e-84	3.83806e-83
PvG023767	135.425	-0.547536	0.142026	396.779	1.38114e-84	3.95967e-83
PvG033424	262.349	2.28145	0.135657	396.248	1.79895e-84	5.14979e-83
PvG026313	1238.55	-1.4411	0.0897525	396.028	2.00636e-84	5.73494e-83
PvG004280	247.034	-2.53379	0.194344	395.842	2.2017e-84	6.2839e-83
PvG000463	977.172	0.681482	0.0757023	395.075	3.22357e-84	9.18668e-83
PvG022565	12657.8	-0.0987139	0.0610448	394.815	3.66969e-84	1.04425e-82
PvG029669	1407.41	-0.641536	0.098066	394.552	4.18231e-84	1.18835e-82
PvG017148	4025.63	-2.47796	0.123247	394.385	4.54467e-84	1.28939e-82
PvG021229	1498.18	1.15104	0.0796269	394.265	4.82433e-84	1.3667e-82
PvG009692	628.721	-0.353882	0.101648	394.107	5.21886e-84	1.47628e-82
PvG010809	630.091	-1.29541	0.09744	393.985	5.54527e-84	1.56629e-82
PvG009675	656.201	2.44478	0.133417	393.378	7.49945e-84	2.11513e-82
PvG002706	10190.2	-0.558321	0.0861757	393.37	7.52829e-84	2.12013e-82
PvG021695	2092.75	-1.49717	0.0929441	393.324	7.70529e-84	2.16679e-82
PvG023180	1198.38	-1.10316	0.0853383	393.263	7.93982e-84	2.22945e-82
PvG027984	2184.54	-0.865485	0.084041	393.248	8.00091e-84	2.24331e-82
PvG024882	3834.41	-0.802122	0.0793628	392.944	9.30753e-84	2.60583e-82
PvG017536	16000.2	0.926807	0.0649125	392.86	9.70573e-84	2.71334e-82
PvG034510	894.666	-1.76572	0.116188	391.081	2.35079e-83	6.56228e-82
PvG007928	7615.06	-1.51153	0.0936264	390.762	2.75535e-83	7.6804e-82
PvG032634	330.184	-4.73584	0.319718	390.174	3.69093e-83	1.02733e-81
PvG003935	7254.34	-0.44874	0.085839	389.796	4.45539e-83	1.2383e-81
PvG015082	14410.4	-0.186767	0.0613571	389.287	5.73864e-83	1.59264e-81
PvG028690	926.2	0.733624	0.101052	389.176	6.06602e-83	1.68105e-81
PvG001951	2130.18	-2.13539	0.135235	388.889	6.99547e-83	1.93582e-81
PvG008808	4221.06	0.75714	0.0657915	388.689	7.72671e-83	2.13508e-81
PvG009583	1769.76	1.43977	0.0777467	388.575	8.1798e-83	2.25523e-81
PvG019116	3033.36	-1.55264	0.0845611	388.573	8.18517e-83	2.25523e-81
PvG022571	337.637	0.0276411	0.165654	388.542	8.31216e-83	2.28692e-81
PvG034900	9260.8	-0.378997	0.0777086	388.122	1.02451e-82	2.81467e-81
PvG014697	81.5879	-3.04743	0.226115	387.846	1.17542e-82	3.22463e-81
PvG007372	1473.73	-0.128207	0.104622	387.657	1.29141e-82	3.53775e-81
PvG016449	976.862	-0.713291	0.13428	387.589	1.33548e-82	3.65325e-81
PvG011953	233.619	-3.79323	0.211331	387.549	1.36248e-82	3.72177e-81
PvG011768	522.196	1.94199	0.106088	387.514	1.38675e-82	3.78266e-81
PvG023007	3640.76	0.869201	0.0737144	387.492	1.40164e-82	3.81782e-81
PvG012922	7509.95	-1.94763	0.100756	387.409	1.46079e-82	3.97327e-81
PvG000006	689.354	1.77229	0.0977504	387.172	1.64359e-82	4.46412e-81
PvG014504	482.645	0.98382	0.0962708	386.987	1.80238e-82	4.88844e-81
PvG031004	3975.93	-0.6023	0.0873126	385.714	3.39357e-82	9.19104e-81
PvG011770	562.807	1.95498	0.106784	385.622	3.55317e-82	9.60966e-81
PvG012933	1397.26	4.35721	0.287117	385.149	4.49475e-82	1.2139e-80
PvG028369	2565.73	-0.958734	0.0645884	384.945	4.97715e-82	1.34228e-80
PvG023509	1654.94	-0.633859	0.0927736	384.384	6.57867e-82	1.77169e-80
PvG000251	2754.45	-1.03262	0.122052	384.048	7.77592e-82	2.09118e-80
PvG031628	941.685	1.13691	0.0963775	384.012	7.91412e-82	2.12535e-80
PvG004847	1177	-0.37508	0.0724611	383.941	8.19862e-82	2.19866e-80
PvG021552	1599.11	0.658421	0.0714247	383.926	8.26246e-82	2.21267e-80
PvG031558	2692.66	-0.498031	0.104329	383.684	9.31666e-82	2.49149e-80
PvG000016	1174.93	-1.09332	0.0837487	383.55	9.96061e-82	2.65997e-80
PvG004601	1440.32	-1.54443	0.0927572	383.347	1.10175e-81	2.93811e-80
PvG012580	1283.91	1.28458	0.104645	382.902	1.37478e-81	3.66109e-80
PvG031674	301.713	2.06943	0.151644	382.792	1.45182e-81	3.86087e-80
PvG010737	2321.45	0.427378	0.0881353	382.609	1.59056e-81	4.22393e-80
PvG011241	185.815	2.31944	0.172808	381.924	2.2357e-81	5.92895e-80
PvG023182	55.2328	-6.18533	0.596159	381.212	3.18644e-81	8.43854e-80
PvG030754	21191.1	-0.543662	0.0758384	381.015	3.51483e-81	9.29532e-80
PvG019745	14476	-2.22607	0.124971	380.674	4.16463e-81	1.09985e-79
PvG000459	2123.43	0.915235	0.0821651	380.061	5.64921e-81	1.48986e-79
PvG028629	410.371	1.64184	0.176028	379.917	6.06658e-81	1.59773e-79
PvG016369	398.848	1.73161	0.113761	379.903	6.10966e-81	1.60686e-79
PvG005613	411.969	-2.3426	0.13141	379.874	6.19811e-81	1.62788e-79
PvG026019	611.77	1.32088	0.0867333	379.663	6.88367e-81	1.80545e-79
PvG029954	367.544	-2.16698	0.15903	379.601	7.09887e-81	1.85934e-79
PvG012915	313.693	1.64557	0.127758	379.091	9.14885e-81	2.39299e-79
PvG004376	20156.6	-0.834377	0.0794107	378.95	9.81492e-81	2.5637e-79
PvG010654	267.515	2.47936	0.165088	378.732	1.09404e-80	2.85376e-79
PvG003448	940.572	-1.19371	0.0803868	378.291	1.36194e-80	3.54772e-79
PvG003830	1198.45	1.4184	0.079066	378.27	1.37667e-80	3.58122e-79
PvG016137	825.401	-2.53273	0.138614	378.207	1.42e-80	3.68891e-79
PvG013204	2716.24	1.19984	0.0789227	378.147	1.46343e-80	3.79656e-79
PvG016202	873.321	1.91659	0.121773	377.035	2.5445e-80	6.59221e-79
PvG000250	2389.66	-1.54465	0.100935	377.006	2.58059e-80	6.67665e-79
PvG011324	63.5949	-4.75973	0.38055	376.693	3.01638e-80	7.7936e-79
PvG024802	955.997	0.485828	0.156292	376.27	3.72177e-80	9.60318e-79
PvG030169	319.508	-2.28109	0.127421	375.969	4.32306e-80	1.11396e-78
PvG014459	1287.32	-1.1839	0.0964551	375.661	5.03782e-80	1.29639e-78
PvG014593	507.161	-0.906786	0.0822957	375.534	5.36776e-80	1.37943e-78
PvG013268	1202.06	-0.788458	0.0645671	375.506	5.44369e-80	1.39707e-78
PvG013301	282.303	1.78921	0.122293	375.277	6.0998e-80	1.56335e-78
PvG010805	1226.36	-0.267909	0.0868236	374.878	7.43626e-80	1.90332e-78
PvG000055	757.332	-1.77565	0.0983799	374.673	8.2378e-80	2.10566e-78
PvG022739	3838.05	-1.50199	0.089325	374.635	8.39128e-80	2.14202e-78
PvG031157	533.266	1.14137	0.0986505	374.62	8.45511e-80	2.15543e-78
PvG031108	66.4323	-4.35309	0.330028	374.574	8.65142e-80	2.20254e-78
PvG020620	773.118	-1.43031	0.0830205	374.495	8.99977e-80	2.28817e-78
PvG031560	5861.22	0.879732	0.0934822	374.223	1.03021e-79	2.6158e-78
PvG015911	724.324	0.746612	0.079765	374.094	1.09848e-79	2.78545e-78
PvG025590	9539.92	-0.703386	0.0776012	373.659	1.36352e-79	3.45292e-78
PvG025186	10097	-0.67899	0.0720342	373.447	1.51532e-79	3.83226e-78
PvG015066	3390.16	-1.51657	0.0831368	373.079	1.81941e-79	4.59521e-78
PvG012877	10522.7	-0.456647	0.0705065	372.968	1.92317e-79	4.85087e-78
PvG024970	3545.21	-1.11949	0.0755264	372.89	1.99934e-79	5.03633e-78
PvG011669	2031.58	-1.34353	0.0790068	372.12	2.93179e-79	7.37429e-78
PvG017103	429.427	1.33165	0.0940034	372.118	2.93519e-79	7.37429e-78
PvG012252	4940.16	0.46004	0.0982856	371.444	4.10311e-79	1.0295e-77
PvG032405	1442.96	-1.70581	0.113803	371.094	4.88379e-79	1.22377e-77
PvG006385	1060.23	1.33263	0.0775511	370.659	6.06202e-79	1.51701e-77
PvG006442	11167.5	-2.08972	0.115032	369.845	9.08895e-79	2.27152e-77
PvG001232	4650.44	-0.742365	0.0562629	369.838	9.12086e-79	2.27652e-77
PvG014015	1024.97	-1.28886	0.0867921	369.803	9.28015e-79	2.31325e-77
PvG014521	3320.14	-1.00218	0.0781178	369.524	1.06623e-78	2.65432e-77
PvG019960	1012.16	0.586612	0.0759936	369.328	1.17521e-78	2.9218e-77
PvG008341	1607.47	1.46125	0.0949993	369.081	1.32917e-78	3.30027e-77
PvG025595	2094.66	-0.716548	0.0634333	368.618	1.67335e-78	4.14948e-77
PvG025188	9024.99	0.39355	0.0661284	368.36	1.9025e-78	4.71159e-77
PvG006816	256.413	-2.00272	0.183191	368.264	1.99471e-78	4.93355e-77
PvG030477	2488.25	0.879259	0.0746818	368.22	2.03965e-78	5.03818e-77
PvG030293	595.255	1.44017	0.0972705	368.134	2.12876e-78	5.25148e-77
PvG018964	278.355	2.05474	0.130242	367.309	3.20818e-78	7.90412e-77
PvG005232	122.442	1.79157	0.174958	367.212	3.36681e-78	8.28427e-77
PvG031521	44247.7	-1.10074	0.0889627	367.072	3.60887e-78	8.86845e-77
PvG003507	665.306	-2.03006	0.127089	366.901	3.93036e-78	9.64606e-77
PvG031466	821.488	0.857947	0.0755939	366.813	4.10516e-78	1.00621e-76
PvG013577	674.953	-1.50141	0.0886608	366.741	4.25491e-78	1.04158e-76
PvG004616	416.474	1.17575	0.0929173	366.47	4.86868e-78	1.1903e-76
PvG026147	1652.29	0.570729	0.0709031	366.371	5.11358e-78	1.24858e-76
PvG014656	90.2461	-3.08512	0.227108	366.179	5.62598e-78	1.37193e-76
PvG016342	1623.24	0.348775	0.0765778	365.775	6.87985e-78	1.67556e-76
PvG031552	172.271	2.42849	0.19038	365.666	7.2618e-78	1.76633e-76
PvG030158	4594.02	0.465189	0.0603863	365.141	9.4284e-78	2.29041e-76
PvG008051	759.357	1.02824	0.0829759	365.09	9.66934e-78	2.34595e-76
PvG009686	1110.28	-1.53464	0.121912	364.92	1.05259e-77	2.55052e-76
PvG012799	3549.37	-0.53578	0.0597816	364.365	1.38713e-77	3.35689e-76
PvG015940	989.018	-1.76851	0.100979	364.351	1.3965e-77	3.37528e-76
PvG028403	2003.52	-0.920372	0.0645497	364.343	1.40207e-77	3.38447e-76
PvG025960	519.927	-1.17863	0.101339	363.952	1.70313e-77	4.10601e-76
PvG011915	20289.6	-0.510063	0.0759814	363.399	2.24249e-77	5.3995e-76
PvG009771	136.517	3.42442	0.253062	363.374	2.27065e-77	5.46044e-76
PvG000500	160.741	-3.12673	0.253085	363.212	2.46043e-77	5.90195e-76
PvG014456	1547.15	-0.785932	0.096901	363.212	2.46017e-77	5.90195e-76
PvG001238	1486.33	1.2927	0.105157	363.123	2.57229e-77	6.16252e-76
PvG021633	706.149	1.12774	0.0817325	362.272	3.92701e-77	9.39628e-76
PvG002648	40.905	4.39318	0.393083	361.845	4.85669e-77	1.16062e-75
PvG009192	205.781	-2.89776	0.17478	361.689	5.24781e-77	1.25252e-75
PvG025501	206.968	1.65892	0.155601	361.662	5.31928e-77	1.268e-75
PvG012543	96.8162	-3.67733	0.284255	361.651	5.34719e-77	1.27306e-75
PvG007966	18161.3	0.875326	0.0709661	361.367	6.15799e-77	1.46427e-75
PvG017175	3183.23	-0.640582	0.0796388	361.077	7.11268e-77	1.68917e-75
PvG013627	1954.79	-0.380273	0.0661547	360.875	7.86513e-77	1.86555e-75
PvG032860	111.146	-2.45015	0.195849	360.789	8.2079e-77	1.94444e-75
PvG000963	443.789	1.83598	0.118395	360.765	8.30767e-77	1.96563e-75
PvG029097	708.087	-1.59308	0.117285	360.444	9.74428e-77	2.30269e-75
PvG007972	1753.59	-0.778165	0.0689706	360.371	1.01038e-76	2.3847e-75
PvG028368	1173.42	0.0431401	0.146896	359.787	1.35136e-76	3.18554e-75
PvG020909	4460.55	-1.15303	0.103048	359.424	1.61795e-76	3.80926e-75
PvG013257	3238.32	-1.2352	0.0779901	359.134	1.86933e-76	4.39569e-75
PvG022554	3857.36	-0.556364	0.0527784	358.863	2.13848e-76	5.02239e-75
PvG020131	76.282	3.72666	0.288722	358.304	2.82478e-76	6.62609e-75
PvG023908	17137.2	-0.896379	0.0807054	358.215	2.9522e-76	6.91648e-75
PvG011630	6701.11	0.928691	0.0718343	357.814	3.60357e-76	8.43217e-75
PvG008340	1486.6	1.46225	0.0967373	357.756	3.70825e-76	8.6665e-75
PvG031542	744.31	-1.03298	0.0993275	357.595	4.01735e-76	9.37742e-75
PvG024504	1713.76	-0.636542	0.0628098	357.588	4.0317e-76	9.39942e-75
PvG004022	745.088	1.80728	0.106253	357.585	4.03867e-76	9.4042e-75
PvG022490	694.461	1.59136	0.095331	357.138	5.04239e-76	1.17271e-74
PvG003848	117.564	3.30932	0.217563	357.12	5.0873e-76	1.18172e-74
PvG024216	518.22	0.753815	0.102533	357.04	5.29546e-76	1.22857e-74
PvG025916	315.167	2.22173	0.134742	357.006	5.38483e-76	1.24779e-74
PvG011660	1161.73	-1.14191	0.0768615	356.534	6.80845e-76	1.57577e-74
PvG014191	1611.09	0.237963	0.0907456	356.516	6.87246e-76	1.58865e-74
PvG013198	263.585	2.30102	0.14778	355.915	9.26248e-76	2.13855e-74
PvG033604	2210.69	0.750222	0.0700325	355.749	1.00585e-75	2.31954e-74
PvG025197	7418.74	-0.97121	0.0714374	355.53	1.12195e-75	2.58413e-74
PvG032606	7541.14	0.7122	0.303667	355.42	1.18505e-75	2.72619e-74
PvG029754	1029.64	1.10731	0.0661078	355.388	1.2037e-75	2.76577e-74
PvG012557	7778.46	-0.512373	0.0544832	355.123	1.37353e-75	3.15219e-74
PvG023199	20420.3	-0.604631	0.0620659	355.098	1.39062e-75	3.18757e-74
PvG028399	1944.88	-1.60722	0.0906844	354.306	2.06211e-75	4.72109e-74
PvG033625	1349.93	-0.386326	0.0723494	354.194	2.17998e-75	4.98498e-74
PvG031765	1421.66	-1.12192	0.0825119	354.08	2.30664e-75	5.26829e-74
PvG024246	7006.41	-0.467813	0.0735888	354.03	2.36508e-75	5.39533e-74
PvG023191	582.699	-0.824913	0.0796003	353.787	2.66813e-75	6.07938e-74
PvG003692	8991.46	-0.422602	0.0744363	353.635	2.87791e-75	6.54956e-74
PvG004247	1972.42	-1.02978	0.0617128	352.905	4.13755e-75	9.40505e-74
PvG018009	231.378	2.20828	0.146051	352.588	4.84314e-75	1.09958e-73
PvG022628	636.055	0.89898	0.143338	352.439	5.21492e-75	1.18258e-73
PvG024925	341.46	2.24428	0.124078	352.297	5.59906e-75	1.26819e-73
PvG001493	121.234	-0.450257	0.218883	351.979	6.55608e-75	1.4832e-73
PvG005296	15040.2	-0.568408	0.0721302	351.42	8.65595e-75	1.95594e-73
PvG013671	1192.51	0.936181	0.111673	351.369	8.87812e-75	2.00377e-73
PvG012934	1773.02	-1.87966	0.0999516	350.353	1.47134e-74	3.31685e-73
PvG031783	549.975	1.4727	0.112544	350.103	1.66628e-74	3.75188e-73
PvG001902	1475.07	1.06175	0.121764	349.921	1.824e-74	4.10217e-73
PvG033298	647.603	1.44266	0.0898072	349.69	2.04583e-74	4.59565e-73
PvG031960	1042.98	1.29307	0.0908221	349.561	2.18177e-74	4.89527e-73
PvG000901	1346.4	1.55109	0.100206	349.478	2.27368e-74	5.09551e-73
PvG024123	459.469	-0.388288	0.118638	349.305	2.47825e-74	5.54744e-73
PvG016138	17835.1	-2.10293	0.121166	349.12	2.71694e-74	6.06752e-73
PvG023504	161.268	3.39104	0.211108	349.121	2.71559e-74	6.06752e-73
PvG022305	1673.49	0.982598	0.0986272	349.036	2.83239e-74	6.31794e-73
PvG005881	283.219	-2.28827	0.169122	348.893	3.04123e-74	6.77588e-73
PvG003845	17702.6	-0.402522	0.0685065	348.74	3.28196e-74	7.3037e-73
PvG019941	158.884	-3.12567	0.199997	348.422	3.84221e-74	8.54053e-73
PvG016483	2857.81	-2.80302	0.202463	348.407	3.87219e-74	8.59717e-73
PvG032439	313.486	2.08493	0.124781	348.39	3.90422e-74	8.65822e-73
PvG021759	1102.26	-1.05045	0.0691699	348.187	4.32023e-74	9.56967e-73
PvG026860	4133.87	-0.767142	0.0706753	348.069	4.58029e-74	1.0134e-72
PvG006350	782.702	1.08713	0.0788725	348.04	4.64652e-74	1.02686e-72
PvG031678	47.5488	-4.01157	0.343921	347.704	5.49236e-74	1.21238e-72
PvG004124	767.254	-0.366153	0.0851213	347.625	5.71187e-74	1.25938e-72
PvG002328	371.567	-4.07616	0.220825	347.615	5.74147e-74	1.26445e-72
PvG012135	398.638	0.0493889	0.103952	346.081	1.23083e-73	2.70754e-72
PvG008127	141.853	2.49479	0.181264	345.867	1.36875e-73	3.00747e-72
PvG005661	5125.07	-0.640314	0.0703492	345.774	1.43328e-73	3.14565e-72
PvG022273	283.982	2.17924	0.130152	345.621	1.5469e-73	3.39109e-72
PvG028683	1665.81	-0.274189	0.0747746	345.607	1.5576e-73	3.41064e-72
PvG032446	1806.73	-0.816712	0.0765841	345.587	1.57322e-73	3.4409e-72
PvG027851	5771.83	-0.516555	0.10539	345.487	1.65368e-73	3.61273e-72
PvG029194	253.43	1.7648	0.115909	345.278	1.83445e-73	4.00308e-72
PvG030684	498.767	-1.1311	0.093936	344.75	2.38506e-73	5.19867e-72
PvG028415	11011.6	-0.479573	0.0750189	344.74	2.39723e-73	5.21924e-72
PvG026288	490.998	0.894529	0.119291	344.596	2.57407e-73	5.59788e-72
PvG018817	563.199	-0.371908	0.154574	344.517	2.67747e-73	5.81611e-72
PvG011238	11874.6	0.662467	0.0781895	344.158	3.20067e-73	6.94472e-72
PvG028353	565.051	0.611322	0.109627	343.936	3.57427e-73	7.74655e-72
PvG006943	779.135	1.11004	0.0813829	343.697	4.0248e-73	8.71311e-72
PvG022285	532.976	1.74826	0.120583	343.567	4.29462e-73	9.28669e-72
PvG022607	1341.94	-0.932901	0.0751433	343.531	4.37224e-73	9.44383e-72
PvG031771	6921.48	-1.51896	0.0843851	343.444	4.5644e-73	9.84776e-72
PvG019641	1161.81	1.20793	0.0814337	343.423	4.61387e-73	9.94325e-72
PvG018103	804.57	-0.843832	0.0799047	343.386	4.69857e-73	1.01144e-71
PvG022144	1378.9	-1.55212	0.0988108	343.373	4.72779e-73	1.01658e-71
PvG028592	1047.63	-1.28174	0.138062	343.18	5.20506e-73	1.11795e-71
PvG030203	1282.12	1.01774	0.079071	343.159	5.26071e-73	1.12863e-71
PvG009184	3462.02	0.771756	0.0872791	342.823	6.21662e-73	1.33221e-71
PvG018934	12242.2	-0.651243	0.0809046	342.471	7.40267e-73	1.5846e-71
PvG005053	17817.6	-0.507343	0.0657925	342.332	7.93418e-73	1.69648e-71
PvG030112	1707.32	1.91166	0.123502	342.236	8.32102e-73	1.7772e-71
PvG010614	122.599	1.2706	0.200783	341.902	9.82506e-73	2.09609e-71
PvG031647	1322.31	-1.82034	0.13601	341.864	1.00119e-72	2.13356e-71
PvG009385	468.605	0.163537	0.0861811	341.796	1.03561e-72	2.20445e-71
PvG013755	1012.6	1.41137	0.112492	341.202	1.39172e-72	2.95919e-71
PvG013494	246.239	-1.08318	0.191993	341.001	1.53794e-72	3.26646e-71
PvG032726	361.501	-0.57855	0.114091	340.774	1.72114e-72	3.65149e-71
PvG025215	5683.1	-0.420025	0.0532358	340.713	1.77397e-72	3.75939e-71
PvG027152	318.735	1.87965	0.138227	340.683	1.80117e-72	3.81281e-71
PvG007358	1587.51	0.174874	0.0819925	340.525	1.94815e-72	4.11937e-71
PvG008793	468.017	1.67041	0.120973	339.98	2.55357e-72	5.39357e-71
PvG017438	174.176	2.79819	0.204363	339.904	2.65221e-72	5.59573e-71
PvG024062	10094.8	-0.793051	0.0849944	339.76	2.84963e-72	6.00561e-71
PvG025531	212.688	0.502636	0.163539	338.432	5.51328e-72	1.16065e-70
PvG017539	15731.7	0.851062	0.0639726	337.281	9.77056e-72	2.05462e-70
PvG028324	227.678	2.18809	0.155929	336.863	1.20276e-71	2.52646e-70
PvG026386	5005.89	-2.19955	0.121207	336.817	1.23057e-71	2.58203e-70
PvG012879	325.656	1.54204	0.125072	336.737	1.28057e-71	2.68399e-70
PvG002032	576.894	-1.17409	0.0875193	336.684	1.31434e-71	2.75176e-70
PvG003077	255.983	1.26208	0.127382	336.399	1.5143e-71	3.16692e-70
PvG028840	515.197	-4.80387	0.335113	336.108	1.75052e-71	3.65695e-70
PvG004125	2104.25	0.384043	0.0600521	335.831	2.00852e-71	4.19133e-70
PvG009625	374.67	-1.38503	0.104746	335.51	2.35608e-71	4.91125e-70
PvG024068	11844.1	-0.802343	0.0847282	335.331	2.5759e-71	5.36361e-70
PvG001489	1638.3	-1.56707	0.0991938	335.174	2.78425e-71	5.79112e-70
PvG028923	315.329	0.193288	0.12459	335.049	2.96218e-71	6.15451e-70
PvG022738	117.8	-3.92729	0.273332	335.026	2.99636e-71	6.21875e-70
PvG017754	64.0054	-3.67045	0.30266	334.569	3.76088e-71	7.797e-70
PvG026279	5366.12	-1.49302	0.0883604	334.39	4.11143e-71	8.5145e-70
PvG011974	110.903	-4.18534	0.283367	333.546	6.25344e-71	1.29364e-69
PvG025658	779.758	1.23436	0.119625	333.541	6.27014e-71	1.29569e-69
PvG003494	159.136	1.40491	0.181059	333.244	7.26753e-71	1.50018e-69
PvG013706	2462.9	-1.45994	0.0829473	333.163	7.5659e-71	1.56008e-69
PvG003889	245.32	2.0892	0.156016	332.991	8.23824e-71	1.69688e-69
PvG021389	3103.43	-1.37642	0.0969876	332.909	8.58161e-71	1.7657e-69
PvG022226	14330.9	-0.720925	0.0755228	332.879	8.71301e-71	1.79081e-69
PvG016734	116.457	2.93867	0.218035	332.876	8.72313e-71	1.79096e-69
PvG029168	108.753	-0.978878	0.23234	332.726	9.39937e-71	1.92773e-69
PvG001982	673.432	-0.953787	0.088148	332.258	1.18589e-70	2.42955e-69
PvG019717	395.737	-2.20068	0.142685	332.163	1.24331e-70	2.54446e-69
PvG001981	3691.97	0.373719	0.0562347	332.128	1.26508e-70	2.58623e-69
PvG026632	3845.64	-1.42052	0.0916974	332.08	1.29617e-70	2.64696e-69
PvG029132	174.775	1.42528	0.216149	331.621	1.62809e-70	3.32123e-69
PvG001732	747.729	-1.02853	0.0726203	331.541	1.69397e-70	3.45194e-69
PvG014827	1389.71	0.286989	0.12275	331.199	2.00767e-70	4.08683e-69
PvG000174	63.7168	1.84727	0.201244	331.158	2.04908e-70	4.16667e-69
PvG035304	6214.74	-0.837978	0.0592939	330.848	2.39036e-70	4.85549e-69
PvG031527	631.908	-0.47841	0.132548	330.702	2.57099e-70	5.21684e-69
PvG013133	734.008	1.49583	0.091007	330.595	2.7107e-70	5.49449e-69
PvG018464	1338.67	-2.9117	0.203961	330.573	2.74009e-70	5.54817e-69
PvG033096	60.7451	3.4733	0.294372	330.528	2.80296e-70	5.66946e-69
PvG009233	113.917	-2.60277	0.181671	330.466	2.89037e-70	5.84008e-69
PvG028908	261.504	2.15525	0.153545	330.201	3.29653e-70	6.6537e-69
PvG005331	1712.62	0.814647	0.0723254	330.104	3.46066e-70	6.9776e-69
PvG034565	2862.99	-0.645197	0.100207	330.035	3.58052e-70	7.21165e-69
PvG005298	907.422	0.3296	0.0829603	329.909	3.81206e-70	7.66991e-69
PvG006270	365.376	1.90074	0.15394	329.695	4.23919e-70	8.52032e-69
PvG022335	477.768	1.30968	0.112591	329.645	4.347e-70	8.72782e-69
PvG012573	214.936	2.51994	0.177343	329.42	4.86131e-70	9.75019e-69
PvG014639	727.814	1.12989	0.11998	329.22	5.36905e-70	1.07572e-68
PvG020389	9799.49	-0.569627	0.0652376	329.034	5.88896e-70	1.17866e-68
PvG031660	2268.07	1.3087	0.110137	328.469	7.79573e-70	1.55866e-68
PvG002372	198.813	-2.4301	0.202582	328.285	8.54227e-70	1.70613e-68
PvG026054	132.326	-2.76729	0.254978	328.164	9.07435e-70	1.81051e-68
PvG021675	798.401	-1.2715	0.105202	328.064	9.53565e-70	1.90056e-68
PvG010911	1257.2	1.46609	0.0870461	328.006	9.8151e-70	1.95422e-68
PvG028585	199.516	-2.90678	0.192927	327.796	1.08951e-69	2.167e-68
PvG028355	427.465	-1.91673	0.113128	327.758	1.1104e-69	2.20625e-68
PvG009673	350.435	1.83595	0.120562	327.631	1.18255e-69	2.34715e-68
PvG022846	11112.3	-1.79588	0.105632	327.396	1.32936e-69	2.6358e-68
PvG028576	14155.9	-2.03573	0.115252	327.253	1.42677e-69	2.82601e-68
PvG002078	1405.62	1.07824	0.101787	327.049	1.57935e-69	3.12499e-68
PvG034619	247.86	2.35834	0.168052	326.625	1.94954e-69	3.85346e-68
PvG026093	3708.94	-1.57946	0.094422	325.978	2.6894e-69	5.31038e-68
PvG033081	68.1723	0.0708536	0.42233	325.672	3.13043e-69	6.17483e-68
PvG017583	11063.5	-0.588288	0.0753124	325.467	3.46686e-69	6.83141e-68
PvG022291	15163.8	-0.366775	0.0709135	324.967	4.44391e-69	8.74763e-68
PvG014909	266.712	2.16839	0.159983	324.702	5.06937e-69	9.96855e-68
PvG012246	2173.34	1.37918	0.0834207	323.961	7.3268e-69	1.43928e-67
PvG033701	718.518	1.23543	0.0902643	323.383	9.76338e-69	1.91595e-67
PvG017592	995.095	0.782355	0.066642	323.215	1.06123e-68	2.08041e-67
PvG013640	2989.2	-0.748953	0.0525732	323.004	1.17867e-68	2.30826e-67
PvG024922	836.844	0.679667	0.0815514	322.999	1.18187e-68	2.31216e-67
PvG035308	847.224	1.58685	0.0924239	322.985	1.19005e-68	2.32578e-67
PvG029861	2057.58	-0.505601	0.0570915	322.097	1.84993e-68	3.61171e-67
PvG028101	2465.71	0.621701	0.0585868	322.095	1.85196e-68	3.61198e-67
PvG031989	4043.27	0.619372	0.0641741	322.013	1.92876e-68	3.75794e-67
PvG031557	42974	-0.634255	0.0824549	321.789	2.15552e-68	4.19545e-67
PvG008120	556.814	2.21269	0.15582	321.144	2.97063e-68	5.77609e-67
PvG014664	1112	0.974536	0.0887086	320.999	3.192e-68	6.20021e-67
PvG004848	1546.05	1.26054	0.102802	320.763	3.58943e-68	6.9651e-67
PvG000485	530.209	-0.477046	0.147844	320.626	3.84346e-68	7.45045e-67
PvG014987	855.075	0.730498	0.0829765	320.488	4.11603e-68	7.97074e-67
PvG034937	572.373	-0.44453	0.0875529	320.4	4.29952e-68	8.31763e-67
PvG021019	452.487	0.180962	0.096327	319.997	5.25117e-68	1.01484e-66
PvG024191	1211.56	1.06072	0.0713525	319.51	6.68899e-68	1.2914e-66
PvG003698	5988.16	-1.35784	0.179165	319.462	6.85244e-68	1.32162e-66
PvG010852	322.278	1.56738	0.122103	319.458	6.86411e-68	1.32254e-66
PvG003602	432.217	-2.41978	0.14376	319.218	7.73672e-68	1.48916e-66
PvG015026	210.548	0.297578	0.152414	318.988	8.67241e-68	1.66758e-66
PvG028286	583.715	0.251994	0.151311	318.807	9.48792e-68	1.82256e-66
PvG016108	2305.67	-1.34558	0.0793338	318.794	9.54992e-68	1.83245e-66
PvG016593	1361.41	0.500736	0.120193	318.792	9.55859e-68	1.83245e-66
PvG011202	7837.44	0.192104	0.0579208	318.542	1.08212e-67	2.07242e-66
PvG014625	942.752	-1.0058	0.0839337	318.14	1.32149e-67	2.5283e-66
PvG008826	626.041	-2.03876	0.150225	317.873	1.50916e-67	2.88447e-66
PvG021416	6870.48	-0.473701	0.0929143	317.852	1.52478e-67	2.91141e-66
PvG022638	455.409	2.00528	0.175628	317.674	1.66613e-67	3.17814e-66
PvG018129	225.854	-1.99275	0.160695	317.668	1.67107e-67	3.18438e-66
PvG011191	2859.77	-2.10558	0.122055	317.253	2.05358e-67	3.90938e-66
PvG004330	624.17	1.23459	0.121749	317.081	2.23647e-67	4.2533e-66
PvG014606	11895.3	-0.337085	0.0732843	316.675	2.73721e-67	5.20043e-66
PvG034053	478.516	-1.63843	0.109817	316.393	3.1479e-67	5.97476e-66
PvG027718	2088.39	-0.927396	0.0819628	316.007	3.81474e-67	7.23324e-66
PvG027061	372.967	1.46394	0.150946	315.816	4.19351e-67	7.94354e-66
PvG003581	4175.4	-0.11617	0.111672	315.784	4.25972e-67	8.06096e-66
PvG007571	25088.7	-0.492474	0.0715927	315.69	4.46452e-67	8.44015e-66
PvG000556	508.948	-2.31271	0.169837	315.1	5.98488e-67	1.13032e-65
PvG002667	1411.23	-0.890311	0.100906	314.624	7.58241e-67	1.43062e-65
PvG012254	5523.31	0.42107	0.0901693	314.379	8.56205e-67	1.61386e-65
PvG025512	685.5	-1.5749	0.144729	314.356	8.66345e-67	1.63136e-65
PvG023907	751.162	1.53273	0.120352	314.338	8.74109e-67	1.64436e-65
PvG013043	3108.21	0.769016	0.073667	313.802	1.14058e-66	2.14353e-65
PvG003962	1053.19	-0.416097	0.109219	313.272	1.4842e-66	2.78656e-65
PvG017976	337.652	1.28032	0.102352	313.167	1.56345e-66	2.93248e-65
PvG001738	2227.59	-0.0742061	0.0866272	312.27	2.4419e-66	4.57563e-65
PvG011152	7999.01	-0.934927	0.0654387	312.228	2.49335e-66	4.66746e-65
PvG022232	817.997	-1.3917	0.090084	312.09	2.67065e-66	4.99445e-65
PvG026857	782.136	0.96561	0.0831883	311.7	3.24128e-66	6.05567e-65
PvG005921	1932.19	0.865081	0.0719476	311.568	3.46009e-66	6.45816e-65
PvG033878	560.063	0.651214	0.098661	311.284	3.98585e-66	7.43222e-65
PvG032407	10590	-0.730326	0.0817966	311.076	4.41832e-66	8.23058e-65
PvG001838	78.8669	-4.55073	0.3799	310.977	4.64267e-66	8.64007e-65
PvG000182	1238.53	1.13492	0.0720897	310.545	5.75399e-66	1.06978e-64
PvG025890	618.438	1.35446	0.114561	310.331	6.39828e-66	1.18841e-64
PvG000905	2131.7	-0.59541	0.0710353	310.172	6.92385e-66	1.28478e-64
PvG014544	61.0078	-3.22037	0.267701	309.651	8.96847e-66	1.66256e-64
PvG033461	381.851	-1.18021	0.0963298	309.629	9.0691e-66	1.67959e-64
PvG013030	776.652	-1.24314	0.094295	309.382	1.02506e-65	1.89656e-64
PvG025666	176.616	3.57972	0.259535	309.216	1.11357e-65	2.05832e-64
PvG027737	1713.52	-0.928429	0.0832318	308.95	1.27095e-65	2.34695e-64
PvG032617	178.275	-2.59904	0.185699	308.739	1.41084e-65	2.60276e-64
PvG020371	633.264	-0.826775	0.0757154	308.364	1.69973e-65	3.13268e-64
PvG026206	1381.58	-0.783355	0.0832987	308.135	1.9047e-65	3.50707e-64
PvG019156	2985.91	0.37302	0.0809877	307.727	2.33278e-65	4.29114e-64
PvG026553	13772.1	-1.66205	0.106933	307.631	2.44665e-65	4.49627e-64
PvG004127	768.962	-0.897581	0.120515	307.269	2.92942e-65	5.3783e-64
PvG032545	41.7235	-4.81378	0.480634	307.197	3.03505e-65	5.56689e-64
PvG015943	500.078	-0.82724	0.0853723	307.091	3.19999e-65	5.86378e-64
PvG015999	83.1645	-1.64434	0.269817	307.046	3.27235e-65	5.99063e-64
PvG021628	1361.01	1.11745	0.0838436	306.877	3.55823e-65	6.50775e-64
PvG005871	214.179	-0.0180243	0.116535	305.982	5.55187e-65	1.01443e-63
PvG023902	3390.65	-1.9413	0.123966	305.71	6.35373e-65	1.15983e-63
PvG034734	844.248	1.4942	0.0888358	304.97	9.17736e-65	1.67366e-63
PvG016224	1637.12	0.305704	0.0715718	304.521	1.14698e-64	2.08974e-63
PvG026616	893.243	-0.652206	0.0813482	304.449	1.18887e-64	2.16399e-63
PvG018379	694.091	-1.46374	0.101685	304.264	1.30297e-64	2.36941e-63
PvG026486	1239.89	-0.802683	0.0682413	304.181	1.3581e-64	2.46733e-63
PvG026231	1235.58	0.454721	0.0580573	304.057	1.44432e-64	2.62146e-63
PvG033455	3482.03	1.06595	0.0854879	303.848	1.60233e-64	2.90549e-63
PvG018542	2411.22	-0.509869	0.0833834	303.669	1.75156e-64	3.17308e-63
PvG022858	2029.14	0.655675	0.0727547	303.651	1.7669e-64	3.19784e-63
PvG010006	1342.16	0.883797	0.0757744	303.537	1.86993e-64	3.38111e-63
PvG022123	913.922	-1.59961	0.108908	303.496	1.90828e-64	3.44718e-63
PvG022096	1413.53	-1.02848	0.0810695	303.104	2.31823e-64	4.18377e-63
PvG031526	1788.39	-1.77033	0.186098	302.977	2.47e-64	4.45346e-63
PvG003476	732.619	-0.939905	0.111532	302.565	3.03054e-64	5.45897e-63
PvG019151	3108.34	0.527531	0.0824463	302.537	3.07305e-64	5.53033e-63
PvG031646	729.944	1.28328	0.08267	302.514	3.1088e-64	5.58941e-63
PvG000311	217.991	1.71664	0.138279	302.365	3.34755e-64	6.01299e-63
PvG010843	19183.7	-0.750698	0.0766123	302.354	3.36569e-64	6.0399e-63
PvG012346	365.606	-2.09353	0.127839	302.284	3.48391e-64	6.24618e-63
PvG004388	995.505	1.57118	0.105736	302.23	3.57877e-64	6.41023e-63
PvG012917	463.482	0.0246629	0.0890142	302.191	3.6491e-64	6.53007e-63
PvG000809	80.8213	3.15253	0.250843	301.971	4.06986e-64	7.2762e-63
PvG009484	1288.08	3.97319	0.292718	301.445	5.286e-64	9.44161e-63
PvG004188	2137.62	0.796021	0.0668285	301.393	5.42425e-64	9.6795e-63
PvG029766	128.023	2.95103	0.238998	301.283	5.72868e-64	1.02132e-62
PvG000022	42243.9	-1.577	0.0910287	301.051	6.42838e-64	1.145e-62
PvG000909	99.0865	-2.63748	0.211395	300.912	6.88742e-64	1.22561e-62
PvG030153	522.101	0.00464132	0.115474	300.823	7.19733e-64	1.27957e-62
PvG019023	1377.01	-1.47645	0.0930793	300.792	7.30913e-64	1.29824e-62
PvG019907	304.539	1.2552	0.117928	300.785	7.33482e-64	1.30159e-62
PvG004101	236.713	-1.89176	0.123191	300.663	7.79432e-64	1.38185e-62
PvG029370	90.9167	0.285123	0.254723	300.658	7.81246e-64	1.38378e-62
PvG017720	560.476	1.23984	0.133669	300.471	8.57303e-64	1.51708e-62
PvG012425	520.662	-0.426869	0.0915224	300.28	9.42841e-64	1.66691e-62
PvG017581	2364.24	0.851132	0.0851929	300.101	1.0305e-63	1.82019e-62
PvG008109	178.755	1.27336	0.141692	300.04	1.06196e-63	1.87403e-62
PvG011219	529.014	-3.28145	0.188109	300.016	1.07499e-63	1.89527e-62
PvG000077	1174.84	0.860125	0.109019	299.998	1.08434e-63	1.91e-62
PvG000787	1166.14	0.241274	0.0739771	299.882	1.14859e-63	2.0213e-62
PvG027476	521.023	-0.953057	0.0922523	299.731	1.23829e-63	2.17715e-62
PvG015942	4720.12	0.660307	0.0745556	299.688	1.26478e-63	2.22168e-62
PvG031549	1756.82	0.382695	0.100403	299.583	1.33268e-63	2.33881e-62
PvG014493	1283.54	0.903879	0.0760941	299.477	1.40512e-63	2.46367e-62
PvG002035	1864.1	0.628138	0.0681203	299.252	1.57115e-63	2.75225e-62
PvG007605	705.161	-1.16832	0.0791349	299.124	1.67369e-63	2.92918e-62
PvG029160	1494.41	-1.22142	0.111016	298.527	2.25208e-63	3.93783e-62
PvG001716	12482	-0.629912	0.0872568	298.331	2.48209e-63	4.33605e-62
PvG031680	1043.66	-1.21481	0.0966544	298.283	2.54205e-63	4.43674e-62
PvG011084	25.4124	-7.32294	1.06696	298.229	2.61144e-63	4.55368e-62
PvG023091	578.995	1.07488	0.0913274	297.953	2.99475e-63	5.21731e-62
PvG022204	2933	0.820568	0.0578286	297.509	3.73334e-63	6.49811e-62
PvG027969	403.425	1.89219	0.124635	297.369	4.00258e-63	6.96041e-62
PvG017325	768.734	0.948804	0.0945771	297.342	4.05568e-63	7.04633e-62
PvG034471	887.248	-0.483272	0.0780712	297.26	4.22406e-63	7.3322e-62
PvG034688	1447.58	-0.0392085	0.0768799	297.153	4.45559e-63	7.72707e-62
PvG027442	735.02	-0.964915	0.0843611	296.931	4.97457e-63	8.61928e-62
PvG003280	6629.53	-0.904913	0.099013	296.917	5.01027e-63	8.67326e-62
PvG023725	386.826	1.30453	0.129432	296.875	5.1148e-63	8.8462e-62
PvG025275	30.3844	-2.91306	0.330404	296.607	5.84263e-63	1.00958e-61
PvG012714	988.74	0.715981	0.104523	296.574	5.93868e-63	1.02525e-61
PvG029798	446.405	0.193744	0.0966731	296.546	6.02273e-63	1.03883e-61
PvG016055	42.3235	-5.46406	0.560414	296.5	6.16255e-63	1.06198e-61
PvG018519	11461.7	-0.62205	0.0830512	296.356	6.61817e-63	1.13947e-61
PvG006480	12251.2	-1.90323	0.119106	296.309	6.77519e-63	1.16546e-61
PvG008209	2189.97	0.523783	0.065265	296.199	7.15465e-63	1.22962e-61
PvG008141	515.984	1.79115	0.120629	295.995	7.9211e-63	1.36012e-61
PvG024154	456.667	1.14301	0.0889318	295.25	1.14652e-62	1.9669e-61
PvG026154	766.356	1.22277	0.0987342	295.164	1.19656e-62	2.0509e-61
PvG027161	98.9638	-2.90296	0.2544	294.982	1.30997e-62	2.24328e-61
PvG031548	5904.54	-0.657337	0.123782	294.866	1.38755e-62	2.37401e-61
PvG010002	5760.03	1.26184	0.0961959	294.784	1.44524e-62	2.4705e-61
PvG007619	445.506	-1.37149	0.0979429	294.474	1.68526e-62	2.87821e-61
PvG012015	1144.52	0.703125	0.069401	294.443	1.71187e-62	2.92104e-61
PvG014541	2994.38	-0.196643	0.0925269	294.398	1.75036e-62	2.98404e-61
PvG014029	180.023	0.986328	0.171146	294.075	2.05541e-62	3.50098e-61
PvG015774	304.43	-1.13874	0.107131	293.667	2.51625e-62	4.28212e-61
PvG027468	42.7995	3.73867	0.341969	293.593	2.61055e-62	4.43863e-61
PvG033934	311.883	0.94099	0.144821	293.123	3.29659e-62	5.60009e-61
PvG020944	124.463	1.21799	0.184466	292.857	3.76223e-62	6.38542e-61
PvG004105	3021.85	0.895965	0.0777489	292.52	4.44759e-62	7.54194e-61
PvG031161	1103.65	0.970168	0.0770636	292.35	4.8409e-62	8.20161e-61
PvG021994	6475.27	0.973118	0.0958186	292.157	5.32645e-62	9.01625e-61
PvG031535	8121.19	-0.667075	0.12565	292.058	5.59414e-62	9.46099e-61
PvG007573	2201.75	-0.89057	0.0787615	291.952	5.89656e-62	9.96363e-61
PvG023774	14073.7	-0.447734	0.0706757	291.917	6.00206e-62	1.01329e-60
PvG028718	766.685	1.29465	0.0979253	291.878	6.11789e-62	1.03193e-60
PvG020083	227.923	0.0817303	0.190825	291.861	6.17135e-62	1.04003e-60
PvG003673	2726.28	-0.372272	0.0818472	291.73	6.58442e-62	1.10867e-60
PvG000932	2758.18	0.785535	0.0731431	291.456	7.54418e-62	1.26915e-60
PvG018882	10590.6	-1.10309	0.0857443	291.305	8.13329e-62	1.36705e-60
PvG024487	750.202	1.12081	0.0886501	291.167	8.71015e-62	1.46272e-60
PvG008880	588.096	-0.506828	0.110004	291.025	9.34509e-62	1.56797e-60
PvG015662	350.633	-0.529871	0.124569	290.555	1.18014e-61	1.97836e-60
PvG010310	311.28	1.93096	0.138813	290.55	1.18341e-61	1.98211e-60
PvG024103	1263.72	0.661277	0.0779526	290.504	1.21061e-61	2.02589e-60
PvG015183	957.031	0.874243	0.120555	290.396	1.27701e-61	2.13514e-60
PvG012163	214.194	1.68162	0.13767	290.38	1.2874e-61	2.15063e-60
PvG028295	445.262	-0.0794455	0.156826	290.274	1.35714e-61	2.26514e-60
PvG021999	1324.02	2.01523	0.143683	290.042	1.52262e-61	2.53911e-60
PvG002076	2418.52	-0.64433	0.0650746	289.954	1.59043e-61	2.64989e-60
PvG025223	36.2821	-3.23774	0.34094	289.893	1.63926e-61	2.72886e-60
PvG033377	106.361	2.35455	0.194555	289.782	1.73204e-61	2.88081e-60
PvG012164	215.284	1.68528	0.137845	289.68	1.82281e-61	3.02913e-60
PvG017630	401.764	1.32214	0.122115	289.565	1.92956e-61	3.20375e-60
PvG028372	8409.97	-0.525383	0.0792512	289.541	1.95265e-61	3.23926e-60
PvG031956	234.747	-1.63726	0.205233	289.353	2.14353e-61	3.55283e-60
PvG025423	1663.84	-1.29446	0.0820761	289.32	2.17973e-61	3.60969e-60
PvG011217	9863.99	0.26918	0.0566381	288.448	3.36008e-61	5.55956e-60
PvG014531	730.055	1.16807	0.0798827	288.398	3.44431e-61	5.694e-60
PvG029623	11129	-1.6125	0.0949948	288.329	3.56448e-61	5.88755e-60
PvG002430	78.2121	2.49814	0.253688	288.286	3.64119e-61	6.00906e-60
PvG004298	583.176	-0.339243	0.0911615	287.685	4.90726e-61	8.09148e-60
PvG002787	4246.72	-1.21912	0.0755787	287.654	4.98322e-61	8.20963e-60
PvG010365	971.006	1.43014	0.110126	287.333	5.84518e-61	9.62137e-60
PvG014121	1046.36	1.46166	0.122345	286.914	7.1971e-61	1.18365e-59
PvG033404	1122.31	0.923793	0.0766462	286.838	7.47347e-61	1.22804e-59
PvG017111	275.002	1.27929	0.126937	286.741	7.84237e-61	1.28755e-59
PvG025855	4934.02	-1.3987	0.0854521	286.543	8.6526e-61	1.41935e-59
PvG006919	2447.29	0.232613	0.0817153	286.445	9.08359e-61	1.48877e-59
PvG027850	2213.5	0.84055	0.0748274	285.926	1.17544e-60	1.92487e-59
PvG008426	3942.12	-1.37449	0.120939	285.28	1.61977e-60	2.6502e-59
PvG019565	159.035	-1.37946	0.160559	285.001	1.86109e-60	3.04243e-59
PvG002657	2381.41	0.493682	0.0789358	284.974	1.88581e-60	3.08021e-59
PvG033857	3516.41	-0.0746941	0.0723382	284.4	2.50732e-60	4.09186e-59
PvG012270	205.538	-1.41061	0.148648	284.385	2.52694e-60	4.12036e-59
PvG025571	10961	-0.567367	0.0861356	284.298	2.63756e-60	4.29706e-59
PvG000058	260.864	-1.60408	0.138149	284.217	2.74608e-60	4.47005e-59
PvG014622	2125.68	0.778962	0.0726593	284.138	2.85541e-60	4.64405e-59
PvG010306	753.08	-1.3907	0.0935112	283.964	3.11391e-60	5.06018e-59
PvG014662	212.716	2.36907	0.181036	283.911	3.1973e-60	5.19126e-59
PvG004088	1460.96	-1.12755	0.0776006	283.88	3.24692e-60	5.26735e-59
PvG000248	685.244	-1.05558	0.116808	283.821	3.34316e-60	5.41887e-59
PvG011656	134.269	1.38434	0.175705	283.639	3.65914e-60	5.926e-59
PvG020599	417.321	1.70273	0.114282	283.541	3.84194e-60	6.21678e-59
PvG028421	12384.6	0.172285	0.0706586	283.302	4.32456e-60	6.9918e-59
PvG003384	1088.43	1.23109	0.104613	283.203	4.54408e-60	7.3405e-59
PvG027543	849.067	-0.570282	0.0995288	283.198	4.55452e-60	7.35115e-59
PvG032891	213.303	2.25621	0.173778	282.878	5.33805e-60	8.60851e-59
PvG008864	846.814	0.999417	0.0989032	282.548	6.29074e-60	1.01363e-58
PvG022206	8968.35	-0.572065	0.0572476	282.418	6.70807e-60	1.07997e-58
PvG003117	3810.92	0.93649	0.0760999	282.356	6.91839e-60	1.11289e-58
PvG011528	60.7233	-5.57347	0.495936	282.269	7.22516e-60	1.16126e-58
PvG031121	299.313	1.76051	0.135163	282.242	7.32068e-60	1.17562e-58
PvG031955	9076.93	-0.526203	0.0769832	282.223	7.39155e-60	1.186e-58
PvG021667	14681.1	-0.463847	0.0732137	282.009	8.21894e-60	1.31765e-58
PvG010636	3015.38	0.67672	0.0782979	281.815	9.05173e-60	1.44995e-58
PvG034253	4339.19	-1.55623	0.0935202	281.698	9.5916e-60	1.53514e-58
PvG021115	205.326	2.4212	0.208306	281.315	1.15992e-59	1.85491e-58
PvG024509	484.04	1.25905	0.132054	280.988	1.36438e-59	2.18005e-58
PvG005523	3265.74	-0.899977	0.0788547	280.873	1.44483e-59	2.30665e-58
PvG018844	1074.92	-1.2188	0.0815595	280.059	2.16357e-59	3.45123e-58
PvG007075	2182.31	-0.868047	0.0658257	280.047	2.1766e-59	3.46912e-58
PvG029175	746.551	0.810698	0.0816132	279.905	2.3359e-59	3.7199e-58
PvG027254	787.632	-1.54797	0.114328	279.883	2.36125e-59	3.75715e-58
PvG024915	1483.91	0.193014	0.0915008	279.686	2.60476e-59	4.14116e-58
PvG021758	286.097	1.72085	0.151325	279.471	2.89833e-59	4.60406e-58
PvG000542	387.695	-2.11908	0.153693	278.928	3.79375e-59	6.02144e-58
PvG022224	933.36	-0.556646	0.0679739	278.925	3.80007e-59	6.02646e-58
PvG027805	132.539	-2.37885	0.190475	278.861	3.92312e-59	6.21644e-58
PvG004813	12845.5	-0.556462	0.0785531	278.797	4.04864e-59	6.41001e-58
PvG004302	351.932	-1.26403	0.150891	278.492	4.71133e-59	7.45304e-58
PvG019729	2234.63	-0.119519	0.0753553	278.472	4.75765e-59	7.52008e-58
PvG014284	1916.39	0.422175	0.0731889	277.579	7.41371e-59	1.17086e-57
PvG005252	2694.4	-0.836518	0.079388	277.428	7.98788e-59	1.2605e-57
PvG024113	1572.63	-1.51199	0.118569	277.196	8.96371e-59	1.41332e-57
PvG031579	4097.38	0.802632	0.0937371	276.844	1.06751e-58	1.68177e-57
PvG012537	195.243	1.83147	0.185661	276.702	1.14557e-58	1.80326e-57
PvG030992	1439.09	-1.26797	0.0900656	276.535	1.24439e-58	1.9572e-57
PvG027807	322.773	-1.82876	0.11867	276.376	1.34666e-58	2.11631e-57
PvG026867	3687.45	-0.807579	0.0834266	275.733	1.853e-58	2.90963e-57
PvG029944	32.9972	-5.01506	0.514253	275.544	2.03523e-58	3.19315e-57
PvG021555	816.919	-1.31799	0.088746	275.267	2.33537e-58	3.66104e-57
PvG027864	1024	1.004	0.103411	274.95	2.73413e-58	4.28264e-57
PvG002813	939.38	-1.41432	0.100963	274.824	2.90997e-58	4.55434e-57
PvG024209	1010.05	-0.813419	0.0725647	274.764	2.99743e-58	4.68737e-57
PvG005774	526.945	0.882891	0.0869882	274.669	3.14322e-58	4.91134e-57
PvG024921	297.88	1.77022	0.113332	274.506	3.40799e-58	5.32069e-57
PvG034361	266.504	-0.382132	0.119921	274.485	3.44397e-58	5.37249e-57
PvG001828	65.4726	-4.32288	0.404897	274.459	3.48808e-58	5.43685e-57
PvG015083	13023.9	-0.463684	0.0796634	274.344	3.69288e-58	5.75137e-57
PvG020578	5305.21	-1.96973	0.120977	274.227	3.91389e-58	6.09061e-57
PvG003412	2040.63	-1.57826	0.100364	274.084	4.2026e-58	6.53456e-57
PvG020076	3109.07	-0.357191	0.104708	273.876	4.65804e-58	7.23683e-57
PvG014657	3811.52	-0.666003	0.0803745	273.637	5.24566e-58	8.14314e-57
PvG015394	160.109	2.63518	0.210373	273.626	5.27508e-58	8.18215e-57
PvG007079	820.6	-0.848925	0.073319	273.407	5.87886e-58	9.11127e-57
PvG001025	2155.64	-0.546892	0.0627725	272.831	7.82427e-58	1.21165e-56
PvG031408	107.642	-1.44276	0.168678	272.8	7.94897e-58	1.22996e-56
PvG030222	49.7605	3.23252	0.314991	272.212	1.06382e-57	1.64474e-56
PvG017104	936.105	1.13556	0.0909422	272.08	1.13592e-57	1.75479e-56
PvG019721	20736.5	-0.510727	0.0675796	271.929	1.22457e-57	1.89021e-56
PvG010227	260.74	1.23867	0.114897	271.854	1.27098e-57	1.96026e-56
PvG026798	716.973	1.16808	0.0846501	271.806	1.30147e-57	2.00568e-56
PvG002580	163.934	-4.06981	0.281289	271.782	1.31744e-57	2.02865e-56
PvG011133	1800.13	1.34044	0.0858228	271.661	1.3985e-57	2.15173e-56
PvG018905	140.754	2.56583	0.189083	271.527	1.49526e-57	2.29875e-56
PvG004278	974.729	-0.935365	0.0817253	271.273	1.69576e-57	2.60489e-56
PvG014464	7443.08	-1.23247	0.0785306	271.168	1.78636e-57	2.73966e-56
PvG033379	2199.38	0.594523	0.0673908	271.169	1.78567e-57	2.73966e-56
PvG033418	313.643	2.09153	0.195246	271.117	1.83239e-57	2.80799e-56
PvG034477	1775.97	1.19715	0.0948913	270.943	1.99735e-57	3.05833e-56
PvG018301	71.422	-2.24588	0.225243	270.901	2.03999e-57	3.12112e-56
PvG024168	699.841	-1.69511	0.157249	270.729	2.22099e-57	3.39532e-56
PvG032033	592.61	1.01118	0.0828887	270.398	2.61848e-57	3.99979e-56
PvG015064	2407.24	0.0413699	0.0594176	270.343	2.69103e-57	4.10731e-56
PvG024206	805.316	1.16933	0.0916723	270.301	2.74747e-57	4.19011e-56
PvG024858	383.472	-1.50772	0.117736	270.268	2.79212e-57	4.25481e-56
PvG014346	226.576	1.5065	0.152132	270.231	2.84406e-57	4.33051e-56
PvG018102	3108.68	-0.417011	0.0760813	270.226	2.85212e-57	4.33931e-56
PvG026993	1490.11	0.563329	0.0674801	269.496	4.09712e-57	6.22854e-56
PvG006070	391.182	1.72828	0.127121	269.105	4.97341e-57	7.55468e-56
PvG011952	1032.29	0.916028	0.090656	268.988	5.27251e-57	8.00265e-56
PvG030537	78.1765	2.76574	0.251282	268.897	5.51361e-57	8.36194e-56
PvG027876	1477.52	-0.426798	0.084375	268.88	5.56246e-57	8.42933e-56
PvG026022	443.765	1.28076	0.0999778	268.531	6.61211e-57	1.0012e-55
PvG029295	761.457	-1.22987	0.0988902	268.379	7.13e-57	1.07877e-55
PvG024251	169.148	1.81975	0.177404	268.147	8.00173e-57	1.2097e-55
PvG028583	1299.09	-2.74268	0.218232	267.862	9.21619e-57	1.3922e-55
PvG028140	200.803	1.47699	0.151653	267.829	9.36894e-57	1.41415e-55
PvG008061	2711.84	0.574016	0.0538359	267.796	9.52393e-57	1.43641e-55
PvG024207	1695.61	-0.297136	0.071053	267.712	9.92964e-57	1.49642e-55
PvG021992	180.179	-1.62359	0.155136	267.565	1.06793e-56	1.60813e-55
PvG030844	9798.7	-1.23521	0.0839466	267.484	1.11219e-56	1.67346e-55
PvG017906	2255.76	-0.612403	0.0829158	267.084	1.35583e-56	2.03845e-55
PvG002047	242.22	-1.33738	0.125978	266.871	1.50747e-56	2.26465e-55
PvG014863	273.79	0.843747	0.151342	266.854	1.52043e-56	2.28232e-55
PvG021570	53.5534	-4.42349	0.362241	266.742	1.60712e-56	2.41055e-55
PvG014489	20831.7	-0.563224	0.0654704	266.716	1.62822e-56	2.44029e-55
PvG005140	634.174	0.910006	0.0889408	266.618	1.70932e-56	2.55983e-55
PvG005633	40.9513	4.47583	0.549463	266.469	1.83998e-56	2.75334e-55
PvG006440	8958.82	-0.56685	0.0905368	266.395	1.90859e-56	2.85376e-55
PvG004114	904.454	-0.0303692	0.0707326	266.365	1.93806e-56	2.89556e-55
PvG024070	475.204	2.43666	0.153737	266.338	1.96342e-56	2.93116e-55
PvG001943	107.319	2.4641	0.226186	266.29	2.01125e-56	3.00022e-55
PvG003467	276.887	-1.97064	0.1492	266.265	2.03584e-56	3.03453e-55
PvG027797	618.056	-1.5969	0.109379	266.157	2.14822e-56	3.19955e-55
PvG013492	132.329	-2.14165	0.254216	266.134	2.17307e-56	3.23403e-55
PvG009195	349.559	-1.06143	0.126183	266.021	2.29872e-56	3.41836e-55
PvG010789	522.72	0.151838	0.0965775	265.931	2.40295e-56	3.57058e-55
PvG024515	121.38	5.8003	0.53369	265.871	2.47618e-56	3.67653e-55
PvG030777	1277.18	-1.01757	0.106299	265.288	3.30693e-56	4.90617e-55
PvG004301	1962.5	0.535267	0.078594	265.07	3.68369e-56	5.4609e-55
PvG033249	473.427	0.636827	0.0895542	264.95	3.90992e-56	5.79177e-55
PvG024980	11403.7	-0.938941	0.0658364	264.888	4.03296e-56	5.96941e-55
PvG005179	1873.17	2.47577	0.249132	264.721	4.38211e-56	6.48118e-55
PvG027365	117.985	-2.11811	0.183559	264.693	4.44141e-56	6.5638e-55
PvG016452	1295.08	-0.0955022	0.115671	264.649	4.54082e-56	6.70552e-55
PvG018275	400.461	1.58356	0.113929	264.37	5.21457e-56	7.69452e-55
PvG011082	19.1847	-7.05425	1.07657	264.204	5.6633e-56	8.3502e-55
PvG014462	686.465	0.079933	0.0977366	264.195	5.68749e-56	8.37939e-55
PvG019130	330.555	-1.98178	0.126809	264.015	6.21819e-56	9.15421e-55
PvG031898	2918.19	-1.25074	0.087459	264.007	6.24494e-56	9.18651e-55
PvG018945	65.5302	-2.05322	0.201047	263.901	6.58224e-56	9.67523e-55
PvG004116	58.255	-3.53548	0.330556	263.888	6.62477e-56	9.73026e-55
PvG029998	929.59	0.712215	0.0946644	263.84	6.78511e-56	9.9581e-55
PvG022151	12201.1	-0.311837	0.0843786	263.801	6.91677e-56	1.01435e-54
PvG004823	649.78	1.2252	0.092498	263.605	7.62189e-56	1.1169e-54
PvG012702	1548.76	-1.37445	0.094094	263.444	8.25778e-56	1.20916e-54
PvG025639	1635.75	-1.19312	0.0967788	263.42	8.3542e-56	1.22234e-54
PvG033243	6842.07	-1.46728	0.135488	263.376	8.54065e-56	1.24866e-54
PvG002573	2050.38	0.851958	0.0708146	263.277	8.96863e-56	1.31023e-54
PvG002551	1230.23	0.255604	0.0950657	262.952	1.05409e-55	1.53874e-54
PvG007653	275.43	-4.96937	0.387544	262.882	1.09137e-55	1.59195e-54
PvG014312	916.316	-1.73824	0.113102	262.859	1.10372e-55	1.60873e-54
PvG013759	1974.98	-0.363543	0.0681889	262.577	1.26982e-55	1.84942e-54
PvG035032	48.2644	-3.77661	0.325648	262.364	1.41087e-55	2.05329e-54
PvG035262	3776.03	-0.554561	0.0723579	262.157	1.56375e-55	2.27405e-54
PvG005246	742.695	-0.1175	0.0833928	261.999	1.69089e-55	2.45707e-54
PvG031107	65.5229	-2.94138	0.267604	261.623	2.03824e-55	2.95956e-54
PvG002724	6186.39	0.758433	0.0784841	261.344	2.34107e-55	3.39668e-54
PvG010593	2319.09	-1.58462	0.0991877	261.339	2.34677e-55	3.40238e-54
PvG012916	1509.14	0.0804975	0.072985	261.281	2.4153e-55	3.49907e-54
PvG010854	877.79	-0.0070902	0.0973316	261.217	2.49278e-55	3.60857e-54
PvG026630	178.889	-1.78925	0.172799	261.149	2.57885e-55	3.73034e-54
PvG031776	1535.31	0.809381	0.0835623	260.409	3.72184e-55	5.37962e-54
PvG017940	237.393	-1.52152	0.117929	260.341	3.8504e-55	5.56124e-54
PvG009168	8776.27	-0.740558	0.0841599	260.265	3.99801e-55	5.77006e-54
PvG028644	45.2256	-3.5717	0.321199	260.263	4.00307e-55	5.77301e-54
PvG010673	420.138	1.12004	0.0982151	260.243	4.04313e-55	5.82638e-54
PvG001995	2490.02	0.502095	0.0715205	260.099	4.34086e-55	6.25071e-54
PvG010875	1660.91	0.246456	0.0775978	260.068	4.40831e-55	6.34305e-54
PvG021062	56.4381	3.82892	0.37366	259.926	4.73087e-55	6.80205e-54
PvG024286	158.129	1.84854	0.18188	259.871	4.86123e-55	6.98422e-54
PvG024659	173.765	2.36164	0.172606	259.767	5.11982e-55	7.35022e-54
PvG016193	7994.77	-0.854795	0.0667489	259.369	6.23813e-55	8.94897e-54
PvG019712	100.469	3.015	0.280839	259.356	6.27644e-55	8.99717e-54
PvG017485	476.969	1.30206	0.0969562	259.332	6.3534e-55	9.10066e-54
PvG000460	3517.77	0.660721	0.0712072	259.321	6.38733e-55	9.14241e-54
PvG011143	177.115	2.16757	0.162172	259.291	6.4819e-55	9.27082e-54
PvG011657	507.189	-1.28567	0.105153	258.959	7.64381e-55	1.09245e-53
PvG001460	1297.75	0.446038	0.0624739	258.837	8.12094e-55	1.15977e-53
PvG010309	434.419	0.957496	0.101519	258.57	9.27193e-55	1.32316e-53
PvG000994	534.483	-0.715069	0.0904585	258.568	9.28091e-55	1.32345e-53
PvG025312	734.787	0.658195	0.0799012	258.477	9.70682e-55	1.38315e-53
PvG010019	102.986	1.75481	0.200858	258.452	9.83023e-55	1.39865e-53
PvG027312	959.781	0.592378	0.0745466	258.453	9.82605e-55	1.39865e-53
PvG022192	680.352	1.14751	0.132771	258.326	1.04623e-54	1.48747e-53
PvG027556	871.339	-1.14996	0.0889073	258.237	1.09362e-54	1.55369e-53
PvG011216	12559.9	-0.385697	0.0780524	258.167	1.13223e-54	1.60735e-53
PvG007294	306.107	1.78476	0.115581	257.824	1.34268e-54	1.90469e-53
PvG016006	3063.44	-0.389734	0.0629324	257.801	1.35788e-54	1.92483e-53
PvG013088	3515.25	-1.58793	0.101625	257.627	1.4805e-54	2.09708e-53
PvG011255	10072	0.254995	0.0579914	257.475	1.5965e-54	2.25971e-53
PvG014643	2043.96	0.0269376	0.0729388	257.396	1.65962e-54	2.34731e-53
PvG032030	11897.9	-0.463225	0.0794113	257.198	1.83143e-54	2.58841e-53
PvG020843	878.545	0.573589	0.0784663	257.097	1.9255e-54	2.71933e-53
PvG033392	5931.02	0.993637	0.0948635	257.004	2.01604e-54	2.8451e-53
PvG017552	226.823	-1.48666	0.29402	256.976	2.04439e-54	2.88299e-53
PvG000313	3537.71	-0.388981	0.0882154	256.611	2.45009e-54	3.45255e-53
PvG004296	1515.57	-1.5754	0.103422	256.493	2.59772e-54	3.65789e-53
PvG033381	169.882	2.55307	0.213077	256.41	2.7076e-54	3.8098e-53
PvG001693	1712.86	1.11477	0.0906495	256.325	2.82392e-54	3.97054e-53
PvG004028	1164.43	-0.216	0.0689866	256.281	2.88693e-54	4.05615e-53
PvG002747	2210.81	0.350674	0.0695476	256.101	3.15627e-54	4.4313e-53
PvG019719	715.298	1.14231	0.106953	255.619	4.0076e-54	5.62241e-53
PvG002005	862.223	-0.882253	0.0798969	255.376	4.52313e-54	6.34102e-53
PvG002061	481.265	0.967899	0.0974824	255.169	5.01246e-54	7.02185e-53
PvG029680	1262.81	-0.836342	0.0668238	254.972	5.52493e-54	7.73409e-53
PvG006328	666.324	-1.73696	0.160324	254.873	5.80293e-54	8.11731e-53
PvG030165	1452.92	-0.0513578	0.118695	254.676	6.39996e-54	8.94589e-53
PvG011047	27.326	-6.3143	0.788567	254.6	6.64502e-54	9.28164e-53
PvG012777	613.95	0.156568	0.076828	254.457	7.13381e-54	9.95709e-53
PvG026636	1053.04	-0.557669	0.0778247	254.411	7.29995e-54	1.01815e-52
PvG011258	108.533	2.9824	0.232285	254.302	7.70433e-54	1.07377e-52
PvG024085	282.721	1.95083	0.156322	254.111	8.47162e-54	1.17985e-52
PvG004754	1194.31	0.219297	0.102299	254.007	8.92046e-54	1.24145e-52
PvG030793	1520.46	0.271484	0.0594067	253.886	9.46852e-54	1.31677e-52
PvG028851	386.716	-0.668374	0.118439	253.635	1.07276e-53	1.49077e-52
PvG023694	235.58	1.30315	0.112912	253.525	1.13297e-53	1.57331e-52
PvG007900	292.572	-1.41445	0.123935	253.478	1.15961e-53	1.60913e-52
PvG021826	627.389	1.57605	0.113626	253.4	1.20523e-53	1.67121e-52
PvG014568	1050.95	0.93052	0.120134	253.025	1.452e-53	2.01193e-52
PvG028391	1482.7	-1.19137	0.0993925	252.898	1.5462e-53	2.1409e-52
PvG030845	1470.85	-0.435	0.0591911	252.785	1.63497e-53	2.26218e-52
PvG017717	91.8067	2.58431	0.238623	252.676	1.72606e-53	2.38649e-52
PvG004193	2656.28	0.753977	0.0746177	252.454	1.92738e-53	2.66291e-52
PvG030062	3731.1	0.945088	0.0745025	252.452	1.92887e-53	2.66303e-52
PvG025732	40.95	-4.11907	0.3737	252.308	2.072e-53	2.85858e-52
PvG016106	750.544	-1.37075	0.0903705	252.215	2.16907e-53	2.99034e-52
PvG013053	895.368	1.40811	0.111801	252.146	2.24567e-53	3.09371e-52
PvG022134	3105.74	0.00380159	0.0569031	252.062	2.341e-53	3.22271e-52
PvG010350	452.388	-1.6629	0.111978	251.967	2.45343e-53	3.37505e-52
PvG003078	185.886	1.26033	0.140751	251.664	2.85138e-53	3.91967e-52
PvG001051	907.956	0.775583	0.0695118	251.491	3.10643e-53	4.2672e-52
PvG032135	3533.18	-1.04615	0.072442	251.47	3.13946e-53	4.30948e-52
PvG007466	285.766	1.49254	0.12443	251.336	3.35487e-53	4.60185e-52
PvG022743	2767.8	-0.390236	0.097769	251.327	3.37099e-53	4.62065e-52
PvG032020	3478.83	0.172047	0.0802924	251.219	3.55604e-53	4.87081e-52
PvG028379	9608.89	-0.468434	0.0822584	251.124	3.72814e-53	5.10288e-52
PvG033292	30.7125	-4.49827	0.452559	251.109	3.75478e-53	5.13565e-52
PvG023883	416.73	-1.7878	0.128975	251.09	3.79071e-53	5.18108e-52
PvG031529	295.025	0.289797	0.139026	251.048	3.87045e-53	5.2863e-52
PvG031301	1942.48	-0.0917938	0.143255	250.889	4.18899e-53	5.71726e-52
PvG027433	19459.2	-1.31491	0.127992	250.76	4.4649e-53	6.08949e-52
PvG021438	508.056	0.789047	0.086786	250.649	4.71871e-53	6.43105e-52
PvG022869	666.255	0.929347	0.0846068	250.609	4.81207e-53	6.55361e-52
PvG028252	217.121	-1.44828	0.13858	250.361	5.44148e-53	7.40553e-52
PvG018242	58.3051	-3.27576	0.291154	249.787	7.23357e-53	9.83745e-52
PvG030492	54.452	3.10447	0.308662	249.754	7.35562e-53	9.99631e-52
PvG026345	447.328	1.11801	0.0959347	249.706	7.53323e-53	1.02304e-51
PvG018469	67.9682	-3.9329	0.392989	249.701	7.55012e-53	1.02388e-51
PvG030265	771.786	0.627163	0.081986	249.702	7.54774e-53	1.02388e-51
PvG025621	849.759	0.389949	0.0947095	249.178	9.7863e-53	1.32619e-51
PvG013521	1746.21	-0.8862	0.209305	249.174	9.80541e-53	1.32783e-51
PvG023787	12198.1	0.505338	0.0659986	248.961	1.08962e-52	1.47451e-51
PvG007363	1116.54	-0.232569	0.088237	248.709	1.23518e-52	1.67029e-51
PvG005045	1245.4	-0.738479	0.0811207	248.555	1.33294e-52	1.80122e-51
PvG012780	1001.38	-1.15263	0.0955925	248.47	1.3907e-52	1.87793e-51
PvG014336	630.536	-0.818096	0.0840991	248.307	1.50772e-52	2.03452e-51
PvG015030	2109.89	-0.172379	0.0685312	248.27	1.53534e-52	2.07032e-51
PvG027542	1589.67	-0.623631	0.109884	247.968	1.78323e-52	2.40289e-51
PvG002013	240.472	1.24117	0.122629	247.944	1.80452e-52	2.42905e-51
PvG032604	177.191	-2.58708	0.19211	247.944	1.80518e-52	2.42905e-51
PvG005897	774.984	1.25908	0.128434	247.75	1.98749e-52	2.67248e-51
PvG006374	688.023	1.02811	0.0805429	247.512	2.23643e-52	3.0051e-51
PvG017753	1054.97	0.471806	0.072406	247.256	2.53932e-52	3.40969e-51
PvG001301	1039.73	0.274245	0.0886045	247.18	2.6364e-52	3.53756e-51
PvG016203	889.359	-1.92776	0.154962	246.919	3.00027e-52	4.02297e-51
PvG027813	210.43	-1.47604	0.134693	246.876	3.06519e-52	4.10714e-51
PvG021681	501.378	1.41136	0.125333	246.81	3.16805e-52	4.24198e-51
PvG027682	94.2679	2.18281	0.201825	246.73	3.29548e-52	4.40952e-51
PvG024888	236.634	1.59338	0.137522	246.348	3.98372e-52	5.3267e-51
PvG017679	329.293	1.12821	0.107947	245.932	4.89674e-52	6.54292e-51
PvG005351	214.954	-2.90876	0.218013	245.529	5.97825e-52	7.98243e-51
PvG033271	11147.5	-0.666171	0.0829077	245.46	6.18693e-52	8.25529e-51
PvG027791	17252.5	-0.209337	0.0800839	245.417	6.3202e-52	8.42723e-51
PvG000507	249.376	1.64381	0.168313	245.09	7.43289e-52	9.90395e-51
PvG000788	451.609	1.20442	0.135067	244.899	8.17219e-52	1.08814e-50
PvG009979	1168.6	-0.382881	0.0695044	244.888	8.21708e-52	1.09336e-50
PvG029489	1809.71	0.5847	0.0761691	244.862	8.32299e-52	1.10668e-50
PvG024987	1296.94	1.20209	0.0955285	244.811	8.53575e-52	1.13418e-50
PvG010546	587.643	0.987149	0.0887549	244.727	8.9014e-52	1.18194e-50
PvG029384	509.399	1.43406	0.110662	244.51	9.91168e-52	1.31517e-50
PvG003908	55.1539	3.3053	0.295021	244.505	9.93363e-52	1.31717e-50
PvG001040	506.111	1.33534	0.103846	244.367	1.0642e-51	1.41012e-50
PvG026833	3271.8	1.24112	0.0844374	244.103	1.21257e-51	1.60561e-50
PvG016572	452.616	1.25683	0.0944477	244.087	1.22227e-51	1.61732e-50
PvG008212	523.339	1.16931	0.0894155	244.066	1.23499e-51	1.63302e-50
PvG014533	500.102	1.36108	0.135688	243.772	1.42897e-51	1.88822e-50
PvG032009	409.758	0.671386	0.111778	243.735	1.4555e-51	1.92194e-50
PvG030861	37.4529	2.82471	0.316726	243.479	1.65295e-51	2.18116e-50
PvG003385	316.018	1.34694	0.120402	243.406	1.71361e-51	2.25964e-50
PvG029753	3924.68	-0.595319	0.0882921	243.314	1.79338e-51	2.3632e-50
PvG034200	4156.73	-0.507755	0.088424	243.16	1.9357e-51	2.54898e-50
PvG030767	626.704	0.98016	0.0910329	243.031	2.06387e-51	2.71588e-50
PvG029278	227.191	1.38255	0.123296	242.972	2.12501e-51	2.79442e-50
PvG028708	41.9623	-3.85325	0.391484	242.45	2.75281e-51	3.6175e-50
PvG030260	898.741	0.981351	0.110264	242.302	2.96217e-51	3.88994e-50
PvG013684	45.8559	-2.85894	0.278006	242.191	3.13015e-51	4.10771e-50
PvG013760	2012.6	-0.242938	0.0682095	242.131	3.22414e-51	4.22813e-50
PvG003959	2524.94	-0.264978	0.0583498	241.996	3.44734e-51	4.51775e-50
PvG013796	446.77	1.38542	0.107578	241.96	3.51076e-51	4.59769e-50
PvG007729	880.306	-0.826505	0.0826963	241.855	3.69733e-51	4.83871e-50
PvG024919	599.913	-2.0626	0.165641	241.681	4.03117e-51	5.272e-50
PvG012772	1475.79	-1.97739	0.133686	241.675	4.0423e-51	5.28293e-50
PvG004284	951.626	-2.05164	0.147878	241.667	4.05855e-51	5.30055e-50
PvG030073	475.553	1.71226	0.116552	241.665	4.06235e-51	5.30188e-50
PvG034146	723.744	-0.924059	0.083978	241.544	4.31405e-51	5.62653e-50
PvG010377	968.021	-1.15652	0.090588	241.489	4.43408e-51	5.77913e-50
PvG026559	13467.8	-1.41423	0.116379	241.472	4.4712e-51	5.82354e-50
PvG018894	802.431	-0.295285	0.093377	241.46	4.49759e-51	5.85392e-50
PvG015992	1525.02	-0.183836	0.0655817	241.163	5.21294e-51	6.78037e-50
PvG011130	78.2091	-2.42799	0.236839	241.143	5.26318e-51	6.84106e-50
PvG009691	3789.89	0.983792	0.0945809	240.939	5.82268e-51	7.56315e-50
PvG027667	743.578	-0.904916	0.0873488	240.781	6.29838e-51	8.17548e-50
PvG027655	548.362	1.05552	0.106062	240.502	7.23282e-51	9.38203e-50
PvG012770	488.945	1.37073	0.126179	240.453	7.41005e-51	9.6054e-50
PvG033321	310.666	-2.48064	0.1984	240.372	7.71374e-51	9.99228e-50
PvG009100	468.028	-1.03483	0.100182	239.873	9.88018e-51	1.279e-49
PvG015762	357.02	1.38961	0.112127	239.579	1.14323e-50	1.47892e-49
PvG011681	14829.7	-0.438549	0.0841434	239.277	1.32777e-50	1.71649e-49
PvG010851	147.623	1.49921	0.156362	239.243	1.35024e-50	1.74435e-49
PvG029141	21975.7	-0.271914	0.0716106	239.237	1.35437e-50	1.7485e-49
PvG000337	190.143	1.14493	0.152619	239.173	1.39802e-50	1.80363e-49
PvG011611	941.821	-1.47978	0.111358	239.129	1.42894e-50	1.84228e-49
PvG013135	276.001	1.38527	0.115303	239.117	1.43716e-50	1.85163e-49
PvG021684	495.565	-0.937477	0.108949	239.066	1.47441e-50	1.89834e-49
PvG028682	742.074	-0.321609	0.0836535	238.936	1.57234e-50	2.02307e-49
PvG015217	147.09	0.759099	0.144244	238.778	1.70031e-50	2.18625e-49
PvG008425	5333.88	-1.33759	0.125838	238.685	1.78055e-50	2.28788e-49
PvG015426	419.629	-0.961878	0.111217	238.039	2.45286e-50	3.14962e-49
PvG002564	524.525	1.21034	0.105353	237.989	2.51502e-50	3.22728e-49
PvG002456	7686.9	-0.544472	0.101935	237.986	2.51897e-50	3.23017e-49
PvG004303	562.7	-0.829926	0.130043	237.757	2.82173e-50	3.61599e-49
PvG021993	3409.04	0.680801	0.0537184	237.744	2.83996e-50	3.6369e-49
PvG011193	308.612	1.50343	0.116279	237.663	2.95671e-50	3.78388e-49
PvG026549	277.855	1.63455	0.128316	237.562	3.10857e-50	3.97555e-49
PvG002578	765.721	0.170807	0.0787762	237.479	3.2391e-50	4.13972e-49
PvG004320	3863.33	0.54413	0.0689869	237.39	3.38521e-50	4.32356e-49
PvG019162	200.801	1.8551	0.147449	237.348	3.45556e-50	4.41045e-49
PvG028599	3007.25	0.125543	0.0581773	237.326	3.49349e-50	4.45589e-49
PvG018601	510.98	-1.31962	0.10618	237.234	3.6566e-50	4.66082e-49
PvG027165	673.009	-1.10811	0.0985264	237.159	3.7961e-50	4.83541e-49
PvG028907	5066.87	-0.394814	0.07048	236.855	4.41237e-50	5.61665e-49
PvG024988	911.893	-0.955284	0.0727163	236.088	6.45422e-50	8.21031e-49
PvG006425	2930.52	0.167935	0.0620204	236.067	6.52335e-50	8.29273e-49
PvG031018	301.828	-2.3883	0.192548	235.943	6.9368e-50	8.81246e-49
PvG004846	1245.19	0.511374	0.0698896	235.872	7.18365e-50	9.11998e-49
PvG022321	192.46	-1.07752	0.144368	235.78	7.51901e-50	9.5394e-49
PvG032524	223.572	1.90607	0.198415	235.769	7.56138e-50	9.58679e-49
PvG031533	12912.1	-0.962441	0.170727	235.66	7.98151e-50	1.01127e-48
PvG024493	2277.48	0.642449	0.0634403	235.564	8.36714e-50	1.05943e-48
PvG029374	763.033	-1.13012	0.0827659	235.463	8.79764e-50	1.1132e-48
PvG004014	1057.21	-1.56923	0.106714	235.396	9.09658e-50	1.15027e-48
PvG018258	2641.88	-0.189737	0.073528	235.349	9.31048e-50	1.17653e-48
PvG000108	140.771	2.62411	0.24066	235.331	9.39356e-50	1.18625e-48
PvG011676	60.5814	2.78634	0.267205	235.267	9.69708e-50	1.22377e-48
PvG032776	201.453	-1.25847	0.134385	234.251	1.60487e-49	2.02401e-48
PvG018117	1600.99	0.435048	0.0759475	233.725	2.08294e-49	2.62519e-48
PvG027792	17436.3	-0.20068	0.082257	233.668	2.1422e-49	2.69809e-48
PvG019762	1515.25	0.904235	0.0875968	233.601	2.21443e-49	2.78724e-48
PvG010191	476.286	0.566252	0.125759	233.544	2.27828e-49	2.86571e-48
PvG014311	2198.85	-1.65905	0.113272	233.524	2.3007e-49	2.892e-48
PvG028254	239.898	-1.31635	0.139782	233.384	2.46618e-49	3.09798e-48
PvG026131	4601.87	-0.62916	0.0569721	233.222	2.67264e-49	3.35512e-48
PvG002462	36.3003	5.61285	0.752897	233.168	2.74484e-49	3.44349e-48
PvG011494	461.868	0.629523	0.101149	233.004	2.97805e-49	3.73361e-48
PvG021991	1814.97	0.803172	0.0743779	232.774	3.33797e-49	4.1821e-48
PvG027652	593.431	1.11113	0.119239	232.672	3.51098e-49	4.39598e-48
PvG014571	2203.46	-0.884491	0.0915595	232.576	3.68151e-49	4.60648e-48
PvG028253	297.868	-1.27091	0.130264	232.531	3.76426e-49	4.70693e-48
PvG029280	730.59	0.0439754	0.109713	232.478	3.86417e-49	4.8287e-48
PvG021299	397.6	1.59615	0.111391	232.402	4.0134e-49	5.01189e-48
PvG026205	8586.43	-0.362749	0.0630013	232.393	4.03148e-49	5.03118e-48
PvG005000	189.865	0.557707	0.153083	232.344	4.12999e-49	5.15076e-48
PvG025910	395.73	1.24503	0.11499	232.315	4.19062e-49	5.22295e-48
PvG003400	852.939	0.708471	0.0992439	232.054	4.76798e-49	5.93867e-48
PvG008682	396.575	1.82686	0.139526	231.921	5.09256e-49	6.33881e-48
PvG030678	493.487	-0.980525	0.106131	231.694	5.69969e-49	7.0899e-48
PvG023828	623.098	-0.636679	0.0771024	231.423	6.51991e-49	8.10489e-48
PvG023776	3077.32	-1.43931	0.101647	231.336	6.80821e-49	8.45777e-48
PvG033624	365.488	1.3115	0.124888	231.13	7.53873e-49	9.3592e-48
PvG020077	141.415	1.87271	0.165216	230.914	8.39128e-49	1.04109e-47
PvG018764	1163.15	1.03724	0.107379	230.801	8.87583e-49	1.10049e-47
PvG013734	731.78	1.12857	0.0839156	230.732	9.18275e-49	1.1378e-47
PvG024129	764.795	0.981097	0.0921316	230.688	9.38604e-49	1.16224e-47
PvG034934	622.84	-0.926829	0.106747	230.661	9.51442e-49	1.17737e-47
PvG025848	1168.99	0.675324	0.0867447	230.523	1.0184e-48	1.25942e-47
PvG015652	450.323	1.09224	0.10941	230.418	1.07311e-48	1.32621e-47
PvG009286	31.2269	-5.02291	0.521351	230.254	1.16375e-48	1.4373e-47
PvG000103	1717.52	-0.516104	0.0657802	229.978	1.33444e-48	1.64704e-47
PvG025661	10599	-0.521756	0.0805298	229.945	1.35685e-48	1.67363e-47
PvG004194	486.49	-0.978027	0.0939784	229.935	1.36354e-48	1.68078e-47
PvG034029	38.6849	4.13216	0.410268	229.868	1.409e-48	1.73571e-47
PvG021641	50.9999	3.00718	0.293395	229.845	1.42537e-48	1.75474e-47
PvG032415	552.158	-0.882437	0.101191	229.587	1.61975e-48	1.99276e-47
PvG024034	463.643	1.23673	0.109354	229.579	1.62633e-48	1.99956e-47
PvG030055	1918.19	0.14764	0.0591725	229.529	1.66757e-48	2.04894e-47
PvG030841	5353.35	0.917441	0.0904475	229.499	1.69223e-48	2.0779e-47
PvG007906	3713.7	-0.955477	0.0684987	229.395	1.78209e-48	2.18685e-47
PvG032833	353.663	-0.102745	0.124171	229.298	1.86903e-48	2.29205e-47
PvG019720	261.819	-2.06261	0.167313	229.12	2.04191e-48	2.50245e-47
PvG032897	142.077	1.44752	0.178957	228.814	2.37572e-48	2.90969e-47
PvG025527	1910.97	1.33751	0.0984839	228.719	2.49104e-48	3.04897e-47
PvG021410	38.1637	-2.8564	0.304203	228.662	2.56201e-48	3.13383e-47
PvG001682	412.212	1.40894	0.10335	228.575	2.67461e-48	3.26947e-47
PvG030664	1601.81	0.643191	0.0843107	228.356	2.98263e-48	3.64366e-47
PvG021519	551.941	0.758804	0.126888	227.881	3.77319e-48	4.60648e-47
PvG001772	735.594	-0.278621	0.087068	227.628	4.27717e-48	5.21842e-47
PvG001714	144.665	-1.93739	0.155509	227.593	4.35214e-48	5.3065e-47
PvG013852	2016.91	-1.52041	0.189286	227.591	4.35671e-48	5.30868e-47
PvG011484	447.689	0.630092	0.101678	227.578	4.38524e-48	5.34003e-47
PvG034480	659.198	0.174715	0.0795737	227.573	4.3966e-48	5.35046e-47
PvG029767	5991.08	-0.592871	0.0905597	227.469	4.62931e-48	5.63007e-47
PvG010382	1417.48	0.625904	0.0668192	227.453	4.66601e-48	5.67109e-47
PvG012812	3296.27	0.901274	0.0874412	227.384	4.8277e-48	5.86388e-47
PvG030495	2276.37	-0.897459	0.0877916	227.316	4.99336e-48	6.06123e-47
PvG007696	1215.24	-0.775139	0.0725858	227.255	5.14714e-48	6.24393e-47
PvG025154	580.449	1.42701	0.122095	227.25	5.15906e-48	6.25442e-47
PvG000461	5754.36	0.427109	0.10141	227.245	5.1722e-48	6.26637e-47
PvG018590	2019.08	0.862732	0.0708478	226.957	5.96597e-48	7.22348e-47
PvG008617	1325.72	-0.794926	0.0771993	226.877	6.20731e-48	7.51092e-47
PvG027067	241.354	0.157586	0.11839	226.867	6.23803e-48	7.54331e-47
PvG016447	359.632	-0.355787	0.120542	226.803	6.43872e-48	7.78106e-47
PvG030778	1493.55	0.987457	0.0766524	226.776	6.52395e-48	7.87908e-47
PvG014561	463.212	0.425075	0.0997938	226.721	6.705e-48	8.09262e-47
PvG012912	192.247	1.86138	0.179062	226.545	7.31634e-48	8.8249e-47
PvG016139	282.08	-2.06276	0.147021	226.539	7.33705e-48	8.8443e-47
PvG027166	319.133	1.53133	0.11132	226.453	7.65847e-48	9.22592e-47
PvG014353	531.214	0.666163	0.079437	226.434	7.72914e-48	9.30519e-47
PvG020396	421.827	0.646458	0.0941564	226.404	7.84674e-48	9.44081e-47
PvG033296	282.897	0.894608	0.115988	226.278	8.35081e-48	1.0041e-46
PvG010308	109.707	-2.48112	0.191037	226.275	8.36572e-48	1.00526e-46
PvG023717	218.387	-1.60596	0.134799	226.231	8.54734e-48	1.02643e-46
PvG034371	1916.56	0.493204	0.0953645	226.123	9.01732e-48	1.08219e-46
PvG024167	98.5972	-1.97877	0.185769	225.678	1.12445e-47	1.34863e-46
PvG020910	341.682	-1.54828	0.138184	225.642	1.14445e-47	1.37176e-46
PvG007515	378.544	-0.117437	0.147592	225.377	1.3052e-47	1.56346e-46
PvG028359	13165.5	-0.392102	0.0791463	225.356	1.31918e-47	1.57921e-46
PvG025882	384.462	1.26015	0.109214	225.305	1.35295e-47	1.61863e-46
PvG005112	74.3002	3.34108	0.351744	225.298	1.35774e-47	1.62333e-46
PvG015786	57.3147	5.91085	0.717323	225.159	1.45443e-47	1.73786e-46
PvG002000	1568.04	-0.668574	0.0762606	224.984	1.58632e-47	1.89426e-46
PvG012778	6687.21	-0.0349393	0.0732295	224.98	1.58901e-47	1.89628e-46
PvG016469	182.974	1.66848	0.140544	224.766	1.76695e-47	2.10732e-46
PvG000967	20.8286	-5.40689	0.674932	224.684	1.83981e-47	2.19284e-46
PvG032682	136.596	-2.7488	0.230167	224.596	1.92259e-47	2.29007e-46
PvG013075	295.717	-1.359	0.126834	224.574	1.94322e-47	2.31321e-46
PvG014604	14440	-0.611966	0.0835473	224.479	2.03667e-47	2.42294e-46
PvG019122	301.977	1.64494	0.136537	224.435	2.08166e-47	2.47492e-46
PvG017757	2739.23	-0.632532	0.0522419	224.391	2.12754e-47	2.5279e-46
PvG008157	1981.54	0.351568	0.0906137	224.186	2.35588e-47	2.79746e-46
PvG004252	4151.29	-0.291167	0.0838694	224.019	2.55835e-47	3.03599e-46
PvG005898	2654.01	0.553093	0.0658484	223.986	2.6009e-47	3.08457e-46
PvG008556	1938.42	0.950116	0.100963	223.724	2.96187e-47	3.51048e-46
PvG002985	302.916	0.359121	0.117515	223.709	2.9839e-47	3.53441e-46
PvG032800	3648.5	1.34584	0.0928906	223.691	3.01094e-47	3.56423e-46
PvG027241	176.448	2.25157	0.190719	223.596	3.15488e-47	3.7323e-46
PvG034362	117.558	0.235427	0.201264	223.559	3.2144e-47	3.80035e-46
PvG006511	89.8264	2.33864	0.205658	223.479	3.34376e-47	3.95085e-46
PvG004165	426.119	-1.08997	0.108904	223.408	3.46289e-47	4.08908e-46
PvG025213	717.993	-1.51709	0.10817	223.236	3.77243e-47	4.45184e-46
PvG015912	114.845	2.18709	0.211587	223.078	4.07866e-47	4.81025e-46
PvG031550	63.5332	2.04075	0.223791	222.97	4.30319e-47	5.07192e-46
PvG000985	76.7968	-3.3128	0.264037	222.949	4.34711e-47	5.12053e-46
PvG033278	2739.6	-0.716603	0.0957215	222.942	4.36358e-47	5.13676e-46
PvG008427	3814.43	-1.33387	0.129595	222.817	4.64231e-47	5.4615e-46
PvG022126	74.3887	-2.98792	0.255105	222.756	4.78443e-47	5.62524e-46
PvG025229	2925.05	-0.0506523	0.0522583	222.679	4.97123e-47	5.84128e-46
PvG003127	948.217	-0.412676	0.128423	222.67	4.99349e-47	5.86382e-46
PvG030262	354.353	-0.749538	0.090346	222.535	5.33811e-47	6.26465e-46
PvG010108	633.898	-1.18704	0.0833791	222.374	5.78032e-47	6.77945e-46
PvG006920	80.6201	-2.45083	0.227413	222.253	6.13964e-47	7.19646e-46
PvG026990	1302.18	-0.623258	0.066949	222.213	6.26147e-47	7.33476e-46
PvG034370	477.736	0.170733	0.111265	221.907	7.28601e-47	8.52968e-46
PvG031987	989.541	1.07065	0.0957026	221.669	8.20038e-47	9.59424e-46
PvG033194	94.9304	1.15036	0.249446	221.545	8.72032e-47	1.01963e-45
PvG015193	6215.14	-0.683646	0.0573823	221.315	9.77319e-47	1.14204e-45
PvG014860	166.985	0.834565	0.165353	220.978	1.15464e-46	1.34842e-45
PvG006259	453.975	1.44074	0.11057	220.932	1.18129e-46	1.3787e-45
PvG023087	87.4109	1.15497	0.289763	220.652	1.35697e-46	1.58278e-45
PvG007077	2750.62	0.457333	0.0610474	220.43	1.51515e-46	1.7662e-45
PvG023978	1257.07	1.09557	0.086889	220.411	1.5294e-46	1.78172e-45
PvG019680	67.2394	-2.69941	0.249087	220.394	1.54216e-46	1.79549e-45
PvG011790	157.541	2.07608	0.182094	220.271	1.63916e-46	1.90726e-45
PvG034955	4326.18	-0.531371	0.0525919	220.248	1.65803e-46	1.92804e-45
PvG010518	282.331	1.56346	0.156048	220.219	1.68229e-46	1.95506e-45
PvG027732	25142.2	-1.43034	0.0985138	219.966	1.90686e-46	2.2147e-45
PvG008964	113.812	1.83932	0.217563	219.937	1.93403e-46	2.24489e-45
PvG004191	638.355	0.753717	0.0904826	219.84	2.02952e-46	2.3543e-45
PvG013058	7762.52	0.615832	0.0746013	219.731	2.14236e-46	2.48368e-45
PvG030949	697.296	1.17555	0.0993893	219.499	2.4024e-46	2.78346e-45
PvG025529	948.98	-0.837937	0.0814179	219.452	2.46011e-46	2.84859e-45
PvG025495	1587.87	0.635573	0.0719508	219.27	2.6911e-46	3.11417e-45
PvG010189	803.507	-0.381056	0.07831	219.246	2.72352e-46	3.14978e-45
PvG018465	848.208	1.30115	0.0988658	219.142	2.86808e-46	3.31496e-45
PvG025909	280.09	1.49447	0.141889	219.138	2.8739e-46	3.31967e-45
PvG019153	258.202	1.59847	0.13881	219.077	2.96159e-46	3.4189e-45
PvG027394	593.706	-0.144605	0.107933	219.043	3.01244e-46	3.4755e-45
PvG001052	1174.49	-0.491047	0.084973	219.022	3.0436e-46	3.50933e-45
PvG021380	9982.34	-1.10627	0.0905001	218.858	3.30051e-46	3.80326e-45
PvG015109	728.886	1.14966	0.104358	218.852	3.31177e-46	3.81393e-45
PvG002680	132.064	1.61811	0.19359	218.721	3.5323e-46	4.06545e-45
PvG010958	1393.65	-0.282448	0.0869006	218.625	3.7053e-46	4.26199e-45
PvG002371	756.326	-0.665306	0.0716687	218.613	3.72721e-46	4.28461e-45
PvG003972	174.051	1.16841	0.205798	218.563	3.82101e-46	4.3898e-45
PvG001987	244.197	-1.71297	0.140804	218.336	4.27472e-46	4.90809e-45
PvG018538	27220.6	-0.754558	0.0885004	218.19	4.59539e-46	5.2731e-45
PvG002244	582.366	-1.86228	0.137856	218.166	4.65067e-46	5.33333e-45
PvG026991	1653.83	-0.135224	0.0713568	218.148	4.69357e-46	5.37929e-45
PvG021988	1271.85	-0.600934	0.0904026	218.033	4.96898e-46	5.69153e-45
PvG020423	6628.35	-0.512659	0.0927147	217.76	5.68837e-46	6.51162e-45
PvG030945	280.554	1.4425	0.121181	217.478	6.54073e-46	7.48285e-45
PvG002080	1380.29	-1.40711	0.113147	217.402	6.79058e-46	7.76403e-45
PvG020514	211.165	-1.52848	0.134911	217.248	7.33014e-46	8.37592e-45
PvG024803	1489.84	0.432011	0.203844	217.201	7.50204e-46	8.56723e-45
PvG015267	725.275	-0.117265	0.0970218	217.148	7.70217e-46	8.79051e-45
PvG014477	893.851	-0.902262	0.0924013	216.954	8.47872e-46	9.67101e-45
PvG012932	6696.64	1.48865	0.107855	216.891	8.74987e-46	9.97433e-45
PvG019759	359.873	1.13818	0.115262	216.864	8.86701e-46	1.01018e-44
PvG019597	4041.54	-0.526842	0.0599159	216.715	9.5463e-46	1.08692e-44
PvG017946	448.932	-0.932956	0.0947571	216.409	1.11086e-45	1.26405e-44
PvG034782	322.093	1.05354	0.108022	216.404	1.11339e-45	1.26618e-44
PvG000189	344.031	1.52098	0.12217	216.398	1.1167e-45	1.26918e-44
PvG018292	20610.4	-0.524104	0.0818834	215.792	1.50812e-45	1.71304e-44
PvG022251	1644.89	0.906239	0.0707594	215.741	1.54637e-45	1.75543e-44
PvG030683	440.855	0.823191	0.099008	215.68	1.59384e-45	1.80824e-44
PvG028151	7006.96	-0.487794	0.0880247	215.546	1.70311e-45	1.93107e-44
PvG021112	2352.35	-0.6671	0.0832512	215.439	1.79566e-45	2.0348e-44
PvG001044	691.09	-1.00953	0.0790634	215.395	1.83598e-45	2.07925e-44
PvG021405	8742.74	-0.494933	0.0865173	215.198	2.02358e-45	2.29035e-44
PvG000074	127.09	2.2734	0.228501	215.021	2.20972e-45	2.49955e-44
PvG032778	354.831	0.0460663	0.152171	214.94	2.29939e-45	2.59944e-44
PvG029752	84.724	2.86357	0.281783	214.803	2.46142e-45	2.78097e-44
PvG026561	728.877	-1.14314	0.0909278	214.789	2.47886e-45	2.79901e-44
PvG011085	20.6721	-5.59151	0.717777	214.695	2.59678e-45	2.93044e-44
PvG009441	107.617	2.69912	0.233625	214.535	2.81035e-45	3.16957e-44
PvG008489	1607.15	0.722484	0.0843332	214.434	2.95475e-45	3.33046e-44
PvG018767	391.674	1.11604	0.107025	214.337	3.10069e-45	3.4929e-44
PvG007320	785.579	0.116334	0.0740199	214.3	3.15804e-45	3.5554e-44
PvG002218	1625.09	0.651353	0.0800794	214.271	3.20396e-45	3.60498e-44
PvG009810	404.131	-1.13163	0.107307	214.238	3.25549e-45	3.66079e-44
PvG022915	505.302	-1.39621	0.172099	213.831	3.98443e-45	4.47785e-44
PvG024938	1919.87	-0.873726	0.143769	213.8	4.04618e-45	4.54458e-44
PvG002038	516.082	1.00889	0.0942684	213.713	4.2238e-45	4.74129e-44
PvG014563	457.584	1.23074	0.101998	213.705	4.23927e-45	4.75585e-44
PvG013597	636.177	0.875105	0.0846567	213.665	4.32604e-45	4.85034e-44
PvG010252	765.703	1.26536	0.111351	213.299	5.18482e-45	5.8098e-44
PvG002565	104.747	2.29493	0.210631	213.189	5.47564e-45	6.13208e-44
PvG017478	491.899	-0.820568	0.0894925	213.182	5.49482e-45	6.14995e-44
PvG026226	203.912	0.126734	0.153044	212.946	6.17462e-45	6.90675e-44
PvG021421	178.943	1.77041	0.168873	212.83	6.53931e-45	7.31039e-44
PvG026322	64.6191	-3.11529	0.277339	212.802	6.6332e-45	7.41102e-44
PvG013711	3858.27	-0.858524	0.0639941	212.642	7.18053e-45	8.01784e-44
PvG031563	53.3773	1.97472	0.230586	212.626	7.23603e-45	8.07509e-44
PvG031706	264.42	-0.28442	0.104246	212.523	7.61323e-45	8.49107e-44
PvG010283	515.292	0.459671	0.0975849	212.36	8.25548e-45	9.202e-44
PvG032528	91.9902	2.08222	0.238103	212.348	8.30402e-45	9.25069e-44
PvG003630	513.305	-1.38722	0.104562	211.95	1.01164e-44	1.12631e-43
PvG031961	171.097	0.986116	0.148871	211.875	1.04987e-44	1.1682e-43
PvG016448	646.243	-0.197289	0.0896372	211.863	1.05574e-44	1.17404e-43
PvG012203	281.216	1.30854	0.130375	211.695	1.14779e-44	1.27566e-43
PvG022960	602.889	0.717672	0.0898655	211.504	1.26128e-44	1.40098e-43
PvG013613	892.617	0.71858	0.0735945	211.492	1.26899e-44	1.4079e-43
PvG026562	34747.8	0.505244	0.0792158	211.492	1.26871e-44	1.4079e-43
PvG024074	395.152	1.31891	0.112504	211.354	1.35857e-44	1.50642e-43
PvG006082	560.246	1.22161	0.106195	211.341	1.36738e-44	1.51531e-43
PvG033706	744.584	1.07973	0.0807789	211.319	1.3822e-44	1.53084e-43
PvG021356	600.821	-0.524987	0.11317	211.24	1.43748e-44	1.59114e-43
PvG020565	1575.61	0.908496	0.090045	211.093	1.54646e-44	1.71078e-43
PvG016155	611.131	-0.527783	0.0838139	210.989	1.62836e-44	1.80034e-43
PvG006031	622.452	1.15096	0.0970659	210.883	1.71577e-44	1.89588e-43
PvG009875	1547.34	-0.908899	0.0840929	210.466	2.10884e-44	2.32887e-43
PvG009941	537.899	1.46958	0.11452	210.449	2.12673e-44	2.34727e-43
PvG006220	701.775	1.4549	0.154247	210.443	2.13372e-44	2.35363e-43
PvG007826	341.217	-1.32846	0.134706	210.428	2.14934e-44	2.36949e-43
PvG030282	639.541	1.10299	0.0900188	210.292	2.29924e-44	2.53328e-43
PvG034193	447.079	1.2561	0.126277	210.272	2.32186e-44	2.55672e-43
PvG003243	564.163	0.604306	0.0856297	210.16	2.4551e-44	2.70188e-43
PvG017275	1205.89	0.436144	0.0968773	210.043	2.60142e-44	2.86127e-43
PvG006682	92.4571	-2.56249	0.237206	210.02	2.63133e-44	2.8925e-43
PvG001889	1495.8	0.931846	0.100144	209.994	2.66507e-44	2.9279e-43
PvG025631	7751.54	-0.343493	0.066235	209.705	3.07425e-44	3.37548e-43
PvG019369	292.496	0.363071	0.144258	209.66	3.14427e-44	3.45038e-43
PvG026637	1389.19	-0.853044	0.078939	209.167	4.01373e-44	4.40196e-43
PvG029172	1421.32	-1.09063	0.122188	209.046	4.26081e-44	4.67026e-43
PvG013609	818.812	0.79078	0.110968	209.031	4.29404e-44	4.70398e-43
PvG000201	1143.97	0.90287	0.0699113	209.013	4.33103e-44	4.74178e-43
PvG001064	579.971	-0.0701789	0.115667	208.943	4.48412e-44	4.90658e-43
PvG008188	214.608	1.73637	0.174497	208.882	4.62327e-44	5.05594e-43
PvG029859	1801.07	0.213294	0.0621287	208.85	4.69526e-44	5.13172e-43
PvG004209	3356.4	-0.030802	0.0678962	208.811	4.78815e-44	5.23025e-43
PvG024218	1663.96	-0.777168	0.080048	208.63	5.23757e-44	5.7179e-43
PvG001200	221.114	1.09963	0.13988	208.615	5.27699e-44	5.75765e-43
PvG018002	176.343	-1.08338	0.192043	208.514	5.54645e-44	6.0482e-43
PvG032756	365.441	-1.08193	0.114519	208.27	6.25886e-44	6.82115e-43
PvG004398	804.199	1.02949	0.0951475	208.011	7.11383e-44	7.74851e-43
PvG033151	609.221	-1.46447	0.121529	207.997	7.16413e-44	7.79885e-43
PvG031200	95.0735	1.89518	0.206104	207.962	7.29102e-44	7.93246e-43
PvG014520	169.121	1.4481	0.18974	207.902	7.50957e-44	8.16559e-43
PvG023912	1555.19	-1.29434	0.10327	207.879	7.59418e-44	8.25288e-43
PvG003211	394.829	0.74834	0.11437	207.828	7.79221e-44	8.46328e-43
PvG020434	176.309	1.49097	0.168144	207.78	7.97796e-44	8.6601e-43
PvG012994	246.699	-1.00899	0.119327	207.697	8.31079e-44	9.01626e-43
PvG011053	1051.37	0.568793	0.0680588	207.453	9.3801e-44	1.01706e-42
PvG012878	1399.87	-0.687217	0.0735624	207.431	9.48272e-44	1.0276e-42
PvG004275	1000.2	-0.738289	0.0704531	207.42	9.53451e-44	1.03263e-42
PvG011532	73.1038	3.29044	0.277414	207.405	9.60467e-44	1.03963e-42
PvG004032	1507.73	0.615824	0.068872	207.39	9.67517e-44	1.04667e-42
PvG015215	779.534	-0.229324	0.078273	207.373	9.75944e-44	1.05519e-42
PvG014530	130.7	-1.42434	0.167819	207.358	9.83102e-44	1.06233e-42
PvG024994	1614.67	-0.799859	0.0646733	207.353	9.8585e-44	1.0647e-42
PvG003256	445.214	-0.885469	0.0912456	207.333	9.95623e-44	1.07464e-42
PvG024999	920.014	-0.336573	0.0916531	207.314	1.00494e-43	1.08408e-42
PvG015768	71.171	-2.45211	0.256259	207.082	1.12743e-43	1.21554e-42
PvG011918	2188.85	-1.65966	0.129678	207.073	1.13218e-43	1.21997e-42
PvG025807	493.519	0.854484	0.0874519	206.934	1.21316e-43	1.30649e-42
PvG019629	3327.14	-0.34923	0.0643626	206.894	1.23717e-43	1.33159e-42
PvG029681	6288.26	-1.17174	0.0848818	206.8	1.29635e-43	1.39451e-42
PvG018500	895.871	0.885887	0.0762984	206.73	1.34189e-43	1.44268e-42
PvG003464	3433.54	0.541616	0.0814155	206.556	1.46242e-43	1.57139e-42
PvG026995	1093.34	-0.159058	0.0747077	206.452	1.54016e-43	1.65399e-42
PvG003691	888.16	0.845792	0.085135	206.348	1.62109e-43	1.73991e-42
PvG027083	1954.2	-1.14512	0.0996658	206.26	1.6938e-43	1.81693e-42
PvG030478	90.0693	-1.17274	0.270761	206.24	1.71038e-43	1.83369e-42
PvG026212	60.9293	2.59162	0.290103	206.215	1.73169e-43	1.85549e-42
PvG005118	2486.42	0.456639	0.0654375	206.175	1.76628e-43	1.89149e-42
PvG002529	95.3859	2.35464	0.215923	206.159	1.78045e-43	1.9056e-42
PvG004089	824.762	-1.16453	0.0999182	205.825	2.10104e-43	2.24747e-42
PvG020028	68.7885	-3.25467	0.281906	205.765	2.16352e-43	2.31301e-42
PvG019965	676.354	0.553124	0.0920603	205.7	2.23484e-43	2.38791e-42
PvG030691	1395.84	-1.15435	0.0879188	205.652	2.2884e-43	2.44378e-42
PvG006463	4051.37	0.709461	0.101028	205.585	2.36606e-43	2.5253e-42
PvG019595	811.394	0.809304	0.081294	205.559	2.39632e-43	2.55617e-42
PvG014492	1270.91	0.631477	0.0857125	205.358	2.64664e-43	2.82161e-42
PvG031556	31374.2	0.134184	0.0760697	205.34	2.67023e-43	2.84517e-42
PvG005180	690.947	0.878719	0.0894693	205.262	2.77662e-43	2.95688e-42
PvG005570	689.331	0.715537	0.122776	205.249	2.79436e-43	2.97411e-42
PvG032401	112.064	2.88384	0.280142	205.198	2.86509e-43	3.04769e-42
PvG020372	977.343	0.449491	0.0737561	205.157	2.92378e-43	3.10839e-42
PvG009182	624.599	0.926316	0.0927623	205.092	3.01919e-43	3.20803e-42
PvG013079	895.738	-0.906327	0.12212	204.88	3.35345e-43	3.56123e-42
PvG034059	21478.7	-1.55937	0.110125	204.7	3.66608e-43	3.89106e-42
PvG013674	13837.8	-1.07793	0.0983672	204.665	3.73118e-43	3.95795e-42
PvG031119	580.493	-1.94021	0.174001	204.493	4.06235e-43	4.30686e-42
PvG014218	303.823	-1.18489	0.149524	204.172	4.76294e-43	5.04682e-42
PvG011595	639.047	0.070458	0.100121	204.132	4.8572e-43	5.14383e-42
PvG032408	11169.3	-1.06518	0.0979505	204.082	4.97857e-43	5.26945e-42
PvG032644	802.688	-0.272867	0.504393	203.977	5.24504e-43	5.54841e-42
PvG034283	1044.03	-0.709789	0.0815269	203.871	5.52789e-43	5.84438e-42
PvG007104	18314.4	-0.301925	0.078916	203.829	5.64484e-43	5.96473e-42
PvG017867	381.113	2.40544	0.207097	203.771	5.80802e-43	6.13375e-42
PvG018295	151.959	-0.165826	0.241939	203.751	5.86643e-43	6.19202e-42
PvG006936	46.8391	-3.94845	0.412589	203.725	5.94234e-43	6.26868e-42
PvG023841	1090.83	0.731088	0.083076	203.668	6.11258e-43	6.4447e-42
PvG025845	237.958	-1.56253	0.136375	203.525	6.56111e-43	6.91379e-42
PvG029236	1230.15	0.821308	0.0783042	203.458	6.78295e-43	7.14361e-42
PvG000993	1336.53	-0.449714	0.085008	203.445	6.82663e-43	7.18565e-42
PvG020216	4946.21	0.932327	0.08362	203.414	6.93164e-43	7.29216e-42
PvG000707	1295.26	0.269759	0.0793919	203.256	7.49609e-43	7.88162e-42
PvG024905	263.443	1.20194	0.118216	203.097	8.11095e-43	8.52342e-42
PvG020674	67.2951	-3.87425	0.462791	203.085	8.15915e-43	8.56935e-42
PvG010206	1428.27	0.100026	0.0706892	203.063	8.24528e-43	8.65505e-42
PvG005332	7987.38	-1.32517	0.10112	203.051	8.29444e-43	8.70188e-42
PvG016956	200.219	0.0496937	0.135364	202.998	8.51631e-43	8.92973e-42
PvG025506	897.452	0.64033	0.0846451	202.832	9.24602e-43	9.68955e-42
PvG028642	313.91	1.05631	0.141702	202.739	9.67997e-43	1.01387e-41
PvG023813	60.6627	3.78376	0.405297	202.686	9.93863e-43	1.0404e-41
PvG016061	345.86	-0.68098	0.111646	202.645	1.01416e-42	1.06106e-41
PvG034140	401.118	-1.04603	0.0999443	202.566	1.05476e-42	1.10293e-41
PvG024375	1062.62	0.0844971	0.0780715	202.551	1.06283e-42	1.11077e-41
PvG029305	444.31	-0.052822	0.113707	202.503	1.08833e-42	1.13679e-41
PvG015523	70.1552	-0.809897	0.309952	202.264	1.22484e-42	1.27868e-41
PvG020586	481.516	0.198313	0.104115	202.255	1.23012e-42	1.2835e-41
PvG014900	25.9308	-5.17324	0.610011	202.201	1.26339e-42	1.31749e-41
PvG013859	320.03	1.63042	0.129987	202.076	1.34455e-42	1.40135e-41
PvG030541	346.009	1.56773	0.117579	201.747	1.5824e-42	1.64836e-41
PvG022025	1660.64	-0.622983	0.0881618	201.728	1.59717e-42	1.66283e-41
PvG028363	716.971	0.952862	0.0751279	201.513	1.77694e-42	1.84899e-41
PvG022624	495.691	1.34547	0.124173	201.479	1.80635e-42	1.87856e-41
PvG028698	9396.67	-0.978598	0.0968943	201.157	2.11877e-42	2.20228e-41
PvG031786	4766.09	-1.1484	0.09022	201.003	2.28705e-42	2.37589e-41
PvG034064	1663.16	-1.35265	0.116481	200.938	2.36203e-42	2.45245e-41
PvG022129	8587.89	-0.258437	0.0867441	200.904	2.40131e-42	2.49188e-41
PvG031986	259.459	2.06849	0.165184	200.676	2.68833e-42	2.78822e-41
PvG031653	1483.82	-0.907316	0.0743122	200.467	2.98227e-42	3.0914e-41
PvG028155	2833.16	-0.953157	0.121378	200.401	3.08007e-42	3.19104e-41
PvG026225	2776.18	-1.11641	0.125698	200.346	3.16557e-42	3.27784e-41
PvG028066	149.426	2.5327	0.203984	200.338	3.17777e-42	3.28869e-41
PvG034798	167.33	-1.86562	0.171625	200.124	3.53364e-42	3.655e-41
PvG000972	503.94	1.13259	0.108151	199.982	3.79001e-42	3.91806e-41
PvG029802	598.08	0.946831	0.0861433	199.945	3.86011e-42	3.98837e-41
PvG025993	2140.47	1.46679	0.110829	199.781	4.18853e-42	4.32536e-41
PvG009456	1280.94	-0.872291	0.0657742	199.753	4.24526e-42	4.38157e-41
PvG030858	771.375	-0.616285	0.0828992	199.747	4.25862e-42	4.39298e-41
PvG007081	1468.95	0.958834	0.09443	199.736	4.28197e-42	4.4123e-41
PvG025797	324.997	1.40403	0.11085	199.737	4.27983e-42	4.4123e-41
PvG015474	586.452	-0.492035	0.131206	199.632	4.5089e-42	4.64363e-41
PvG007732	88.1276	-2.04013	0.192518	199.614	4.54865e-42	4.68204e-41
PvG004251	2319.11	-1.1488	0.087396	199.391	5.07837e-42	5.22448e-41
PvG031995	421.326	-0.826474	0.108309	199.322	5.25506e-42	5.40335e-41
PvG025642	1082.05	0.320268	0.071081	199.123	5.79927e-42	5.9597e-41
PvG016857	1017.8	-0.00787857	0.0934881	199.094	5.88248e-42	6.04196e-41
PvG009434	503.102	1.20839	0.10442	199.083	5.91556e-42	6.07267e-41
PvG019063	18.8316	-4.58944	0.569718	199.03	6.07292e-42	6.23086e-41
PvG020010	602.469	0.798206	0.0998596	198.964	6.27437e-42	6.43173e-41
PvG020332	400.858	1.00746	0.12791	198.964	6.27543e-42	6.43173e-41
PvG024887	4497.81	-0.844425	0.0703558	198.829	6.70784e-42	6.87122e-41
PvG022823	19405.1	-0.860144	0.0968957	198.816	6.75235e-42	6.91311e-41
PvG028955	849.658	-0.25858	0.0802917	198.71	7.11457e-42	7.28004e-41
PvG030843	161.961	-1.29307	0.144966	198.604	7.49936e-42	7.66967e-41
PvG025668	814.404	-0.498162	0.0850042	198.568	7.63498e-42	7.8042e-41
PvG023292	288.912	-0.471604	0.126702	198.549	7.70488e-42	7.87142e-41
PvG030482	753.756	-0.36292	0.0966327	198.523	7.80704e-42	7.97153e-41
PvG031902	778.812	0.857451	0.0761947	198.478	7.98003e-42	8.14381e-41
PvG030148	10218.9	-0.020559	0.0606479	198.421	8.21139e-42	8.37544e-41
PvG022633	2124.3	-0.599904	0.0635484	198.294	8.74329e-42	8.9132e-41
PvG028297	61.9113	-2.65231	0.242712	198.274	8.83127e-42	8.99809e-41
PvG002265	52.6686	0.652396	0.238516	198.241	8.97307e-42	9.1377e-41
PvG030798	221.308	1.15535	0.1295	198.205	9.13835e-42	9.30105e-41
PvG033275	311.902	1.1803	0.10813	197.998	1.01233e-41	1.02981e-40
PvG030469	270.421	1.19012	0.136604	197.779	1.12821e-41	1.14707e-40
PvG021360	1462.9	-1.44182	0.112953	197.695	1.17574e-41	1.19476e-40
PvG025530	248.211	1.56343	0.145567	197.682	1.18355e-41	1.20206e-40
PvG009221	795.724	1.12447	0.0840217	197.656	1.1991e-41	1.2172e-40
PvG029283	1197.87	-0.26723	0.0648879	197.642	1.20705e-41	1.22463e-40
PvG022255	323.495	1.74567	0.149503	197.45	1.32781e-41	1.34643e-40
PvG012903	1454.22	-1.59254	0.125895	197.355	1.39143e-41	1.41019e-40
PvG029078	75.4555	2.52167	0.268515	197.333	1.40672e-41	1.42493e-40
PvG030276	513.924	0.949194	0.0876158	197.316	1.41894e-41	1.43654e-40
PvG026089	239.297	1.36709	0.135248	197.281	1.44349e-41	1.46063e-40
PvG024386	394.554	1.33897	0.191326	197.272	1.4499e-41	1.46633e-40
PvG012316	585.085	1.57766	0.155501	197.196	1.50544e-41	1.5217e-40
PvG005276	8621.24	0.722798	0.0815712	197.123	1.56128e-41	1.57731e-40
PvG017001	68.3561	2.12159	0.21762	197.041	1.62531e-41	1.64112e-40
PvG003485	1286.28	-0.908738	0.0899037	196.988	1.66915e-41	1.6845e-40
PvG003259	194.8	1.69944	0.153575	196.971	1.68283e-41	1.69741e-40
PvG024390	895.49	-0.199291	0.0925614	196.919	1.72646e-41	1.74049e-40
PvG025467	6436.99	-1.37211	0.10066	196.917	1.72848e-41	1.74162e-40
PvG015226	147.967	2.13212	0.181401	196.871	1.76867e-41	1.78117e-40
PvG033100	1246.72	-0.527694	0.081761	196.799	1.832e-41	1.84397e-40
PvG030151	1486	0.417943	0.0940619	196.791	1.83938e-41	1.85042e-40
PvG034602	111.503	0.76406	0.200219	196.592	2.03027e-41	2.04139e-40
PvG021554	418.286	-0.623716	0.105386	196.445	2.18369e-41	2.19449e-40
PvG033452	42.2677	-0.443753	0.465147	196.383	2.25146e-41	2.26141e-40
PvG026421	285.02	1.50916	0.159452	196.376	2.25908e-41	2.26786e-40
PvG000495	1284.76	0.0231467	0.117707	196.218	2.44302e-41	2.45124e-40
PvG004622	171.886	1.39067	0.162495	196.111	2.57597e-41	2.58328e-40
PvG024201	619.942	-1.1435	0.0921051	196.099	2.59151e-41	2.59749e-40
PvG019711	820.762	-0.53484	0.0934565	196.065	2.63488e-41	2.63959e-40
PvG018475	1143.54	-0.955939	0.136886	195.947	2.79412e-41	2.79763e-40
PvG023507	120.681	2.11671	0.19407	195.917	2.83481e-41	2.83689e-40
PvG026290	602.877	0.324213	0.097724	195.775	3.04132e-41	3.04196e-40
PvG022626	886.755	1.05062	0.0884713	195.496	3.49155e-41	3.49046e-40
PvG020129	76.1512	0.78836	0.317555	195.411	3.64312e-41	3.64007e-40
PvG033039	2860.8	-0.458246	0.0629311	195.399	3.66384e-41	3.65886e-40
PvG029675	807.035	-1.11146	0.0823051	195.162	4.12079e-41	4.11303e-40
PvG022845	11371.5	-0.524476	0.0574013	195.014	4.43242e-41	4.42177e-40
PvG024698	1066.87	0.556409	0.0872881	194.99	4.48547e-41	4.47236e-40
PvG008213	1182.63	-0.350513	0.0982772	194.956	4.56132e-41	4.54561e-40
PvG034397	270.188	1.3946	0.118945	194.947	4.58162e-41	4.56346e-40
PvG026490	157.819	0.625707	0.171278	194.9	4.69129e-41	4.67025e-40
PvG034145	21155.8	-0.241168	0.0804269	194.769	5.00403e-41	4.979e-40
PvG032658	476.483	-1.137	0.116928	194.671	5.25273e-41	5.22373e-40
PvG014295	170.908	-0.726963	0.134737	194.465	5.81581e-41	5.7807e-40
PvG030744	1249.68	0.803863	0.0787346	194.416	5.96027e-41	5.92119e-40
PvG015751	765.527	0.891225	0.0737736	194.36	6.12872e-41	6.08537e-40
PvG024036	264.829	1.25952	0.136401	194.35	6.15868e-41	6.11194e-40
PvG011129	311.271	-0.961569	0.11687	194.27	6.40779e-41	6.35586e-40
PvG010323	14128	-0.398478	0.0781136	194.127	6.87668e-41	6.81741e-40
PvG021385	63.102	-2.92793	0.273215	194.108	6.94028e-41	6.8769e-40
PvG002561	756.505	1.20947	0.0924821	193.927	7.59288e-41	7.51962e-40
PvG000986	666.308	-0.780703	0.0870878	193.856	7.86163e-41	7.78175e-40
PvG034336	990.084	0.782876	0.0823401	193.702	8.48785e-41	8.39726e-40
PvG013746	1708.03	0.372598	0.0816028	193.652	8.69831e-41	8.60101e-40
PvG030732	6461.63	-0.596711	0.0903123	193.494	9.40845e-41	9.29839e-40
PvG020572	147.531	1.99304	0.262662	193.221	1.07681e-40	1.06367e-39
PvG026305	5778.73	-1.08998	0.0972292	193.17	1.10397e-40	1.08993e-39
PvG021369	189.447	-0.880353	0.133432	193.079	1.15514e-40	1.13986e-39
PvG014354	1004.82	-0.742106	0.079556	193.075	1.15757e-40	1.14167e-39
PvG034938	179.262	1.83654	0.152524	193.017	1.19091e-40	1.17394e-39
PvG010311	725.807	-0.116215	0.0857318	192.984	1.21057e-40	1.1927e-39
PvG034374	286.771	-0.268761	0.122409	192.932	1.24199e-40	1.22303e-39
PvG005552	24.6869	-4.42121	0.521143	192.869	1.2815e-40	1.26129e-39
PvG018460	1648.98	-0.686324	0.0622569	192.769	1.34676e-40	1.32484e-39
PvG017761	2528.99	-0.717077	0.0663047	192.525	1.51921e-40	1.49371e-39
PvG011441	135.785	1.69005	0.174913	192.257	1.73473e-40	1.70473e-39
PvG031543	18672.5	-0.549117	0.0810517	192.247	1.74383e-40	1.71279e-39
PvG007812	384.917	-1.49405	0.115111	192.22	1.76661e-40	1.73347e-39
PvG024862	500.108	-0.0397442	0.0887654	192.22	1.7667e-40	1.73347e-39
PvG018843	1113.12	-1.07567	0.0862073	192.209	1.77618e-40	1.74188e-39
PvG005896	650.799	1.38357	0.119476	192.127	1.85036e-40	1.81369e-39
PvG006329	400.061	1.10987	0.0941541	192.122	1.85463e-40	1.81695e-39
PvG003079	189.253	1.29422	0.168512	191.984	1.9861e-40	1.94475e-39
PvG025603	1879.4	-0.584452	0.0843177	191.976	1.99388e-40	1.95136e-39
PvG033634	45.5982	2.83395	0.301366	191.971	1.9986e-40	1.95498e-39
PvG013629	786.206	-0.532103	0.0783296	191.939	2.03048e-40	1.98515e-39
PvG007309	1494.46	1.00182	0.108211	191.871	2.09987e-40	2.05194e-39
PvG014181	2046.03	-1.07399	0.0874903	191.538	2.47623e-40	2.41723e-39
PvG016591	6814.77	-1.55481	0.126865	191.538	2.47601e-40	2.41723e-39
PvG013585	479.82	0.993234	0.0908368	191.441	2.59834e-40	2.53514e-39
PvG028950	1286.59	-0.216804	0.0745464	191.438	2.60171e-40	2.53713e-39
PvG004175	542.491	0.876255	0.106025	191.392	2.66183e-40	2.59443e-39
PvG001646	1717.3	0.0159393	0.0581181	191.363	2.70057e-40	2.63085e-39
PvG032517	70.3287	2.10864	0.270848	191.238	2.87266e-40	2.79707e-39
PvG011769	3810.91	-0.24028	0.0916228	191.129	3.03197e-40	2.95069e-39
PvG014282	421.521	1.35277	0.122819	191.119	3.04696e-40	2.96376e-39
PvG016370	1424.82	-0.775248	0.068883	191.05	3.15185e-40	3.06423e-39
PvG015766	235.371	-2.80321	0.218628	190.932	3.34217e-40	3.2476e-39
PvG017266	2879.86	0.323329	0.0623416	190.882	3.42576e-40	3.32713e-39
PvG000794	105.09	1.75426	0.22973	190.87	3.44615e-40	3.34524e-39
PvG024496	112.088	1.99017	0.197501	190.685	3.77744e-40	3.66496e-39
PvG006336	454.017	0.813146	0.109534	190.634	3.87377e-40	3.75652e-39
PvG016222	1779.09	-0.229202	0.0769913	190.608	3.92254e-40	3.80188e-39
PvG024024	269.264	1.31383	0.13902	190.589	3.96062e-40	3.83684e-39
PvG032905	82.5689	2.3096	0.23118	190.582	3.97395e-40	3.8478e-39
PvG008187	332.412	1.16574	0.128388	190.54	4.05748e-40	3.92669e-39
PvG031900	3744.99	-1.32558	0.101612	190.522	4.0935e-40	3.95954e-39
PvG034498	296.435	-0.889537	0.109545	190.448	4.24573e-40	4.10471e-39
PvG024052	45.1323	2.70774	0.36012	189.892	5.59066e-40	5.40223e-39
PvG019637	4191.86	0.305537	0.0718847	189.885	5.6092e-40	5.4174e-39
PvG026011	244.338	1.72728	0.160677	189.775	5.92303e-40	5.71761e-39
PvG028299	3343.05	-0.806522	0.0783739	189.748	6.00524e-40	5.79404e-39
PvG024241	800.804	0.714354	0.0856896	189.693	6.16915e-40	5.94918e-39
PvG024861	847.269	-0.985346	0.108866	189.621	6.39293e-40	6.16187e-39
PvG031001	776.363	0.0267943	0.0967118	189.465	6.90506e-40	6.65213e-39
PvG013252	4254.97	-0.653946	0.0653313	189.384	7.18731e-40	6.92055e-39
PvG026203	46.0451	-3.40187	0.313703	189.286	7.54668e-40	7.26291e-39
PvG013753	714.812	0.797244	0.0856951	189.272	7.59727e-40	7.30792e-39
PvG017069	1345.76	-0.834676	0.0857254	189.229	7.7626e-40	7.4632e-39
PvG015928	352.561	-1.20186	0.102533	189.167	8.00412e-40	7.69153e-39
PvG003706	1754.98	-0.336079	0.0658698	188.926	9.01532e-40	8.65888e-39
PvG032141	738.703	0.771522	0.0986436	188.855	9.33893e-40	8.96518e-39
PvG016239	72.5958	-1.74774	0.207078	188.562	1.07952e-39	1.0358e-38
PvG020044	1014.91	0.813975	0.073378	188.431	1.15177e-39	1.10456e-38
PvG031787	782.325	-1.03798	0.0840625	188.373	1.18538e-39	1.13623e-38
PvG018902	2523.96	0.316756	0.0562713	188.282	1.24004e-39	1.18802e-38
PvG017451	208.495	0.232415	0.138796	188.271	1.24688e-39	1.19398e-38
PvG017534	92.4836	1.73709	0.226476	188.129	1.33748e-39	1.28009e-38
PvG018461	90.8731	1.89856	0.242783	188.085	1.3667e-39	1.30741e-38
PvG034958	224.945	0.399932	0.140386	187.97	1.44726e-39	1.38378e-38
PvG015803	116.422	0.262034	0.204116	187.917	1.48581e-39	1.41992e-38
[truncated: 22,887 more rows]
