# Supplementary material for: Identification of a master transcription factor and a regulatory mechanism for desiccation tolerance in the anhydrobiotic cell line Pv11
Source: PLoS One. 2020 Mar 19;15(3):e0230218. doi: 10.1371/journal.pone.0230218 (PMC7082025; doi:10.1371/journal.pone.0230218)
Supplement: S2 Data — (XLSX) [file pone.0230218.s004.xlsx]

## Sheet: ModuleInclusion
S2 Data : List of P. vanderplanki genes in each module.
Gene ID	Cluster Color
PvG019002	Black
PvG012933	Black
PvG031565	Black
PvG031536	Black
PvG000177	Black
PvG011221	Black
PvG004917	Black
PvG031550	Black
PvG001071	Black
PvG031563	Black
PvG014173	Black
PvG015064	Black
PvG004848	Black
PvG001753	Black
PvG020562	Black
PvG017314	Black
PvG033455	Black
PvG030119	Black
PvG003243	Black
PvG017148	Black
PvG001296	Black
PvG034562	Black
PvG002043	Black
PvG030476	Black
PvG026744	Black
PvG017318	Black
PvG022655	Black
PvG028352	Black
PvG017266	Black
PvG026386	Black
PvG021844	Black
PvG017715	Black
PvG005573	Black
PvG013046	Black
PvG016413	Black
PvG015332	Black
PvG031674	Black
PvG019152	Black
PvG031023	Black
PvG031564	Black
PvG018433	Black
PvG021520	Black
PvG024206	Black
PvG015531	Black
PvG027469	Black
PvG004178	Black
PvG019149	Black
PvG006511	Black
PvG024921	Black
PvG026288	Black
PvG034849	Black
PvG020657	Black
PvG017717	Black
PvG005140	Black
PvG022192	Black
PvG012714	Black
PvG002683	Black
PvG002079	Black
PvG029194	Black
PvG022840	Black
PvG000539	Black
PvG009326	Black
PvG022276	Black
PvG006782	Black
PvG020077	Black
PvG032847	Black
PvG011675	Black
PvG013135	Black
PvG010952	Black
PvG011229	Black
PvG015940	Black
PvG018819	Black
PvG012513	Black
PvG020372	Black
PvG031934	Black
PvG023188	Black
PvG011205	Black
PvG028908	Black
PvG017484	Black
PvG003848	Black
PvG013301	Black
PvG010737	Black
PvG030841	Black
PvG023504	Black
PvG008486	Black
PvG018455	Black
PvG011770	Black
PvG010911	Black
PvG013130	Black
PvG024103	Black
PvG020018	Black
PvG020044	Black
PvG034194	Black
PvG035061	Black
PvG017979	Black
PvG000471	Black
PvG034734	Black
PvG004367	Black
PvG011768	Black
PvG003145	Black
PvG017103	Black
PvG024259	Black
PvG012909	Black
PvG013859	Black
PvG008507	Black
PvG031552	Black
PvG007572	Black
PvG024487	Black
PvG017485	Black
PvG019325	Black
PvG030949	Black
PvG013755	Black
PvG022599	Black
PvG013319	Black
PvG006919	Black
PvG008792	Black
PvG025501	Black
PvG016194	Black
PvG013590	Black
PvG030294	Black
PvG025535	Black
PvG005934	Black
PvG013214	Black
PvG013610	Black
PvG027587	Black
PvG018207	Black
PvG017042	Black
PvG000462	Black
PvG022614	Black
PvG027468	Black
PvG027964	Black
PvG020086	Black
PvG019216	Black
PvG032543	Black
PvG033275	Black
PvG013733	Black
PvG015187	Black
PvG017348	Black
PvG018275	Black
PvG017626	Black
PvG015532	Black
PvG006276	Black
PvG003663	Black
PvG011917	Black
PvG031016	Black
PvG000953	Black
PvG035308	Black
PvG032102	Black
PvG017630	Black
PvG032566	Black
PvG029855	Black
PvG011906	Black
PvG024889	Black
PvG006442	Black
PvG025770	Black
PvG013591	Black
PvG016771	Black
PvG023694	Black
PvG011404	Black
PvG017357	Black
PvG034566	Black
PvG005332	Black
PvG011532	Black
PvG027067	Black
PvG024834	Black
PvG009441	Black
PvG030222	Black
PvG031986	Black
PvG006293	Black
PvG011676	Black
PvG028813	Black
PvG008819	Black
PvG000707	Black
PvG008791	Black
PvG016227	Black
PvG026177	Black
PvG001233	Black
PvG013256	Black
PvG022629	Black
PvG017651	Black
PvG033064	Black
PvG006908	Black
PvG027797	Black
PvG000809	Black
PvG030792	Black
PvG032880	Black
PvG000780	Black
PvG018547	Black
PvG000022	Black
PvG012249	Black
PvG034253	Black
PvG016815	Black
PvG000090	Black
PvG019231	Black
PvG019162	Black
PvG009347	Black
PvG003250	Black
PvG000494	Black
PvG024163	Black
PvG024121	Black
PvG003146	Black
PvG028577	Black
PvG017438	Black
PvG015533	Black
PvG021774	Black
PvG009227	Black
PvG015776	Black
PvG010239	Black
PvG031012	Black
PvG033096	Black
PvG027732	Black
PvG001061	Black
PvG017766	Black
PvG015524	Black
PvG021193	Black
PvG009184	Black
PvG017174	Black
PvG022869	Black
PvG020585	Black
PvG018506	Black
PvG031026	Black
PvG020441	Black
PvG010671	Black
PvG018965	Black
PvG023635	Black
PvG023782	Black
PvG030767	Black
PvG001646	Black
PvG000717	Black
PvG023423	Black
PvG009051	Black
PvG031199	Black
PvG021641	Black
PvG004022	Black
PvG035152	Black
PvG021374	Black
PvG013289	Black
PvG019233	Black
PvG034056	Black
PvG012880	Black
PvG009193	Black
PvG004403	Black
PvG022865	Black
PvG013686	Black
PvG014181	Black
PvG029557	Black
PvG010672	Black
PvG032359	Black
PvG001196	Black
PvG021700	Black
PvG030155	Black
PvG009583	Black
PvG007365	Black
PvG001518	Black
PvG002750	Black
PvG020396	Black
PvG002648	Black
PvG021826	Black
PvG030691	Black
PvG018589	Black
PvG013255	Black
PvG030133	Black
PvG017899	Black
PvG006684	Black
PvG013827	Black
PvG010674	Black
PvG015082	Black
PvG017001	Black
PvG028432	Black
PvG030982	Black
PvG015804	Black
PvG026549	Black
PvG012516	Black
PvG003365	Black
PvG032147	Black
PvG000435	Black
PvG033696	Black
PvG031161	Black
PvG003908	Black
PvG030760	Black
PvG008072	Black
PvG019027	Black
PvG001432	Black
PvG002994	Black
PvG025482	Black
PvG015303	Black
PvG002998	Black
PvG030758	Black
PvG021130	Black
PvG031902	Black
PvG015199	Black
PvG031883	Black
PvG009627	Black
PvG006257	Black
PvG012124	Black
PvG020131	Black
PvG027167	Black
PvG032934	Black
PvG019847	Black
PvG018964	Black
PvG027850	Black
PvG010673	Black
PvG034118	Black
PvG034053	Black
PvG011648	Black
PvG001053	Black
PvG019856	Black
PvG000433	Black
PvG026614	Black
PvG020513	Black
PvG024939	Black
PvG016863	Black
PvG033634	Black
PvG009088	Black
PvG015394	Black
PvG020863	Black
PvG003432	Black
PvG024155	Black
PvG010345	Black
PvG003061	Black
PvG015217	Black
PvG026434	Black
PvG019599	Black
PvG028515	Black
PvG012333	Black
PvG010651	Black
PvG000518	Black
PvG003705	Black
PvG003233	Black
PvG023458	Black
PvG003062	Black
PvG016439	Black
PvG014179	Black
PvG034121	Black
PvG000020	Black
PvG032587	Black
PvG027909	Black
PvG003400	Black
PvG020216	Black
PvG008438	Black
PvG016120	Black
PvG030533	Black
PvG033839	Black
PvG009256	Black
PvG023470	Black
PvG017628	Black
PvG002013	Black
PvG016139	Black
PvG034099	Black
PvG032163	Black
PvG010670	Black
PvG014689	Black
PvG031968	Black
PvG032935	Black
PvG008115	Black
PvG018393	Black
PvG016213	Black
PvG017625	Black
PvG032013	Black
PvG028671	Black
PvG000457	Black
PvG017859	Black
PvG000896	Black
PvG018954	Black
PvG019567	Black
PvG017361	Black
PvG005774	Black
PvG019552	Black
PvG000007	Black
PvG013028	Black
PvG032616	Black
PvG009575	Black
PvG008066	Black
PvG023992	Black
PvG015049	Black
PvG025178	Black
PvG026422	Black
PvG006027	Black
PvG017929	Black
PvG001060	Black
PvG031567	Black
PvG003242	Black
PvG009468	Black
PvG024176	Black
PvG003903	Black
PvG008385	Black
PvG005299	Black
PvG016593	Black
PvG032390	Black
PvG000006	Black
PvG006765	Black
PvG015530	Black
PvG001708	Black
PvG006451	Black
PvG030259	Black
PvG002308	Black
PvG015782	Black
PvG014639	Black
PvG019708	Black
PvG002643	Black
PvG029519	Black
PvG006360	Black
PvG030203	Black
PvG003457	Black
PvG002277	Black
PvG017440	Black
PvG006916	Black
PvG025188	Black
PvG022314	Black
PvG012703	Black
PvG017857	Black
PvG022852	Black
PvG004004	Black
PvG017858	Black
PvG016106	Black
PvG015649	Black
PvG013657	Black
PvG029427	Black
PvG008538	Black
PvG034798	Black
PvG000434	Black
PvG007877	Black
PvG026550	Black
PvG030483	Black
PvG029987	Black
PvG000483	Black
PvG017976	Black
PvG032672	Black
PvG005232	Black
PvG015700	Black
PvG030127	Black
PvG034782	Black
PvG009718	Black
PvG012695	Black
PvG030255	Black
PvG016108	Black
PvG000168	Black
PvG012517	Black
PvG016443	Black
PvG003496	Black
PvG017737	Black
PvG030785	Black
PvG002771	Black
PvG015911	Black
PvG028353	Black
PvG017111	Black
PvG018905	Black
PvG012778	Black
PvG016469	Black
PvG029802	Black
PvG013746	Black
PvG014975	Black
PvG029534	Black
PvG020442	Black
PvG010907	Black
PvG006277	Black
PvG001029	Black
PvG018906	Black
PvG018896	Black
PvG027699	Black
PvG026800	Black
PvG020636	Black
PvG017045	Black
PvG003840	Black
PvG009240	Black
PvG017439	Black
PvG014826	Black
PvG031132	Black
PvG022264	Black
PvG023660	Black
PvG012285	Black
PvG000763	Black
PvG009387	Black
PvG021040	Black
PvG031148	Black
PvG015090	Black
PvG027940	Black
PvG030286	Black
PvG027906	Black
PvG006477	Black
PvG025928	Black
PvG017110	Black
PvG029856	Black
PvG029873	Black
PvG026172	Black
PvG020094	Black
PvG031421	Black
PvG012583	Black
PvG032434	Black
PvG003905	Black
PvG012114	Black
PvG020653	Black
PvG014569	Black
PvG021970	Black
PvG028596	Black
PvG025912	Black
PvG031417	Black
PvG020998	Black
PvG032962	Black
PvG011975	Black
PvG014085	Black
PvG023627	Black
PvG020284	Black
PvG030727	Black
PvG033905	Black
PvG019133	Black
PvG002634	Black
PvG010994	Black
PvG012255	Black
PvG000469	Black
PvG004386	Black
PvG032567	Black
PvG020015	Black
PvG002257	Black
PvG010644	Black
PvG024762	Black
PvG030129	Black
PvG015048	Black
PvG025330	Black
PvG029512	Black
PvG021550	Black
PvG034002	Black
PvG002847	Black
PvG032190	Black
PvG010669	Black
PvG029431	Black
PvG027408	Black
PvG019383	Black
PvG025988	Black
PvG004121	Black
PvG015497	Black
PvG019424	Black
PvG000330	Black
PvG027952	Black
PvG013278	Black
PvG007669	Black
PvG022194	Black
PvG002705	Black
PvG028154	Black
PvG020633	Black
PvG034754	Black
PvG017469	Black
PvG034853	Black
PvG033693	Black
PvG033267	Black
PvG024469	Black
PvG002458	Black
PvG024394	Black
PvG018886	Black
PvG021871	Black
PvG010195	Black
PvG026435	Black
PvG019975	Black
PvG007533	Black
PvG028919	Black
PvG030860	Black
PvG008196	Black
PvG031003	Black
PvG016689	Black
PvG032459	Black
PvG010192	Black
PvG016767	Black
PvG020154	Black
PvG010645	Black
PvG010193	Black
PvG025363	Black
PvG018531	Black
PvG027953	Black
PvG033084	Black
PvG003976	Black
PvG003974	Black
PvG004639	Black
PvG017005	Black
PvG017009	Black
PvG005790	Black
PvG001621	Black
PvG010209	Black
PvG022560	Black
PvG029059	Black
PvG028325	Black
PvG034641	Black
PvG022570	Black
PvG020290	Black
PvG011877	Black
PvG023102	Black
PvG023514	Black
PvG027918	Black
PvG007272	Black
PvG024799	Black
PvG016373	Black
PvG008373	Black
PvG006827	Black
PvG021535	Black
PvG018885	Black
PvG029354	Black
PvG022240	Black
PvG015301	Black
PvG019832	Black
PvG003499	Black
PvG000550	Black
PvG006382	Black
PvG020637	Black
PvG018359	Black
PvG016195	Black
PvG020634	Black
PvG032003	Black
PvG000304	Black
PvG034097	Black
PvG018803	Black
PvG033833	Black
PvG019357	Black
PvG034637	Black
PvG016746	Black
PvG014679	Black
PvG005160	Black
PvG026680	Black
PvG030212	Black
PvG013757	Black
PvG011779	Black
PvG013572	Black
PvG031204	Black
PvG007566	Black
PvG017445	Black
PvG030657	Black
PvG013446	Black
PvG011214	Black
PvG003151	Black
PvG012214	Black
PvG012166	Black
PvG031537	Black
PvG022917	Blue
PvG024491	Blue
PvG028583	Blue
PvG027176	Blue
PvG034501	Blue
PvG000175	Blue
PvG021666	Blue
PvG014533	Blue
PvG035336	Blue
PvG015299	Blue
PvG025563	Blue
PvG024115	Blue
PvG021103	Blue
PvG019985	Blue
PvG021758	Blue
PvG004449	Blue
PvG007184	Blue
PvG002527	Blue
PvG013200	Blue
PvG033308	Blue
PvG030058	Blue
PvG022910	Blue
PvG002328	Blue
PvG027159	Blue
PvG004256	Blue
PvG028642	Blue
PvG002329	Blue
PvG034152	Blue
PvG013311	Blue
PvG000337	Blue
PvG003077	Blue
PvG029754	Blue
PvG018461	Blue
PvG019565	Blue
PvG027370	Blue
PvG007112	Blue
PvG026124	Blue
PvG019712	Blue
PvG032191	Blue
PvG030062	Blue
PvG021681	Blue
PvG009191	Blue
PvG025666	Blue
PvG027373	Blue
PvG003889	Blue
PvG020156	Blue
PvG030773	Blue
PvG013053	Blue
PvG017330	Blue
PvG003078	Blue
PvG022443	Blue
PvG015652	Blue
PvG000077	Blue
PvG030234	Blue
PvG025426	Blue
PvG016008	Blue
PvG006248	Blue
PvG012015	Blue
PvG023907	Blue
PvG031771	Blue
PvG031335	Blue
PvG026144	Blue
PvG006270	Blue
PvG005045	Blue
PvG013045	Blue
PvG029236	Blue
PvG025429	Blue
PvG031892	Blue
PvG009941	Blue
PvG031838	Blue
PvG009770	Blue
PvG006847	Blue
PvG016198	Blue
PvG029151	Blue
PvG006921	Blue
PvG012014	Blue
PvG020136	Blue
PvG026613	Blue
PvG029078	Blue
PvG017908	Blue
PvG026633	Blue
PvG026145	Blue
PvG027312	Blue
PvG032891	Blue
PvG026627	Blue
PvG004388	Blue
PvG012537	Blue
PvG013753	Blue
PvG028348	Blue
PvG031628	Blue
PvG009403	Blue
PvG028410	Blue
PvG006350	Blue
PvG014500	Blue
PvG024922	Blue
PvG030148	Blue
PvG007704	Blue
PvG022305	Blue
PvG031136	Blue
PvG016777	Blue
PvG014065	Blue
PvG027201	Blue
PvG002430	Blue
PvG002655	Blue
PvG021519	Blue
PvG016116	Blue
PvG024886	Blue
PvG015952	Blue
PvG029618	Blue
PvG024905	Blue
PvG013613	Blue
PvG024994	Blue
PvG006366	Blue
PvG009461	Blue
PvG014893	Blue
PvG021389	Blue
PvG022285	Blue
PvG028604	Blue
PvG027640	Blue
PvG003454	Blue
PvG001466	Blue
PvG008804	Blue
PvG013744	Blue
PvG003580	Blue
PvG029623	Blue
PvG018617	Blue
PvG012024	Blue
PvG027652	Blue
PvG021683	Blue
PvG000794	Blue
PvG009673	Blue
PvG022618	Blue
PvG018111	Blue
PvG021062	Blue
PvG022620	Blue
PvG021991	Blue
PvG021563	Blue
PvG024509	Blue
PvG033042	Blue
PvG026212	Blue
PvG033835	Blue
PvG005633	Blue
PvG004008	Blue
PvG031014	Blue
PvG027168	Blue
PvG030016	Blue
PvG013782	Blue
PvG019762	Blue
PvG028582	Blue
PvG022336	Blue
PvG033404	Blue
PvG027655	Blue
PvG006705	Blue
PvG001232	Blue
PvG008741	Blue
PvG032906	Blue
PvG004330	Blue
PvG025910	Blue
PvG016764	Blue
PvG015745	Blue
PvG025909	Blue
PvG015882	Blue
PvG006048	Blue
PvG034377	Blue
PvG019324	Blue
PvG028628	Blue
PvG022740	Blue
PvG030175	Blue
PvG015786	Blue
PvG009188	Blue
PvG025506	Blue
PvG027701	Blue
PvG000108	Blue
PvG032529	Blue
PvG005297	Blue
PvG004794	Blue
PvG022335	Blue
PvG019332	Blue
PvG002713	Blue
PvG023813	Blue
PvG008163	Blue
PvG017263	Blue
PvG017902	Blue
PvG031990	Blue
PvG030022	Blue
PvG025848	Blue
PvG002078	Blue
PvG019759	Blue
PvG016758	Blue
PvG005365	Blue
PvG006294	Blue
PvG026606	Blue
PvG017113	Blue
PvG015098	Blue
PvG002898	Blue
PvG030021	Blue
PvG027564	Blue
PvG006259	Blue
PvG002814	Blue
PvG010636	Blue
PvG012404	Blue
PvG018897	Blue
PvG007565	Blue
PvG013796	Blue
PvG021921	Blue
PvG003611	Blue
PvG031954	Blue
PvG023070	Blue
PvG000507	Blue
PvG013189	Blue
PvG034473	Blue
PvG027969	Blue
PvG008682	Blue
PvG032440	Blue
PvG027700	Blue
PvG025002	Blue
PvG009480	Blue
PvG028313	Blue
PvG000678	Blue
PvG034447	Blue
PvG027667	Blue
PvG034193	Blue
PvG022943	Blue
PvG029531	Blue
PvG024052	Blue
PvG003480	Blue
PvG010593	Blue
PvG004368	Blue
PvG027362	Blue
PvG006403	Blue
PvG028153	Blue
PvG009241	Blue
PvG025856	Blue
PvG029622	Blue
PvG017150	Blue
PvG011899	Blue
PvG007889	Blue
PvG020211	Blue
PvG004249	Blue
PvG018773	Blue
PvG001306	Blue
PvG017656	Blue
PvG018683	Blue
PvG012770	Blue
PvG012804	Blue
PvG011143	Blue
PvG033706	Blue
PvG013706	Blue
PvG009675	Blue
PvG010225	Blue
PvG010305	Blue
PvG027864	Blue
PvG006272	Blue
PvG014491	Blue
PvG030235	Blue
PvG018158	Blue
PvG027196	Blue
PvG030840	Blue
PvG013279	Blue
PvG033379	Blue
PvG032889	Blue
PvG033287	Blue
PvG023507	Blue
PvG020595	Blue
PvG015112	Blue
PvG012026	Blue
PvG006271	Blue
PvG025213	Blue
PvG004283	Blue
PvG014918	Blue
PvG001305	Blue
PvG008579	Blue
PvG021026	Blue
PvG022177	Blue
PvG029612	Blue
PvG028150	Blue
PvG004032	Blue
PvG022043	Blue
PvG028157	Blue
PvG017963	Blue
PvG027166	Blue
PvG026866	Blue
PvG029617	Blue
PvG021775	Blue
PvG017712	Blue
PvG013198	Blue
PvG030857	Blue
PvG020556	Blue
PvG022779	Blue
PvG024888	Blue
PvG019637	Blue
PvG025513	Blue
PvG025185	Blue
PvG017104	Blue
PvG004401	Blue
PvG014662	Blue
PvG018509	Blue
PvG025798	Blue
PvG034892	Blue
PvG013697	Blue
PvG003619	Blue
PvG009771	Blue
PvG010855	Blue
PvG023056	Blue
PvG032571	Blue
PvG000467	Blue
PvG006848	Blue
PvG016203	Blue
PvG032177	Blue
PvG023198	Blue
PvG010352	Blue
PvG021349	Blue
PvG018500	Blue
PvG011528	Blue
PvG012694	Blue
PvG021034	Blue
PvG006061	Blue
PvG034346	Blue
PvG018420	Blue
PvG001221	Blue
PvG020434	Blue
PvG025807	Blue
PvG008673	Blue
PvG025275	Blue
PvG011441	Blue
PvG001891	Blue
PvG015019	Blue
PvG015087	Blue
PvG018558	Blue
PvG002657	Blue
PvG004217	Blue
PvG005439	Blue
PvG002215	Blue
PvG028148	Blue
PvG006703	Blue
PvG017753	Blue
PvG034912	Blue
PvG034456	Blue
PvG005179	Blue
PvG032033	Blue
PvG032799	Blue
PvG019965	Blue
PvG015395	Blue
PvG007290	Blue
PvG005153	Blue
PvG017713	Blue
PvG018702	Blue
PvG012168	Blue
PvG016042	Blue
PvG027618	Blue
PvG026385	Blue
PvG012573	Blue
PvG025526	Blue
PvG014346	Blue
PvG018813	Blue
PvG007283	Blue
PvG003712	Blue
PvG026279	Blue
PvG027902	Blue
PvG030181	Blue
PvG018193	Blue
PvG022559	Blue
PvG004327	Blue
PvG031021	Blue
PvG022255	Blue
PvG022254	Blue
PvG013076	Blue
PvG027717	Blue
PvG006984	Blue
PvG024168	Blue
PvG015442	Blue
PvG004502	Blue
PvG030408	Blue
PvG030495	Blue
PvG028592	Blue
PvG025353	Blue
PvG031189	Blue
PvG014909	Blue
PvG022624	Blue
PvG034201	Blue
PvG005157	Blue
PvG028411	Blue
PvG027306	Blue
PvG026231	Blue
PvG007538	Blue
PvG012577	Blue
PvG016197	Blue
PvG010382	Blue
PvG016103	Blue
PvG005152	Blue
PvG023889	Blue
PvG028879	Blue
PvG020765	Blue
PvG009384	Blue
PvG014531	Blue
PvG022286	Blue
PvG006330	Blue
PvG031525	Blue
PvG001269	Blue
PvG032735	Blue
PvG021685	Blue
PvG019475	Blue
PvG019311	Blue
PvG025210	Blue
PvG014345	Blue
PvG034150	Blue
PvG006081	Blue
PvG032621	Blue
PvG008805	Blue
PvG002564	Blue
PvG002408	Blue
PvG025520	Blue
PvG011922	Blue
PvG011844	Blue
PvG004375	Blue
PvG022219	Blue
PvG004846	Blue
PvG014568	Blue
PvG005054	Blue
PvG009483	Blue
PvG016744	Blue
PvG007309	Blue
PvG019609	Blue
PvG034896	Blue
PvG018903	Blue
PvG020116	Blue
PvG026275	Blue
PvG001422	Blue
PvG004122	Blue
PvG006070	Blue
PvG027116	Blue
PvG016426	Blue
PvG023724	Blue
PvG030499	Blue
PvG027561	Blue
PvG006920	Blue
PvG019633	Blue
PvG022625	Blue
PvG003259	Blue
PvG000418	Blue
PvG011790	Blue
PvG023091	Blue
PvG031319	Blue
PvG002349	Blue
PvG001992	Blue
PvG024568	Blue
PvG035401	Blue
PvG003949	Blue
PvG005022	Blue
PvG028870	Blue
PvG034648	Blue
PvG012567	Blue
PvG023241	Blue
PvG034619	Blue
PvG022290	Blue
PvG015951	Blue
PvG028356	Blue
PvG022222	Blue
PvG010310	Blue
PvG016419	Blue
PvG009045	Blue
PvG005239	Blue
PvG018208	Blue
PvG024202	Blue
PvG011115	Blue
PvG009691	Blue
PvG014494	Blue
PvG005112	Blue
PvG024268	Blue
PvG010268	Blue
PvG000657	Blue
PvG000189	Blue
PvG028065	Blue
PvG029175	Blue
PvG024028	Blue
PvG006655	Blue
PvG006336	Blue
PvG030293	Blue
PvG014563	Blue
PvG017983	Blue
PvG031010	Blue
PvG016770	Blue
PvG021421	Blue
PvG018084	Blue
PvG001688	Blue
PvG028871	Blue
PvG029714	Blue
PvG018507	Blue
PvG003451	Blue
PvG001682	Blue
PvG031984	Blue
PvG001223	Blue
PvG003167	Blue
PvG014654	Blue
PvG027252	Blue
PvG013749	Blue
PvG019907	Blue
PvG009980	Blue
PvG009093	Blue
PvG013470	Blue
PvG003367	Blue
PvG015746	Blue
PvG028311	Blue
PvG010852	Blue
PvG015752	Blue
PvG022227	Blue
PvG024968	Blue
PvG016065	Blue
PvG009787	Blue
PvG025773	Blue
PvG011193	Blue
PvG027241	Blue
PvG012536	Blue
PvG019232	Blue
PvG031411	Blue
PvG002372	Blue
PvG021773	Blue
PvG006374	Blue
PvG017738	Blue
PvG008059	Blue
PvG004293	Blue
PvG025797	Blue
PvG030778	Blue
PvG005121	Blue
PvG002825	Blue
PvG034048	Blue
PvG016760	Blue
PvG010316	Blue
PvG003961	Blue
PvG015226	Blue
PvG032772	Blue
PvG013049	Blue
PvG020377	Blue
PvG019399	Blue
PvG015113	Blue
PvG026426	Blue
PvG034708	Blue
PvG034730	Blue
PvG023294	Blue
PvG021523	Blue
PvG015460	Blue
PvG016220	Blue
PvG020109	Blue
PvG031660	Blue
PvG005190	Blue
PvG023922	Blue
PvG012239	Blue
PvG026596	Blue
PvG029337	Blue
PvG030458	Blue
PvG005723	Blue
PvG014908	Blue
PvG013300	Blue
PvG021682	Blue
PvG014601	Blue
PvG019307	Blue
PvG024250	Blue
PvG034132	Blue
PvG015658	Blue
PvG025570	Blue
PvG031642	Blue
PvG034336	Blue
PvG027648	Blue
PvG025419	Blue
PvG031413	Blue
PvG022987	Blue
PvG007458	Blue
PvG031762	Blue
PvG016149	Blue
PvG025851	Blue
PvG009237	Blue
PvG024018	Blue
PvG004095	Blue
PvG011607	Blue
PvG014225	Blue
PvG021299	Blue
PvG006471	Blue
PvG029541	Blue
PvG018237	Blue
PvG014223	Blue
PvG009906	Blue
PvG005346	Blue
PvG019641	Blue
PvG031887	Blue
PvG019961	Blue
PvG032365	Blue
PvG027076	Blue
PvG031444	Blue
PvG013178	Blue
PvG016230	Blue
PvG008987	Blue
PvG018794	Blue
PvG002459	Blue
PvG014282	Blue
PvG017044	Blue
PvG034131	Blue
PvG020766	Blue
PvG028079	Blue
PvG021411	Blue
PvG019598	Blue
PvG003500	Blue
PvG000449	Blue
PvG029998	Blue
PvG002526	Blue
PvG035397	Blue
PvG000772	Blue
PvG003843	Blue
PvG012368	Blue
PvG027439	Blue
PvG016957	Blue
PvG016753	Blue
PvG031904	Blue
PvG030440	Blue
PvG005921	Blue
PvG020029	Blue
PvG004608	Blue
PvG021437	Blue
PvG028652	Blue
PvG017444	Blue
PvG020783	Blue
PvG016129	Blue
PvG018415	Blue
PvG015053	Blue
PvG004222	Blue
PvG030903	Blue
PvG008161	Blue
PvG019121	Blue
PvG025914	Blue
PvG020038	Blue
PvG018117	Blue
PvG027152	Blue
PvG026210	Blue
PvG007730	Blue
PvG032011	Blue
PvG008939	Blue
PvG023714	Blue
PvG015081	Blue
PvG017173	Blue
PvG008977	Blue
PvG011436	Blue
PvG027907	Blue
PvG034795	Blue
PvG014339	Blue
PvG011109	Blue
PvG030214	Blue
PvG011855	Blue
PvG004190	Blue
PvG006830	Blue
PvG004819	Blue
PvG001681	Blue
PvG029020	Blue
PvG024466	Blue
PvG019309	Blue
PvG011239	Blue
PvG021287	Blue
PvG016236	Blue
PvG020679	Blue
PvG026075	Blue
PvG031467	Blue
PvG014677	Blue
PvG002650	Blue
PvG026988	Blue
PvG022846	Blue
PvG020192	Blue
PvG007602	Blue
PvG011253	Blue
PvG009452	Blue
PvG019105	Blue
PvG032037	Blue
PvG025009	Blue
PvG016347	Blue
PvG023962	Blue
PvG020651	Blue
PvG010339	Blue
PvG030248	Blue
PvG030210	Blue
PvG022798	Blue
PvG031466	Blue
PvG022181	Blue
PvG008119	Blue
PvG026635	Blue
PvG025527	Blue
PvG012456	Blue
PvG026798	Blue
PvG027625	Blue
PvG007076	Blue
PvG031663	Blue
PvG012475	Blue
PvG030461	Blue
PvG034938	Blue
PvG021642	Blue
PvG028580	Blue
PvG028581	Blue
PvG002780	Blue
PvG015676	Blue
PvG003900	Blue
PvG010183	Blue
PvG006082	Blue
PvG005271	Blue
PvG023656	Blue
PvG015656	Blue
PvG008566	Blue
PvG018563	Blue
PvG019153	Blue
PvG000949	Blue
PvG015762	Blue
PvG004826	Blue
PvG006385	Blue
PvG033602	Blue
PvG023610	Blue
PvG035404	Blue
PvG013473	Blue
PvG035314	Blue
PvG011324	Blue
PvG014916	Blue
PvG010697	Blue
PvG022321	Blue
PvG017927	Blue
PvG022638	Blue
PvG022946	Blue
PvG032022	Blue
PvG015614	Blue
PvG020592	Blue
PvG008626	Blue
PvG024151	Blue
PvG034138	Blue
PvG010101	Blue
PvG020882	Blue
PvG009706	Blue
PvG000324	Blue
PvG018881	Blue
PvG014493	Blue
PvG015486	Blue
PvG004802	Blue
PvG032755	Blue
PvG003345	Blue
PvG003211	Blue
PvG004200	Blue
PvG010997	Blue
PvG034125	Blue
PvG025916	Blue
PvG028524	Blue
PvG028525	Blue
PvG007100	Blue
PvG016817	Blue
PvG030100	Blue
PvG019122	Blue
PvG015553	Blue
PvG001013	Blue
PvG031410	Blue
PvG019465	Blue
PvG016224	Blue
PvG032410	Blue
PvG022027	Blue
PvG004406	Blue
PvG000901	Blue
PvG017612	Blue
PvG006709	Blue
PvG030988	Blue
PvG002639	Blue
PvG001038	Blue
PvG031783	Blue
PvG005788	Blue
PvG029286	Blue
PvG035330	Blue
PvG008202	Blue
PvG028205	Blue
PvG029925	Blue
PvG025840	Blue
PvG034450	Blue
PvG021229	Blue
PvG026003	Blue
PvG034941	Blue
PvG002075	Blue
PvG023184	Blue
PvG028191	Blue
PvG013066	Blue
PvG032655	Blue
PvG003113	Blue
PvG022289	Blue
PvG020093	Blue
PvG013054	Blue
PvG029472	Blue
PvG032291	Blue
PvG016144	Blue
PvG004337	Blue
PvG021823	Blue
PvG004607	Blue
PvG029843	Blue
PvG013495	Blue
PvG008676	Blue
PvG015302	Blue
PvG030216	Blue
PvG026278	Blue
PvG034759	Blue
PvG013285	Blue
PvG032828	Blue
PvG009344	Blue
PvG000160	Blue
PvG007493	Blue
PvG033688	Blue
PvG027098	Blue
PvG020549	Blue
PvG024377	Blue
PvG025220	Blue
PvG016267	Blue
PvG007469	Blue
PvG030158	Blue
PvG004129	Blue
PvG033021	Blue
PvG005783	Blue
PvG006365	Blue
PvG001594	Blue
PvG009753	Blue
PvG028674	Blue
PvG019024	Blue
PvG009386	Blue
PvG026152	Blue
PvG012391	Blue
PvG009214	Blue
PvG018306	Blue
PvG017965	Blue
PvG028895	Blue
PvG019853	Blue
PvG031198	Blue
PvG004402	Blue
PvG033445	Blue
PvG011621	Blue
PvG029031	Blue
PvG015419	Blue
PvG012873	Blue
PvG030702	Blue
PvG034470	Blue
PvG007081	Blue
PvG029156	Blue
PvG008127	Blue
PvG032923	Blue
PvG031483	Blue
PvG029721	Blue
PvG011619	Blue
PvG017226	Blue
PvG011212	Blue
PvG005020	Blue
PvG009079	Blue
PvG010941	Blue
PvG030472	Blue
PvG004503	Blue
PvG000514	Blue
PvG007046	Blue
PvG005526	Blue
PvG024567	Blue
PvG015796	Blue
PvG017925	Blue
PvG031959	Blue
PvG005524	Blue
PvG004746	Blue
PvG015108	Blue
PvG026674	Blue
PvG006265	Blue
PvG000761	Blue
PvG000907	Blue
PvG021132	Blue
PvG008351	Blue
PvG017730	Blue
PvG034333	Blue
PvG024854	Blue
PvG023048	Blue
PvG024401	Blue
PvG019612	Blue
PvG028718	Blue
PvG003554	Blue
PvG026046	Blue
PvG006704	Blue
PvG006947	Blue
PvG008050	Blue
PvG006948	Blue
PvG007093	Blue
PvG015304	Blue
PvG006985	Blue
PvG035305	Blue
PvG029186	Blue
PvG011241	Blue
PvG031960	Blue
PvG005331	Blue
PvG021019	Blue
PvG032545	Blue
PvG021994	Blue
PvG028421	Blue
PvG010854	Blue
PvG010875	Blue
PvG011258	Blue
PvG016572	Blue
PvG030260	Blue
PvG002462	Blue
PvG024034	Blue
PvG010518	Blue
PvG005118	Blue
PvG019595	Blue
PvG004622	Blue
PvG034573	Blue
PvG006491	Blue
PvG030131	Blue
PvG014686	Blue
PvG011040	Blue
PvG015037	Blue
PvG019739	Blue
PvG001036	Blue
PvG010822	Blue
PvG000982	Blue
PvG020997	Blue
PvG022095	Blue
PvG006402	Blue
PvG005809	Blue
PvG009978	Blue
PvG020137	Blue
PvG008746	Blue
PvG029467	Blue
PvG004158	Blue
PvG030121	Blue
PvG001039	Blue
PvG012170	Blue
PvG028381	Blue
PvG017396	Blue
PvG011549	Blue
PvG023153	Blue
PvG028911	Blue
PvG021417	Blue
PvG006958	Blue
PvG022442	Blue
PvG027204	Blue
PvG019796	Blue
PvG034709	Blue
PvG022100	Blue
PvG026931	Blue
PvG026105	Blue
PvG027971	Blue
PvG011100	Blue
PvG004060	Blue
PvG023079	Blue
PvG003372	Blue
PvG016047	Blue
PvG020386	Blue
PvG024823	Blue
PvG030107	Blue
PvG022119	Blue
PvG008961	Blue
PvG010995	Blue
PvG021223	Blue
PvG005780	Blue
PvG013266	Blue
PvG000092	Blue
PvG035107	Blue
PvG006493	Blue
PvG007265	Blue
PvG027198	Blue
PvG022833	Blue
PvG023055	Blue
PvG022967	Blue
PvG006038	Blue
PvG025688	Blue
PvG016762	Blue
PvG015948	Blue
PvG012681	Blue
PvG022651	Blue
PvG006861	Blue
PvG000373	Blue
PvG012225	Blue
PvG003009	Blue
PvG001000	Blue
PvG008170	Blue
PvG028106	Blue
PvG021960	Blue
PvG008124	Blue
PvG003139	Blue
PvG012167	Blue
PvG003606	Blue
PvG031126	Blue
PvG030110	Blue
PvG023723	Blue
PvG005328	Blue
PvG034593	Blue
PvG013131	Blue
PvG018348	Blue
PvG019401	Blue
PvG030520	Blue
PvG031981	Blue
PvG035106	Blue
PvG000094	Blue
PvG024608	Blue
PvG013843	Blue
PvG021279	Blue
PvG007257	Blue
PvG016641	Blue
PvG000521	Blue
PvG005802	Blue
PvG033422	Blue
PvG019150	Blue
PvG018593	Blue
PvG017300	Blue
PvG029174	Blue
PvG024190	Blue
PvG029127	Blue
PvG016145	Blue
PvG007463	Blue
PvG001237	Blue
PvG016879	Blue
PvG030205	Blue
PvG005344	Blue
PvG016556	Blue
PvG015305	Blue
PvG029921	Blue
PvG026956	Blue
PvG006857	Blue
PvG016921	Blue
PvG002749	Blue
PvG019596	Blue
PvG015870	Blue
PvG019716	Blue
PvG034587	Blue
PvG033900	Blue
PvG026194	Blue
PvG009086	Blue
PvG030130	Blue
PvG012907	Blue
PvG009566	Blue
PvG028137	Blue
PvG021903	Blue
PvG034246	Blue
PvG005357	Blue
PvG030517	Blue
PvG022038	Blue
PvG030075	Blue
PvG021429	Blue
PvG027488	Blue
PvG004380	Blue
PvG015887	Blue
PvG023080	Blue
PvG016980	Blue
PvG021222	Blue
PvG032419	Blue
PvG010650	Blue
PvG004156	Blue
PvG005108	Blue
PvG013786	Blue
PvG000708	Blue
PvG008085	Blue
PvG023538	Blue
PvG030774	Blue
PvG017852	Blue
PvG032354	Blue
PvG021664	Blue
PvG007054	Blue
PvG018609	Blue
PvG034443	Blue
PvG009655	Blue
PvG032449	Blue
PvG003956	Blue
PvG001281	Blue
PvG000523	Blue
PvG019738	Blue
PvG025847	Blue
PvG031321	Blue
PvG024393	Blue
PvG023702	Blue
PvG025025	Blue
PvG028200	Blue
PvG013328	Blue
PvG024508	Blue
PvG002268	Blue
PvG031201	Blue
PvG007895	Blue
PvG020822	Blue
PvG026474	Blue
PvG025541	Blue
PvG009968	Blue
PvG028431	Blue
PvG018610	Blue
PvG017378	Blue
PvG033784	Blue
PvG007102	Blue
PvG004030	Blue
PvG020575	Blue
PvG014286	Blue
PvG009207	Blue
PvG034476	Blue
PvG020563	Blue
PvG009251	Blue
PvG005317	Blue
PvG011850	Blue
PvG024562	Blue
PvG008568	Blue
PvG013284	Blue
PvG000908	Blue
PvG022863	Blue
PvG010124	Blue
PvG009390	Blue
PvG007656	Blue
PvG007952	Blue
PvG029601	Blue
PvG032278	Blue
PvG011243	Blue
PvG006685	Blue
PvG001510	Blue
PvG033920	Blue
PvG020644	Blue
PvG008208	Blue
PvG017919	Blue
PvG022568	Blue
PvG026098	Blue
PvG019449	Blue
PvG014825	Blue
PvG035284	Blue
PvG025880	Blue
PvG008644	Blue
PvG005791	Blue
PvG027827	Blue
PvG001475	Blue
PvG028163	Blue
PvG000548	Blue
PvG022269	Blue
PvG033373	Blue
PvG016547	Blue
PvG004853	Blue
PvG020935	Blue
PvG011957	Blue
PvG033796	Blue
PvG001008	Blue
PvG013065	Blue
PvG016124	Blue
PvG033679	Blue
PvG027938	Blue
PvG028631	Blue
PvG024576	Blue
PvG009120	Blue
PvG012723	Blue
PvG019859	Blue
PvG000426	Blue
PvG031510	Blue
PvG029187	Blue
PvG022039	Blue
PvG001198	Blue
PvG000453	Blue
PvG012553	Blue
PvG005819	Blue
PvG001607	Blue
PvG005585	Blue
PvG020444	Blue
PvG022799	Blue
PvG026721	Blue
PvG023799	Blue
PvG018487	Blue
PvG009661	Blue
PvG032881	Blue
PvG006364	Blue
PvG016221	Blue
PvG000718	Blue
PvG026085	Blue
PvG027112	Blue
PvG012597	Blue
PvG028983	Blue
PvG001352	Blue
PvG002651	Blue
PvG008402	Blue
PvG005334	Blue
PvG024122	Blue
PvG011755	Blue
PvG016704	Blue
PvG032006	Blue
PvG019999	Blue
PvG021915	Blue
PvG005142	Blue
PvG030117	Blue
PvG017312	Blue
PvG014133	Blue
PvG021668	Blue
PvG012722	Blue
PvG018432	Blue
PvG015396	Blue
PvG029351	Blue
PvG013188	Blue
PvG032267	Blue
PvG006859	Blue
PvG008153	Blue
PvG033726	Blue
PvG015390	Blue
PvG026688	Blue
PvG002547	Blue
PvG030708	Blue
PvG006404	Blue
PvG021291	Blue
PvG004702	Blue
PvG015235	Blue
PvG012763	Blue
PvG024267	Blue
PvG033286	Blue
PvG011313	Blue
PvG021328	Blue
PvG000465	Blue
PvG016240	Blue
PvG014978	Blue
PvG032867	Blue
PvG031566	Blue
PvG001815	Blue
PvG032394	Blue
PvG019036	Blue
PvG021168	Blue
PvG032614	Blue
PvG019365	Blue
PvG023722	Blue
PvG003261	Blue
PvG016397	Blue
PvG034235	Blue
PvG004709	Blue
PvG032782	Blue
PvG009704	Blue
PvG008873	Blue
PvG013096	Blue
PvG003836	Blue
PvG017987	Blue
PvG008194	Blue
PvG028595	Blue
PvG030123	Blue
PvG022952	Brown
PvG025503	Brown
PvG005378	Brown
PvG027099	Brown
PvG031996	Brown
PvG032324	Brown
PvG001761	Brown
PvG023975	Brown
PvG031560	Brown
PvG013044	Brown
PvG031555	Brown
PvG033625	Brown
PvG003476	Brown
PvG031549	Brown
PvG018448	Brown
PvG025839	Brown
PvG010377	Brown
PvG026044	Brown
PvG013196	Brown
PvG031529	Brown
PvG024904	Brown
PvG021433	Brown
PvG002989	Brown
PvG024979	Brown
PvG003486	Brown
PvG008697	Brown
PvG022147	Brown
PvG018247	Brown
PvG013308	Brown
PvG017136	Brown
PvG015384	Brown
PvG009938	Brown
PvG003646	Brown
PvG025852	Brown
PvG002754	Brown
PvG028579	Brown
PvG027715	Brown
PvG035190	Brown
PvG014273	Brown
PvG014292	Brown
PvG009433	Brown
PvG028098	Brown
PvG034059	Brown
PvG028543	Brown
PvG018258	Brown
PvG004825	Brown
PvG024633	Brown
PvG020016	Brown
PvG033091	Brown
PvG033229	Brown
PvG006657	Brown
PvG000058	Brown
PvG028059	Brown
PvG030229	Brown
PvG029147	Brown
PvG031178	Brown
PvG002409	Brown
PvG024157	Brown
PvG017955	Brown
PvG035172	Brown
PvG035198	Brown
PvG001002	Brown
PvG009926	Brown
PvG023776	Brown
PvG005057	Brown
PvG031787	Brown
PvG034898	Brown
PvG021653	Brown
PvG032211	Brown
PvG009215	Brown
PvG027257	Brown
PvG025160	Brown
PvG030762	Brown
PvG006031	Brown
PvG027726	Brown
PvG000789	Brown
PvG025553	Brown
PvG025339	Brown
PvG016756	Brown
PvG030528	Brown
PvG025207	Brown
PvG022284	Brown
PvG025612	Brown
PvG012905	Brown
PvG011981	Brown
PvG033230	Brown
PvG004601	Brown
PvG023980	Brown
PvG022479	Brown
PvG003371	Brown
PvG023192	Brown
PvG032316	Brown
PvG022495	Brown
PvG007075	Brown
PvG021432	Brown
PvG008302	Brown
PvG021122	Brown
PvG016877	Brown
PvG027725	Brown
PvG022283	Brown
PvG021527	Brown
PvG021625	Brown
PvG030484	Brown
PvG021657	Brown
PvG013650	Brown
PvG019009	Brown
PvG028419	Brown
PvG033055	Brown
PvG030504	Brown
PvG030799	Brown
PvG002317	Brown
PvG016856	Brown
PvG029279	Brown
PvG025497	Brown
PvG033782	Brown
PvG000864	Brown
PvG012529	Brown
PvG030258	Brown
PvG018834	Brown
PvG013003	Brown
PvG028880	Brown
PvG031729	Brown
PvG013430	Brown
PvG031676	Brown
PvG012928	Brown
PvG030157	Brown
PvG002554	Brown
PvG021226	Brown
PvG008143	Brown
PvG027065	Brown
PvG017755	Brown
PvG009945	Brown
PvG023720	Brown
PvG021224	Brown
PvG032754	Brown
PvG003895	Brown
PvG019031	Brown
PvG009687	Brown
PvG030147	Brown
PvG017473	Brown
PvG032136	Brown
PvG029866	Brown
PvG023077	Brown
PvG004169	Brown
PvG015647	Brown
PvG006783	Brown
[truncated: 11,141 more rows]
