# Supplementary material for: Identification of a master transcription factor and a regulatory mechanism for desiccation tolerance in the anhydrobiotic cell line Pv11
Source: PLoS One. 2020 Mar 19;15(3):e0230218. doi: 10.1371/journal.pone.0230218 (PMC7082025; doi:10.1371/journal.pone.0230218)
Supplement: S3 Data — (XLSX) [file pone.0230218.s005.xlsx]

## Sheet: Black
S3 Data : GO terms enriched in each module.
GOID	Pvalue	OddsRatio	ExpCount	Count	Size	Term	Type
GO:0046034	8.69288e-06	7.93231	1.41789	9	47	ATP metabolic process	BP
GO:0046496	1.33604e-05	8.89504	1.14638	8	38	nicotinamide nucleotide metabolic process	BP
GO:0019362	1.33604e-05	8.89504	1.14638	8	38	pyridine nucleotide metabolic process	BP
GO:0042866	1.36487e-05	15.2745	0.573188	6	19	pyruvate biosynthetic process	BP
GO:0006757	1.36487e-05	15.2745	0.573188	6	19	ATP generation from ADP	BP
GO:0006096	1.36487e-05	15.2745	0.573188	6	19	glycolytic process	BP
GO:0005975	1.61762e-05	3.31231	6.90842	20	229	carbohydrate metabolic process	BP
GO:0019363	1.81403e-05	10.5707	0.874865	7	29	pyridine nucleotide biosynthetic process	BP
GO:0019359	1.81403e-05	10.5707	0.874865	7	29	nicotinamide nucleotide biosynthetic process	BP
GO:0009185	1.90117e-05	14.1812	0.603355	6	20	ribonucleoside diphosphate metabolic process	BP
GO:0009179	1.90117e-05	14.1812	0.603355	6	20	purine ribonucleoside diphosphate metabolic process	BP
GO:0046031	1.90117e-05	14.1812	0.603355	6	20	ADP metabolic process	BP
GO:0009135	1.90117e-05	14.1812	0.603355	6	20	purine nucleoside diphosphate metabolic process	BP
GO:0009205	2.0597e-05	7.00435	1.56872	9	52	purine ribonucleoside triphosphate metabolic process	BP
GO:0009199	2.0597e-05	7.00435	1.56872	9	52	ribonucleoside triphosphate metabolic process	BP
GO:0009144	2.0597e-05	7.00435	1.56872	9	52	purine nucleoside triphosphate metabolic process	BP
GO:0006090	2.59525e-05	13.2337	0.633523	6	21	pyruvate metabolic process	BP
GO:0009167	2.82578e-05	6.69091	1.62906	9	54	purine ribonucleoside monophosphate metabolic process	BP
GO:0009126	2.82578e-05	6.69091	1.62906	9	54	purine nucleoside monophosphate metabolic process	BP
GO:0009141	2.82578e-05	6.69091	1.62906	9	54	nucleoside triphosphate metabolic process	BP
GO:0072524	2.90712e-05	7.84355	1.26705	8	42	pyridine-containing compound metabolic process	BP
GO:0072525	4.4815e-05	8.93875	0.995536	7	33	pyridine-containing compound biosynthetic process	BP
GO:0006165	4.59025e-05	11.6731	0.693859	6	23	nucleoside diphosphate phosphorylation	BP
GO:0009161	5.86063e-05	6.01701	1.7799	9	59	ribonucleoside monophosphate metabolic process	BP
GO:0046939	5.96788e-05	11.0228	0.724026	6	24	nucleotide phosphorylation	BP
GO:0006091	6.71745e-05	5.89808	1.81007	9	60	generation of precursor metabolites and energy	BP
GO:0009123	6.71745e-05	5.89808	1.81007	9	60	nucleoside monophosphate metabolic process	BP
GO:0044281	7.33389e-05	2.28907	16.4414	33	545	small molecule metabolic process	BP
GO:0019693	7.36418e-05	4.683	2.7151	11	90	ribose phosphate metabolic process	BP
GO:0006754	8.10972e-05	8.01022	1.08604	7	36	ATP biosynthetic process	BP
GO:0009150	9.36377e-05	5.00241	2.32292	10	77	purine ribonucleotide metabolic process	BP
GO:0009132	9.70636e-05	9.91737	0.784362	6	26	nucleoside diphosphate metabolic process	BP
GO:0072521	9.97135e-05	4.50949	2.8056	11	93	purine-containing compound metabolic process	BP
GO:0009259	0.000144387	4.71755	2.44359	10	81	ribonucleotide metabolic process	BP
GO:0009201	0.000163516	7.03479	1.20671	7	40	ribonucleoside triphosphate biosynthetic process	BP
GO:0009206	0.000163516	7.03479	1.20671	7	40	purine ribonucleoside triphosphate biosynthetic process	BP
GO:0009142	0.000163516	7.03479	1.20671	7	40	nucleoside triphosphate biosynthetic process	BP
GO:0009145	0.000163516	7.03479	1.20671	7	40	purine nucleoside triphosphate biosynthetic process	BP
GO:0006163	0.000196202	4.52412	2.53409	10	84	purine nucleotide metabolic process	BP
GO:0016052	0.000226355	8.25921	0.905033	6	30	carbohydrate catabolic process	BP
GO:0009168	0.000261788	6.44547	1.29721	7	43	purine ribonucleoside monophosphate biosynthetic process	BP
GO:0009127	0.000261788	6.44547	1.29721	7	43	purine nucleoside monophosphate biosynthetic process	BP
GO:0019318	0.000273712	7.92758	0.935201	6	31	hexose metabolic process	BP
GO:0006732	0.000317043	4.23438	2.68493	10	89	coenzyme metabolic process	BP
GO:0006733	0.000352023	5.21485	1.7799	8	59	oxidoreduction coenzyme metabolic process	BP
GO:0005996	0.000391562	7.33801	0.995536	6	33	monosaccharide metabolic process	BP
GO:0009166	0.000391562	7.33801	0.995536	6	33	nucleotide catabolic process	BP
GO:1901292	0.000463681	7.07481	1.0257	6	34	nucleoside phosphate catabolic process	BP
GO:0009156	0.000526574	5.65492	1.44805	7	48	ribonucleoside monophosphate biosynthetic process	BP
GO:0009124	0.00059889	5.5194	1.47822	7	49	nucleoside monophosphate biosynthetic process	BP
GO:0006541	0.000865259	24.4702	0.211174	3	7	glutamine metabolic process	BP
GO:0017144	0.00125315	2.49559	7.48161	17	248	drug metabolic process	BP
GO:0016020	0.00129362	1.89395	53.4913	69	1901	membrane	CC
GO:0046434	0.00130086	5.65353	1.23688	6	41	organophosphate catabolic process	BP
GO:0044270	0.00135329	4.72562	1.6894	7	56	cellular nitrogen compound catabolic process	BP
GO:0019439	0.00135329	4.72562	1.6894	7	56	aromatic compound catabolic process	BP
GO:0046700	0.00150409	4.63037	1.71956	7	57	heterocycle catabolic process	BP
GO:0003824	0.00164834	1.41597	129.321	155	4319	catalytic activity	MF
GO:1901361	0.00184478	4.45085	1.7799	7	59	organic cyclic compound catabolic process	BP
GO:0019752	0.00184516	2.39844	7.75312	17	257	carboxylic acid metabolic process	BP
GO:0043436	0.00184516	2.39844	7.75312	17	257	oxoacid metabolic process	BP
GO:0006082	0.00184516	2.39844	7.75312	17	257	organic acid metabolic process	BP
GO:0016624	0.00195259	16.3487	0.269482	3	9	oxidoreductase activity, acting on the aldehyde or oxo group of donors, disulfide as acceptor	MF
GO:0006801	0.00198565	16.3083	0.27151	3	9	superoxide metabolic process	BP
GO:0009108	0.00210306	3.84335	2.32292	8	77	coenzyme biosynthetic process	BP
GO:0009064	0.00218086	8.73056	0.573188	4	19	glutamine family amino acid metabolic process	BP
GO:0009117	0.00228058	2.82869	4.64584	12	154	nucleotide metabolic process	BP
GO:0034655	0.00239181	4.94289	1.38772	6	46	nucleobase-containing compound catabolic process	BP
GO:0009152	0.00246472	4.20606	1.8704	7	62	purine ribonucleotide biosynthetic process	BP
GO:0006753	0.00254093	2.7885	4.70617	12	156	nucleoside phosphate metabolic process	BP
GO:0005375	0.00262797	65.2131	0.0898274	2	3	copper ion transmembrane transporter activity	MF
GO:0035434	0.00266267	64.9485	0.0905033	2	3	copper ion transmembrane transport	BP
GO:0072593	0.00277396	13.9763	0.301678	3	10	reactive oxygen species metabolic process	BP
GO:0006006	0.00277396	13.9763	0.301678	3	10	glucose metabolic process	BP
GO:0050661	0.00315212	7.71035	0.628792	4	21	NADP binding	MF
GO:0055085	0.00319169	1.94743	14.028	25	465	transmembrane transport	BP
GO:0055086	0.00326868	2.57755	5.49053	13	182	nucleobase-containing small molecule metabolic process	BP
GO:0034404	0.00331354	4.59584	1.47822	6	49	nucleobase-containing small molecule biosynthetic process	BP
GO:0006810	0.00350508	1.60549	36.4728	52	1209	transport	BP
GO:0046390	0.00352732	3.91839	1.99107	7	66	ribose phosphate biosynthetic process	BP
GO:0009260	0.00352732	3.91839	1.99107	7	66	ribonucleotide biosynthetic process	BP
GO:0072330	0.00367281	4.49067	1.50839	6	50	monocarboxylic acid biosynthetic process	BP
GO:0051234	0.00369621	1.60041	36.5633	52	1212	establishment of localization	BP
GO:0016469	0.00384067	5.44689	1.06926	5	38	proton-transporting two-sector ATPase complex	CC
GO:0006164	0.00417443	3.78871	2.05141	7	68	purine nucleotide biosynthetic process	BP
GO:0051179	0.0043251	1.58531	36.8348	52	1221	localization	BP
GO:0044425	0.00434975	1.76413	28.3918	41	1009	membrane part	CC
GO:0000159	0.00453476	35.1961	0.112554	2	4	protein phosphatase type 2A complex	CC
GO:0042578	0.00476102	2.82857	3.80269	10	127	phosphoric ester hydrolase activity	MF
GO:0001871	0.00515194	32.6033	0.11977	2	4	pattern binding	MF
GO:0030247	0.00515194	32.6033	0.11977	2	4	polysaccharide binding	MF
GO:0004738	0.00515194	32.6033	0.11977	2	4	pyruvate dehydrogenase activity	MF
GO:0004739	0.00515194	32.6033	0.11977	2	4	pyruvate dehydrogenase (acetyl-transferring) activity	MF
GO:0046915	0.00515194	32.6033	0.11977	2	4	transition metal ion transmembrane transporter activity	MF
GO:0051186	0.0054092	2.79299	3.89164	10	129	cofactor metabolic process	BP
GO:0019637	0.0055437	2.2483	7.2101	15	239	organophosphate metabolic process	BP
GO:0005215	0.00636757	1.63589	23.4449	36	783	transporter activity	MF
GO:0072522	0.00666057	3.4461	2.23241	7	74	purine-containing compound biosynthetic process	BP
GO:0098796	0.00666318	2.74532	4.05195	10	144	membrane protein complex	CC
GO:0051188	0.00676186	3.11189	2.8056	8	93	cofactor biosynthetic process	BP
GO:0016791	0.00799116	2.99726	2.87448	8	96	phosphatase activity	MF
GO:0006825	0.00852688	21.6426	0.150839	2	5	copper ion transport	BP
GO:0016491	0.00891002	1.56734	26.4691	39	884	oxidoreductase activity	MF
GO:0016627	0.0106797	4.10017	1.34741	5	45	oxidoreductase activity, acting on the CH-CH group of donors	MF
GO:1903293	0.0109256	17.5882	0.168831	2	6	phosphatase complex	CC
GO:0008287	0.0109256	17.5882	0.168831	2	6	protein serine/threonine phosphatase complex	CC
GO:0019199	0.0111442	7.54023	0.479079	3	16	transmembrane receptor protein kinase activity	MF
GO:0008242	0.0123771	16.2984	0.179655	2	6	omega peptidase activity	MF
GO:0004784	0.0123771	16.2984	0.179655	2	6	superoxide dismutase activity	MF
GO:0016721	0.0123771	16.2984	0.179655	2	6	oxidoreductase activity, acting on superoxide radicals as acceptor	MF
GO:0070848	0.0125375	16.2294	0.181007	2	6	response to growth factor	BP
GO:0071363	0.0125375	16.2294	0.181007	2	6	cellular response to growth factor stimulus	BP
GO:0016787	0.012551	1.3955	51.6507	67	1725	hydrolase activity	MF
GO:0055114	0.0126684	1.64125	19.7599	30	655	oxidation-reduction process	BP
GO:1901135	0.0130999	1.89006	10.1967	18	338	carbohydrate derivative metabolic process	BP
GO:0016616	0.0139227	3.81295	1.43724	5	48	oxidoreductase activity, acting on the CH-OH group of donors, NAD or NADP as acceptor	MF
GO:0004713	0.0146397	4.6761	0.958159	4	32	protein tyrosine kinase activity	MF
GO:0008238	0.0148277	3.23022	2.00614	6	67	exopeptidase activity	MF
GO:0098660	0.0151405	3.23037	2.02124	6	67	inorganic ion transmembrane transport	BP
GO:0098662	0.0151405	3.23037	2.02124	6	67	inorganic cation transmembrane transport	BP
GO:0032787	0.0151405	3.23037	2.02124	6	67	monocarboxylic acid metabolic process	BP
GO:0072350	0.0157938	6.51399	0.54302	3	18	tricarboxylic acid metabolic process	BP
GO:0038024	0.0169876	13.0374	0.209597	2	7	cargo receptor activity	MF
GO:0005044	0.0169876	13.0374	0.209597	2	7	scavenger receptor activity	MF
GO:0002376	0.0172064	12.9814	0.211174	2	7	immune system process	BP
GO:0006955	0.0172064	12.9814	0.211174	2	7	immune response	BP
GO:1901293	0.0176626	2.58615	3.31845	8	110	nucleoside phosphate biosynthetic process	BP
GO:0009165	0.0176626	2.58615	3.31845	8	110	nucleotide biosynthetic process	BP
GO:0008483	0.0180508	6.12459	0.568907	3	19	transaminase activity	MF
GO:0033176	0.0199144	5.89769	0.590909	3	21	proton-transporting V-type ATPase complex	CC
GO:0044248	0.0200967	2.07507	6.15423	12	204	cellular catabolic process	BP
GO:0046394	0.0206439	2.7085	2.77543	7	92	carboxylic acid biosynthetic process	BP
GO:0016053	0.0206439	2.7085	2.77543	7	92	organic acid biosynthetic process	BP
GO:0016769	0.0207752	5.76374	0.598849	3	20	transferase activity, transferring nitrogenous groups	MF
GO:0016999	0.021114	5.74581	0.603355	3	20	antibiotic metabolic process	BP
GO:0050662	0.0212299	1.92415	7.63533	14	255	coenzyme binding	MF
GO:0016788	0.0225009	1.86221	8.44377	15	282	hydrolase activity, acting on ester bonds	MF
GO:0009055	0.0239082	3.27682	1.64684	5	55	electron transfer activity	MF
GO:1902600	0.0243878	3.95707	1.11621	4	37	proton transmembrane transport	BP
GO:0098655	0.0265888	2.81098	2.29275	6	76	cation transmembrane transport	BP
GO:0007167	0.027297	5.13935	0.663691	3	22	enzyme linked receptor protein signaling pathway	BP
GO:0005652	0.0281385	Inf	0.0281385	1	1	nuclear lamina	CC
GO:0005638	0.0281385	Inf	0.0281385	1	1	lamin filament	CC
GO:0005882	0.0281385	Inf	0.0281385	1	1	intermediate filament	CC
GO:0034399	0.0281385	Inf	0.0281385	1	1	nuclear periphery	CC
GO:0045111	0.0281385	Inf	0.0281385	1	1	intermediate filament cytoskeleton	CC
GO:0016442	0.0281385	Inf	0.0281385	1	1	RISC complex	CC
GO:0005785	0.0281385	Inf	0.0281385	1	1	signal recognition particle receptor complex	CC
GO:0031332	0.0281385	Inf	0.0281385	1	1	RNAi effector complex	CC
GO:0005788	0.0281385	Inf	0.0281385	1	1	endoplasmic reticulum lumen	CC
GO:0045335	0.0281385	Inf	0.0281385	1	1	phagocytic vesicle	CC
GO:0005523	0.0299425	Inf	0.0299425	1	1	tropomyosin binding	MF
GO:0005547	0.0299425	Inf	0.0299425	1	1	phosphatidylinositol-3,4, 5-trisphosphate binding	MF
GO:0004618	0.0299425	Inf	0.0299425	1	1	phosphoglycerate kinase activity	MF
GO:0033897	0.0299425	Inf	0.0299425	1	1	ribonuclease T2 activity	MF
GO:0004420	0.0299425	Inf	0.0299425	1	1	hydroxymethylglutaryl-CoA reductase (NADPH) activity	MF
GO:0004053	0.0299425	Inf	0.0299425	1	1	arginase activity	MF
GO:0004084	0.0299425	Inf	0.0299425	1	1	branched-chain-amino-acid transaminase activity	MF
GO:0008892	0.0299425	Inf	0.0299425	1	1	guanine deaminase activity	MF
GO:0005094	0.0299425	Inf	0.0299425	1	1	Rho GDP-dissociation inhibitor activity	MF
GO:0008800	0.0299425	Inf	0.0299425	1	1	beta-lactamase activity	MF
GO:0034701	0.0299425	Inf	0.0299425	1	1	tripeptidase activity	MF
GO:0004736	0.0299425	Inf	0.0299425	1	1	pyruvate carboxylase activity	MF
GO:0005007	0.0299425	Inf	0.0299425	1	1	fibroblast growth factor-activated receptor activity	MF
GO:0008449	0.0299425	Inf	0.0299425	1	1	N-acetylglucosamine-6-sulfatase activity	MF
GO:0004342	0.0299425	Inf	0.0299425	1	1	glucosamine-6-phosphate deaminase activity	MF
GO:0004345	0.0299425	Inf	0.0299425	1	1	glucose-6-phosphate dehydrogenase activity	MF
GO:0004331	0.0299425	Inf	0.0299425	1	1	fructose-2, 6-bisphosphate 2-phosphatase activity	MF
GO:0004332	0.0299425	Inf	0.0299425	1	1	fructose-bisphosphate aldolase activity	MF
GO:0003979	0.0299425	Inf	0.0299425	1	1	UDP-glucose 6-dehydrogenase activity	MF
GO:0009249	0.0301678	Inf	0.0301678	1	1	protein lipoylation	BP
GO:1901569	0.0301678	Inf	0.0301678	1	1	fatty acid derivative catabolic process	BP
GO:0044344	0.0301678	Inf	0.0301678	1	1	cellular response to fibroblast growth factor stimulus	BP
GO:0090101	0.0301678	Inf	0.0301678	1	1	negative regulation of transmembrane receptor protein serine/threonine kinase signaling pathway	BP
GO:0080120	0.0301678	Inf	0.0301678	1	1	CAAX-box protein maturation	BP
GO:0006145	0.0301678	Inf	0.0301678	1	1	purine nucleobase catabolic process	BP
GO:0006147	0.0301678	Inf	0.0301678	1	1	guanine catabolic process	BP
GO:0090287	0.0301678	Inf	0.0301678	1	1	regulation of cellular response to growth factor stimulus	BP
GO:0090288	0.0301678	Inf	0.0301678	1	1	negative regulation of cellular response to growth factor stimulus	BP
GO:0046950	0.0301678	Inf	0.0301678	1	1	cellular ketone body metabolic process	BP
GO:0046952	0.0301678	Inf	0.0301678	1	1	ketone body catabolic process	BP
GO:0072523	0.0301678	Inf	0.0301678	1	1	purine-containing compound catabolic process	BP
GO:0017015	0.0301678	Inf	0.0301678	1	1	regulation of transforming growth factor beta receptor signaling pathway	BP
GO:1903844	0.0301678	Inf	0.0301678	1	1	regulation of cellular response to transforming growth factor beta stimulus	BP
GO:1903845	0.0301678	Inf	0.0301678	1	1	negative regulation of cellular response to transforming growth factor beta stimulus	BP
GO:0071774	0.0301678	Inf	0.0301678	1	1	response to fibroblast growth factor	BP
GO:0031047	0.0301678	Inf	0.0301678	1	1	gene silencing by RNA	BP
GO:0001845	0.0301678	Inf	0.0301678	1	1	phagolysosome assembly	BP
GO:1902224	0.0301678	Inf	0.0301678	1	1	ketone body metabolic process	BP
GO:0008284	0.0301678	Inf	0.0301678	1	1	positive regulation of cell proliferation	BP
GO:0090092	0.0301678	Inf	0.0301678	1	1	regulation of transmembrane receptor protein serine/threonine kinase signaling pathway	BP
GO:0071586	0.0301678	Inf	0.0301678	1	1	CAAX-box protein processing	BP
GO:0006004	0.0301678	Inf	0.0301678	1	1	fucose metabolic process	BP
GO:0043277	0.0301678	Inf	0.0301678	1	1	apoptotic cell clearance	BP
GO:0046098	0.0301678	Inf	0.0301678	1	1	guanine metabolic process	BP
GO:0008543	0.0301678	Inf	0.0301678	1	1	fibroblast growth factor receptor signaling pathway	BP
GO:0090382	0.0301678	Inf	0.0301678	1	1	phagosome maturation	BP
GO:0090385	0.0301678	Inf	0.0301678	1	1	phagosome-lysosome fusion	BP
GO:0090386	0.0301678	Inf	0.0301678	1	1	phagosome maturation involved in apoptotic cell clearance	BP
GO:0090387	0.0301678	Inf	0.0301678	1	1	phagolysosome assembly involved in apoptotic cell clearance	BP
GO:0090389	0.0301678	Inf	0.0301678	1	1	phagosome-lysosome fusion involved in apoptotic cell clearance	BP
GO:0030512	0.0301678	Inf	0.0301678	1	1	negative regulation of transforming growth factor beta receptor signaling pathway	BP
GO:0006796	0.0324505	1.55972	17.0448	25	565	phosphate-containing compound metabolic process	BP
GO:0006793	0.0330562	1.55657	17.075	25	566	phosphorus metabolic process	BP
GO:0003995	0.033797	4.664	0.718619	3	24	acyl-CoA dehydrogenase activity	MF
GO:0005773	0.0365511	7.8061	0.309524	2	11	vacuole	CC
GO:0004714	0.0411187	7.24007	0.329367	2	11	transmembrane receptor protein tyrosine kinase activity	MF
GO:0000041	0.0416347	7.20733	0.331845	2	11	transition metal ion transport	BP
GO:0006739	0.0416347	7.20733	0.331845	2	11	NADP metabolic process	BP
GO:0007169	0.0416347	7.20733	0.331845	2	11	transmembrane receptor protein tyrosine kinase signaling pathway	BP
GO:0015991	0.042229	4.24285	0.784362	3	26	ATP hydrolysis coupled proton transport	BP
GO:0015988	0.042229	4.24285	0.784362	3	26	energy coupled proton transmembrane transport, against electrochemical gradient	BP
GO:0099131	0.042229	4.24285	0.784362	3	26	ATP hydrolysis coupled ion transmembrane transport	BP
GO:0099132	0.042229	4.24285	0.784362	3	26	ATP hydrolysis coupled cation transmembrane transport	BP
GO:0090662	0.042229	4.24285	0.784362	3	26	ATP hydrolysis coupled transmembrane transport	BP

## Sheet: Blue
S3 Data : GO terms enriched in each module.
GOID	Pvalue	OddsRatio	ExpCount	Count	Size	Term	Type
GO:0006260	1.19521e-12	10.5461	3.28151	21	52	DNA replication	BP
GO:0017076	1.33957e-10	2.18383	55.0393	103	963	purine nucleotide binding	MF
GO:0032553	1.7059e-10	2.17274	55.2679	103	967	ribonucleotide binding	MF
GO:0035639	2.79849e-10	2.16572	54.2391	101	949	purine ribonucleoside triphosphate binding	MF
GO:0032555	4.00139e-10	2.14905	54.5821	101	955	purine ribonucleotide binding	MF
GO:0043168	9.26841e-10	1.99685	69.3278	119	1213	anion binding	MF
GO:0000166	1.22758e-09	1.96555	72.8142	123	1274	nucleotide binding	MF
GO:1901265	1.22758e-09	1.96555	72.8142	123	1274	nucleoside phosphate binding	MF
GO:0030554	4.06188e-09	2.18381	44.1229	84	772	adenyl nucleotide binding	MF
GO:0006261	5.11706e-09	25.3375	1.0097	10	16	DNA-dependent DNA replication	BP
GO:0005524	8.38212e-09	2.16394	43.3227	82	758	ATP binding	MF
GO:0032559	1.20622e-08	2.14347	43.6657	82	764	adenyl ribonucleotide binding	MF
GO:0003824	1.58158e-08	1.60843	246.848	312	4319	catalytic activity	MF
GO:0042555	5.31749e-08	Inf	0.371753	6	6	MCM complex	CC
GO:0036094	6.29595e-08	1.79238	81.8445	128	1432	small molecule binding	MF
GO:0097367	8.32838e-08	1.87938	63.4981	105	1111	carbohydrate derivative binding	MF
GO:0016740	1.95528e-07	1.83127	66.1843	107	1158	transferase activity	MF
GO:0006270	3.85471e-07	35.2258	0.63106	7	10	DNA replication initiation	BP
GO:0016772	1.36209e-06	2.13713	29.7772	57	521	transferase activity, transferring phosphorus-containing groups	MF
GO:0006796	1.73461e-06	2.06237	35.6549	64	565	phosphate-containing compound metabolic process	BP
GO:0006793	1.84513e-06	2.0579	35.718	64	566	phosphorus metabolic process	BP
GO:0009987	4.08582e-06	1.5959	210.017	254	3328	cellular process	BP
GO:0006259	7.21109e-06	2.68421	13.3154	31	211	DNA metabolic process	BP
GO:0016301	1.41851e-05	2.24872	19.7181	40	345	kinase activity	MF
GO:0044237	1.95979e-05	1.53632	152.086	192	2410	cellular metabolic process	BP
GO:0008144	2.5641e-05	1.6841	57.4969	88	1006	drug binding	MF
GO:0005905	6.83825e-05	61.6178	0.309794	4	5	clathrin-coated pit	CC
GO:0030665	6.83825e-05	61.6178	0.309794	4	5	clathrin-coated vesicle membrane	CC
GO:0030125	6.83825e-05	61.6178	0.309794	4	5	clathrin vesicle coat	CC
GO:0030132	6.83825e-05	61.6178	0.309794	4	5	clathrin coat of coated pit	CC
GO:0016818	8.6189e-05	1.96286	25.0335	45	438	hydrolase activity, acting on acid anhydrides, in phosphorus-containing anhydrides	MF
GO:0016462	0.000101826	1.9625	24.4619	44	428	pyrophosphatase activity	MF
GO:0017111	0.000113919	1.96767	23.8332	43	417	nucleoside-triphosphatase activity	MF
GO:0016817	0.000118621	1.93209	25.3764	45	444	hydrolase activity, acting on acid anhydrides	MF
GO:0030136	0.000195165	30.8	0.371753	4	6	clathrin-coated vesicle	CC
GO:0019205	0.000210752	7.29242	1.31454	7	23	nucleobase-containing compound kinase activity	MF
GO:0016776	0.000339184	11.8761	0.685848	5	12	phosphotransferase activity, phosphate group as acceptor	MF
GO:0004386	0.000431272	3.17289	5.02955	14	88	helicase activity	MF
GO:0019637	0.000465539	2.13015	15.0823	29	239	organophosphate metabolic process	BP
GO:0031227	0.000483281	11.0332	0.743506	5	12	intrinsic component of endoplasmic reticulum membrane	CC
GO:0006464	0.000616122	1.73981	31.553	50	500	cellular protein modification process	BP
GO:0036211	0.000616122	1.73981	31.553	50	500	protein modification process	BP
GO:0015020	0.000711488	49.7393	0.228616	3	4	glucuronosyltransferase activity	MF
GO:0015018	0.000711488	49.7393	0.228616	3	4	galactosylgalactosylxylosylprotein 3-beta-glucuronosyltransferase activity	MF
GO:0012510	0.000896619	46.0088	0.247835	3	4	trans-Golgi network transport vesicle membrane	CC
GO:0030140	0.000896619	46.0088	0.247835	3	4	trans-Golgi network transport vesicle	CC
GO:0030130	0.000896619	46.0088	0.247835	3	4	clathrin coat of trans-Golgi network vesicle	CC
GO:0003678	0.00100483	4.05967	2.62908	9	46	DNA helicase activity	MF
GO:0140097	0.00105364	2.86095	5.48678	14	96	catalytic activity, acting on DNA	MF
GO:0030662	0.00110238	8.57639	0.867424	5	14	coated vesicle membrane	CC
GO:0030120	0.00110238	8.57639	0.867424	5	14	vesicle coat	CC
GO:0016310	0.00110572	1.87248	20.4464	35	324	phosphorylation	BP
GO:0043412	0.00119887	1.66282	34.1404	52	541	macromolecule modification	BP
GO:0006139	0.0012584	1.47878	68.6594	92	1088	nucleobase-containing compound metabolic process	BP
GO:0016773	0.00138713	1.86324	19.0323	33	333	phosphotransferase activity, alcohol group as acceptor	MF
GO:0030658	0.00141237	12.3093	0.55763	4	9	transport vesicle membrane	CC
GO:0015698	0.00146438	6.01188	1.32523	6	21	inorganic anion transport	BP
GO:0008194	0.00154502	7.55437	0.914464	5	16	UDP-glycosyltransferase activity	MF
GO:0098805	0.00154515	4.29147	2.29248	8	37	whole membrane	CC
GO:0012506	0.00157097	7.71652	0.929383	5	15	vesicle membrane	CC
GO:0030659	0.00157097	7.71652	0.929383	5	15	cytoplasmic vesicle membrane	CC
GO:0030135	0.00157097	7.71652	0.929383	5	15	coated vesicle	CC
GO:0044238	0.00163321	1.35749	190.706	220	3022	primary metabolic process	BP
GO:0030151	0.00170306	24.8671	0.28577	3	5	molybdenum ion binding	MF
GO:0044260	0.00181162	1.40612	94.9115	120	1504	cellular macromolecule metabolic process	BP
GO:0005737	0.00202147	1.61583	41.6364	59	672	cytoplasm	CC
GO:1901137	0.00238543	2.43127	7.3203	16	116	carbohydrate derivative biosynthetic process	BP
GO:0072528	0.00238553	6.8193	1.0097	5	16	pyrimidine-containing compound biosynthetic process	BP
GO:0005783	0.00291876	3.18516	3.65557	10	59	endoplasmic reticulum	CC
GO:0044433	0.0029225	6.42671	1.0533	5	17	cytoplasmic vesicle part	CC
GO:0015103	0.00292645	4.98983	1.486	6	26	inorganic anion transmembrane transporter activity	MF
GO:0003896	0.00326132	Inf	0.114308	2	2	DNA primase activity	MF
GO:0004751	0.00326132	Inf	0.114308	2	2	ribose-5-phosphate isomerase activity	MF
GO:0004806	0.00326132	Inf	0.114308	2	2	triglyceride lipase activity	MF
GO:0050145	0.00326167	16.5763	0.342924	3	6	nucleoside monophosphate kinase activity	MF
GO:0030117	0.0034079	4.17308	2.04464	7	33	membrane coat	CC
GO:0048475	0.0034079	4.17308	2.04464	7	33	coated membrane	CC
GO:0006221	0.00361268	8.55735	0.694167	4	11	pyrimidine nucleotide biosynthetic process	BP
GO:0006725	0.00373	1.41061	72.004	93	1141	cellular aromatic compound metabolic process	BP
GO:0051276	0.00381083	2.46694	6.3106	14	100	chromosome organization	BP
GO:0046483	0.00393052	1.40736	72.1302	93	1143	heterocycle metabolic process	BP
GO:0046385	0.00397327	Inf	0.126212	2	2	deoxyribose phosphate biosynthetic process	BP
GO:0006269	0.00397327	Inf	0.126212	2	2	DNA replication, synthesis of RNA primer	BP
GO:0009052	0.00397327	Inf	0.126212	2	2	pentose-phosphate shunt, non-oxidative branch	BP
GO:0030166	0.00397327	Inf	0.126212	2	2	proteoglycan biosynthetic process	BP
GO:0030201	0.00397327	Inf	0.126212	2	2	heparan sulfate proteoglycan metabolic process	BP
GO:0006029	0.00397327	Inf	0.126212	2	2	proteoglycan metabolic process	BP
GO:0009186	0.00397327	Inf	0.126212	2	2	deoxyribonucleoside diphosphate metabolic process	BP
GO:0015012	0.00397327	Inf	0.126212	2	2	heparan sulfate proteoglycan biosynthetic process	BP
GO:0009263	0.00397327	Inf	0.126212	2	2	deoxyribonucleotide biosynthetic process	BP
GO:0009265	0.00397327	Inf	0.126212	2	2	2'-deoxyribonucleotide biosynthetic process	BP
GO:0009221	0.00397327	Inf	0.126212	2	2	pyrimidine deoxyribonucleotide biosynthetic process	BP
GO:0044255	0.00399242	2.22662	8.3931	17	133	cellular lipid metabolic process	BP
GO:0006753	0.00415257	2.11044	9.84454	19	156	nucleoside phosphate metabolic process	BP
GO:0043167	0.00426825	1.27703	167.233	196	2926	ion binding	MF
GO:0008565	0.00453471	5.53758	1.14308	5	20	protein transporter activity	MF
GO:0098588	0.00462874	3.18254	3.28382	9	53	bounding membrane of organelle	CC
GO:0012505	0.00485548	2.19862	8.61228	17	139	endomembrane system	CC
GO:0034641	0.00501205	1.36989	84.6252	106	1341	cellular nitrogen compound metabolic process	BP
GO:0044446	0.00503508	1.61488	31.0414	45	501	intracellular organelle part	CC
GO:0006325	0.00557714	3.34494	2.77667	8	44	chromatin organization	BP
GO:0090407	0.00567154	2.08771	9.4028	18	149	organophosphate biosynthetic process	BP
GO:1901363	0.00585089	1.26588	164.546	192	2879	heterocyclic compound binding	MF
GO:0097159	0.00585089	1.26588	164.546	192	2879	organic cyclic compound binding	MF
GO:1901360	0.00590443	1.38184	73.1399	93	1159	organic cyclic compound metabolic process	BP
GO:0044422	0.00607326	1.59471	31.3512	45	506	organelle part	CC
GO:0005622	0.00611088	1.42282	111.154	130	1794	intracellular	CC
GO:0030660	0.00657966	6.83062	0.805465	4	13	Golgi-associated vesicle membrane	CC
GO:0005798	0.00657966	6.83062	0.805465	4	13	Golgi-associated vesicle	CC
GO:0006081	0.00707597	6.65353	0.820379	4	13	cellular aldehyde metabolic process	BP
GO:0043543	0.00721224	11.2095	0.441742	3	7	protein acylation	BP
GO:1901576	0.00724587	1.37443	70.9312	90	1124	organic substance biosynthetic process	BP
GO:0043229	0.00750928	1.4217	75.5279	93	1219	intracellular organelle	CC
GO:0016043	0.0077356	1.73305	17.3542	28	275	cellular component organization	BP
GO:0006996	0.00773677	1.87145	12.6843	22	201	organelle organization	BP
GO:0009117	0.00796917	2.00927	9.71833	18	154	nucleotide metabolic process	BP
GO:0016192	0.00822488	2.31222	6.18439	13	98	vesicle-mediated transport	BP
GO:0044249	0.00856635	1.36727	69.5429	88	1102	cellular biosynthetic process	BP
GO:0046496	0.00868235	3.39326	2.39803	7	38	nicotinamide nucleotide metabolic process	BP
GO:0019362	0.00868235	3.39326	2.39803	7	38	pyridine nucleotide metabolic process	BP
GO:0015116	0.00869446	6.03311	0.85731	4	15	sulfate transmembrane transporter activity	MF
GO:0043226	0.00872861	1.41054	75.8996	93	1225	organelle	CC
GO:0004672	0.00890305	1.75792	15.0887	25	264	protein kinase activity	MF
GO:0004674	0.0094058	1.95759	9.83049	18	172	protein serine/threonine kinase activity	MF
GO:0004478	0.00941238	33.1027	0.171462	2	3	methionine adenosyltransferase activity	MF
GO:0006220	0.0094205	5.98719	0.883485	4	14	pyrimidine nucleotide metabolic process	BP
GO:0006732	0.00961381	2.35333	5.61644	12	89	coenzyme metabolic process	BP
GO:0046486	0.0100233	3.28668	2.46114	7	39	glycerolipid metabolic process	BP
GO:0006650	0.0100233	3.28668	2.46114	7	39	glycerophospholipid metabolic process	BP
GO:0032259	0.0100233	3.28668	2.46114	7	39	methylation	BP
GO:0055086	0.0103879	1.87559	11.4853	20	182	nucleobase-containing small molecule metabolic process	BP
GO:0072527	0.0105124	4.40813	1.38833	5	22	pyrimidine-containing compound metabolic process	BP
GO:0042623	0.0111	2.12648	7.0871	14	124	ATPase activity, coupled	MF
GO:0030118	0.0113886	5.58545	0.929383	4	15	clathrin coat	CC
GO:0007093	0.0114206	29.8333	0.189318	2	3	mitotic cell cycle checkpoint	BP
GO:0019692	0.0114206	29.8333	0.189318	2	3	deoxyribose phosphate metabolic process	BP
GO:0006556	0.0114206	29.8333	0.189318	2	3	S-adenosylmethionine biosynthetic process	BP
GO:0045930	0.0114206	29.8333	0.189318	2	3	negative regulation of mitotic cell cycle	BP
GO:0006023	0.0114206	29.8333	0.189318	2	3	aminoglycan biosynthetic process	BP
GO:0006024	0.0114206	29.8333	0.189318	2	3	glycosaminoglycan biosynthetic process	BP
GO:0009394	0.0114206	29.8333	0.189318	2	3	2'-deoxyribonucleotide metabolic process	BP
GO:0046500	0.0114206	29.8333	0.189318	2	3	S-adenosylmethionine metabolic process	BP
GO:0009219	0.0114206	29.8333	0.189318	2	3	pyrimidine deoxyribonucleotide metabolic process	BP
GO:0004725	0.0116058	3.56121	1.94324	6	34	protein tyrosine phosphatase activity	MF
GO:0006468	0.0116265	1.68815	17.1017	27	271	protein phosphorylation	BP
GO:0008272	0.0122176	5.44201	0.946591	4	15	sulfate transport	BP
GO:0072348	0.0122176	5.44201	0.946591	4	15	sulfur compound transport	BP
GO:0042157	0.0122176	5.44201	0.946591	4	15	lipoprotein metabolic process	BP
GO:0042158	0.0122176	5.44201	0.946591	4	15	lipoprotein biosynthetic process	BP
GO:0006497	0.0122176	5.44201	0.946591	4	15	protein lipidation	BP
GO:0044424	0.0131521	1.36755	97.3374	114	1571	intracellular part	CC
GO:0008610	0.0133725	2.33598	5.1747	11	82	lipid biosynthetic process	BP
GO:0008654	0.0135761	3.46211	2.01939	6	32	phospholipid biosynthetic process	BP
GO:0005525	0.0136688	1.83897	10.9736	19	192	GTP binding	MF
GO:0001883	0.0136688	1.83897	10.9736	19	192	purine nucleoside binding	MF
GO:0032561	0.0136688	1.83897	10.9736	19	192	guanyl ribonucleotide binding	MF
GO:0032550	0.0136688	1.83897	10.9736	19	192	purine ribonucleoside binding	MF
GO:0019001	0.0136688	1.83897	10.9736	19	192	guanyl nucleotide binding	MF
GO:0098827	0.0142834	3.428	2.04464	6	33	endoplasmic reticulum subcompartment	CC
GO:0005789	0.0142834	3.428	2.04464	6	33	endoplasmic reticulum membrane	CC
GO:0071840	0.0146997	1.6072	19.8784	30	315	cellular component organization or biogenesis	BP
GO:0030176	0.0149195	7.65708	0.55763	3	9	integral component of endoplasmic reticulum membrane	CC
GO:0072524	0.0149484	3.00347	2.65045	7	42	pyridine-containing compound metabolic process	BP
GO:0016887	0.0151268	1.81757	11.0879	19	194	ATPase activity	MF
GO:0051186	0.0153908	1.98967	8.14068	15	129	cofactor metabolic process	BP
GO:0007059	0.0154949	4.98768	1.0097	4	16	chromosome segregation	BP
GO:0051156	0.0157429	7.47052	0.567954	3	9	glucose 6-phosphate metabolic process	BP
GO:0019682	0.0157429	7.47052	0.567954	3	9	glyceraldehyde-3-phosphate metabolic process	BP
GO:0006098	0.0157429	7.47052	0.567954	3	9	pentose-phosphate shunt	BP
GO:0009058	0.0160231	1.31956	74.0234	91	1173	biosynthetic process	BP
GO:0003924	0.0164188	2.15219	6.00117	12	105	GTPase activity	MF
GO:0044432	0.016472	3.30461	2.1066	6	34	endoplasmic reticulum part	CC
GO:0042175	0.016472	3.30461	2.1066	6	34	nuclear outer membrane-endoplasmic reticulum membrane network	CC
GO:0016787	0.0172682	1.26461	98.5907	118	1725	hydrolase activity	MF
GO:0044444	0.0178961	1.50676	28.9348	40	467	cytoplasmic part	CC
GO:0003729	0.0181133	16.5497	0.228616	2	4	mRNA binding	MF
GO:0030674	0.0181133	16.5497	0.228616	2	4	protein binding, bridging	MF
GO:0060090	0.0181133	16.5497	0.228616	2	4	molecular adaptor activity	MF
GO:0044267	0.0183268	1.36556	50.6742	65	803	cellular protein metabolic process	BP
GO:0045017	0.0192759	4.60326	1.0728	4	17	glycerolipid biosynthetic process	BP
GO:0046474	0.0192759	4.60326	1.0728	4	17	glycerophospholipid biosynthetic process	BP
GO:1903509	0.0192759	4.60326	1.0728	4	17	liposaccharide metabolic process	BP
GO:0032549	0.0193077	1.76615	11.3736	19	199	ribonucleoside binding	MF
GO:0007049	0.0199493	2.41713	4.10189	9	65	cell cycle	BP
GO:0042626	0.0201149	2.55922	3.42924	8	60	ATPase activity, coupled to transmembrane movement of substances	MF
GO:0004721	0.0204255	2.77058	2.80055	7	49	phosphoprotein phosphatase activity	MF
GO:0006886	0.021132	1.86084	9.21348	16	146	intracellular protein transport	BP
GO:0030258	0.021348	3.56614	1.64076	5	26	lipid modification	BP
GO:0009132	0.021348	3.56614	1.64076	5	26	nucleoside diphosphate metabolic process	BP
GO:0004177	0.02171	6.21291	0.628694	3	11	aminopeptidase activity	MF
GO:0000956	0.0218898	14.9142	0.252424	2	4	nuclear-transcribed mRNA catabolic process	BP
GO:0009262	0.0218898	14.9142	0.252424	2	4	deoxyribonucleotide metabolic process	BP
GO:0030133	0.022059	4.38476	1.11526	4	18	transport vesicle	CC
GO:0048519	0.0231578	2.50373	3.53394	8	56	negative regulation of biological process	BP
GO:0001882	0.0232547	1.72702	11.6023	19	203	nucleoside binding	MF
GO:1903047	0.0235794	4.27375	1.13591	4	18	mitotic cell cycle process	BP
GO:0046488	0.0236134	2.99851	2.27182	6	36	phosphatidylinositol metabolic process	BP
GO:0005623	0.0240339	1.32442	117.04	132	1889	cell	CC
GO:0044464	0.0240339	1.32442	117.04	132	1889	cell part	CC
GO:0043492	0.0240813	2.46392	3.54355	8	62	ATPase activity, coupled to movement of substances	MF
GO:0022402	0.0248843	3.40348	1.70386	5	27	cell cycle process	BP
GO:0019693	0.0253713	2.09663	5.67954	11	90	ribose phosphate metabolic process	BP
GO:0090304	0.0257147	1.32428	56.1013	70	889	nucleic acid metabolic process	BP
GO:0015031	0.0258001	1.66646	13.3785	21	212	protein transport	BP
GO:0052689	0.0260587	3.3191	1.71462	5	30	carboxylic ester hydrolase activity	MF
GO:0015399	0.0262571	2.41887	3.6007	8	63	primary active transmembrane transporter activity	MF
GO:0015405	0.0262571	2.41887	3.6007	8	63	P-P-bond-hydrolysis-driven transmembrane transporter activity	MF
GO:0016779	0.0265411	2.26902	4.28655	9	75	nucleotidyltransferase activity	MF
GO:0006631	0.0267364	2.90131	2.33492	6	37	fatty acid metabolic process	BP
GO:0071704	0.0270188	1.22474	210.648	230	3338	organic substance metabolic process	BP
GO:0006739	0.0281437	5.60104	0.694167	3	11	NADP metabolic process	BP
GO:0006644	0.0283782	2.25449	4.35432	9	69	phospholipid metabolic process	BP
GO:0018205	0.02842	3.98818	1.19901	4	19	peptidyl-lysine modification	BP
GO:0004675	0.0290534	11.032	0.28577	2	5	transmembrane receptor protein serine/threonine kinase activity	MF
GO:0005024	0.0290534	11.032	0.28577	2	5	transforming growth factor beta-activated receptor activity	MF
GO:0051015	0.0290534	11.032	0.28577	2	5	actin filament binding	MF
GO:0008430	0.0290534	11.032	0.28577	2	5	selenium binding	MF
GO:0044877	0.0290691	3.90135	1.20023	4	21	protein-containing complex binding	MF
GO:0031090	0.0292155	2.05726	5.82413	11	94	organelle membrane	CC
GO:0008168	0.0293271	1.90118	7.25856	13	127	methyltransferase activity	MF
GO:0045184	0.0295562	1.63985	13.5678	21	215	establishment of protein localization	BP
GO:0006733	0.0307098	2.35528	3.72326	8	59	oxidoreduction coenzyme metabolic process	BP
GO:0042886	0.0308959	1.63116	13.6309	21	216	amide transport	BP
GO:0015833	0.0308959	1.63116	13.6309	21	216	peptide transport	BP
GO:0043227	0.0314556	1.34188	55.6391	68	898	membrane-bounded organelle	CC
GO:0008092	0.0328527	1.99102	5.88686	11	103	cytoskeletal protein binding	MF
GO:0034613	0.0328596	1.75061	9.71833	16	154	cellular protein localization	BP
GO:0070727	0.0328596	1.75061	9.71833	16	154	cellular macromolecule localization	BP
GO:0071702	0.0333357	1.54837	17.0386	25	270	organic substance transport	BP
GO:0006820	0.0335633	2.30961	3.78636	8	60	anion transport	BP
GO:0000278	0.033808	3.7383	1.26212	4	20	mitotic cell cycle	BP
GO:0048285	0.033808	3.7383	1.26212	4	20	organelle fission	BP
GO:1901682	0.0339718	3.68423	1.25739	4	22	sulfur compound transmembrane transporter activity	MF
GO:0031012	0.0340444	5.10029	0.743506	3	12	extracellular matrix	CC
GO:1904949	0.0340444	5.10029	0.743506	3	12	ATPase complex	CC
GO:0051641	0.034792	1.65134	12.1795	19	193	cellular localization	BP
GO:0009129	0.0349716	9.94118	0.31553	2	5	pyrimidine nucleoside monophosphate metabolic process	BP
GO:0009130	0.0349716	9.94118	0.31553	2	5	pyrimidine nucleoside monophosphate biosynthetic process	BP
GO:0008104	0.0351901	1.60563	13.8202	21	219	protein localization	BP
GO:0016758	0.0369694	1.88567	6.74417	12	118	transferase activity, transferring hexosyl groups	MF
GO:0046907	0.0371975	1.68901	10.6649	17	169	intracellular transport	BP
GO:0009059	0.0381383	1.30945	49.9169	62	791	macromolecule biosynthetic process	BP
GO:0016757	0.0383285	1.73727	9.08749	15	159	transferase activity, transferring glycosyl groups	MF
GO:0043231	0.0386938	1.32606	54.3379	66	877	intracellular membrane-bounded organelle	CC
GO:0022804	0.0390787	1.86786	6.80133	12	119	active transmembrane transporter activity	MF
GO:0031984	0.0393723	2.3978	3.22186	7	52	organelle subcompartment	CC
GO:0031410	0.0395963	2.95416	1.92073	5	31	cytoplasmic vesicle	CC
GO:0097708	0.0395963	2.95416	1.92073	5	31	intracellular vesicle	CC
GO:0031982	0.0395963	2.95416	1.92073	5	31	vesicle	CC
GO:0016569	0.0397495	3.51782	1.32523	4	21	covalent chromatin modification	BP
GO:0016570	0.0397495	3.51782	1.32523	4	21	histone modification	BP
GO:0016741	0.0405002	1.80499	7.60148	13	133	transferase activity, transferring one-carbon groups	MF
GO:0004047	0.0419493	8.27312	0.342924	2	6	aminomethyltransferase activity	MF
GO:0016801	0.0419493	8.27312	0.342924	2	6	hydrolase activity, acting on ether bonds	MF
GO:0033036	0.0430606	1.5486	14.9561	22	237	macromolecule localization	BP
GO:0023021	0.0444271	4.47936	0.820379	3	13	termination of signal transduction	BP
GO:0046854	0.0444271	4.47936	0.820379	3	13	phosphatidylinositol phosphorylation	BP
GO:0046834	0.0444271	4.47936	0.820379	3	13	lipid phosphorylation	BP
GO:0038032	0.0444271	4.47936	0.820379	3	13	termination of G protein-coupled receptor signaling pathway	BP
GO:0045744	0.0444271	4.47936	0.820379	3	13	negative regulation of G protein-coupled receptor signaling pathway	BP
GO:0051649	0.0449223	1.6446	10.9173	17	173	establishment of localization in cell	BP
GO:0003899	0.0470843	2.76449	2.00039	5	35	DNA-directed 5'-3' RNA polymerase activity	MF
GO:0034062	0.0470843	2.76449	2.00039	5	35	5'-3' RNA polymerase activity	MF
GO:0097747	0.0470843	2.76449	2.00039	5	35	RNA polymerase activity	MF
GO:0034645	0.0478934	1.29067	49.6645	61	787	cellular macromolecule biosynthetic process	BP
GO:0008509	0.0499763	2.23545	3.37209	7	59	anion transmembrane transporter activity	MF

## Sheet: Brown
S3 Data : GO terms enriched in each module.
GOID	Pvalue	OddsRatio	ExpCount	Count	Size	Term	Type
GO:0005488	1.33945e-13	2.1931	334.72	408	6769	binding	MF
GO:0005515	3.69259e-11	1.85902	146.517	214	2963	protein binding	MF
GO:0006464	4.39209e-10	2.92662	22.9337	55	500	cellular protein modification process	BP
GO:0036211	4.39209e-10	2.92662	22.9337	55	500	protein modification process	BP
GO:0009987	1.08692e-09	2.10197	152.646	203	3328	cellular process	BP
GO:0016773	1.86469e-09	3.10976	16.4665	44	333	phosphotransferase activity, alcohol group as acceptor	MF
GO:0007165	2.93026e-09	2.61743	28.2543	61	616	signal transduction	BP
GO:0043412	2.98107e-09	2.72628	24.8142	56	541	macromolecule modification	BP
GO:0023052	5.5183e-09	2.56655	28.7129	61	626	signaling	BP
GO:0016310	5.61786e-09	3.22906	14.861	40	324	phosphorylation	BP
GO:0007154	6.64904e-09	2.55164	28.8505	61	629	cell communication	BP
GO:0006468	1.73274e-08	3.36252	12.43	35	271	protein phosphorylation	BP
GO:0016772	2.44214e-08	2.4783	25.7629	56	521	transferase activity, transferring phosphorus-containing groups	MF
GO:0004672	2.58649e-08	3.19075	13.0545	36	264	protein kinase activity	MF
GO:0000166	4.54345e-08	1.91639	62.998	105	1274	nucleotide binding	MF
GO:1901265	4.54345e-08	1.91639	62.998	105	1274	nucleoside phosphate binding	MF
GO:0004674	8.2434e-08	3.72453	8.50522	27	172	protein serine/threonine kinase activity	MF
GO:0006796	9.73646e-08	2.46344	25.915	54	565	phosphate-containing compound metabolic process	BP
GO:0006793	1.03346e-07	2.4582	25.9609	54	566	phosphorus metabolic process	BP
GO:0035639	1.31188e-07	2.00728	46.927	83	949	purine ribonucleoside triphosphate binding	MF
GO:0016301	1.41443e-07	2.73268	17.0599	41	345	kinase activity	MF
GO:0032553	1.46518e-07	1.99324	47.8171	84	967	ribonucleotide binding	MF
GO:0032555	1.72561e-07	1.99212	47.2237	83	955	purine ribonucleotide binding	MF
GO:0035556	1.77346e-07	3.19412	11.7879	32	257	intracellular signal transduction	BP
GO:0051716	1.8315e-07	2.24949	33.7584	64	736	cellular response to stimulus	BP
GO:0017076	2.4727e-07	1.97223	47.6193	83	963	purine nucleotide binding	MF
GO:0044267	4.23169e-07	2.15286	36.8315	67	803	cellular protein metabolic process	BP
GO:0005524	8.55874e-07	2.03297	37.4823	68	758	ATP binding	MF
GO:0033036	1.0044e-06	3.10514	10.8706	29	237	macromolecule localization	BP
GO:0032559	1.13866e-06	2.01411	37.779	68	764	adenyl ribonucleotide binding	MF
GO:0043168	1.30642e-06	1.80442	59.9816	96	1213	anion binding	MF
GO:0036094	1.42194e-06	1.74361	70.8109	109	1432	small molecule binding	MF
GO:0030554	1.65397e-06	1.98946	38.1746	68	772	adenyl nucleotide binding	MF
GO:0071702	4.93547e-06	2.77938	12.3842	30	270	organic substance transport	BP
GO:0042886	5.10156e-06	3.0231	9.90734	26	216	amide transport	BP
GO:0015833	5.10156e-06	3.0231	9.90734	26	216	peptide transport	BP
GO:0008104	6.58613e-06	2.97463	10.0449	26	219	protein localization	BP
GO:0051641	6.79681e-06	3.1253	8.85239	24	193	cellular localization	BP
GO:0051020	7.78621e-06	4.82709	3.51087	14	71	GTPase binding	MF
GO:0003779	7.81027e-06	5.73836	2.62079	12	53	actin binding	MF
GO:0005622	7.93687e-06	1.95065	91.7386	121	1794	intracellular	CC
GO:0050896	1.0001e-05	1.94669	38.6203	65	842	response to stimulus	BP
GO:0008092	1.06389e-05	3.89701	5.09324	17	103	cytoskeletal protein binding	MF
GO:0015031	1.12444e-05	2.94411	9.72387	25	212	protein transport	BP
GO:0097367	1.25556e-05	1.73804	54.9378	86	1111	carbohydrate derivative binding	MF
GO:0005623	1.30602e-05	1.92987	96.5966	125	1889	cell	CC
GO:0044464	1.30602e-05	1.92987	96.5966	125	1889	cell part	CC
GO:0008536	1.43406e-05	32.3473	0.395592	5	8	Ran GTPase binding	MF
GO:0045184	1.43957e-05	2.89618	9.86147	25	215	establishment of protein localization	BP
GO:0050794	1.53243e-05	1.8209	50.6375	79	1104	regulation of cellular process	BP
GO:0034613	2.13895e-05	3.2562	7.06357	20	154	cellular protein localization	BP
GO:0070727	2.13895e-05	3.2562	7.06357	20	154	cellular macromolecule localization	BP
GO:0046907	2.62675e-05	3.0996	7.75158	21	169	intracellular transport	BP
GO:0050789	2.88666e-05	1.78119	51.509	79	1123	regulation of biological process	BP
GO:0006886	3.34749e-05	3.25595	6.69663	19	146	intracellular protein transport	BP
GO:0016740	3.45857e-05	1.67784	57.2619	87	1158	transferase activity	MF
GO:0051649	3.7466e-05	3.01603	7.93505	21	173	establishment of localization in cell	BP
GO:0019899	4.05539e-05	3.8284	4.5493	15	92	enzyme binding	MF
GO:0065007	7.80049e-05	1.70946	54.6738	81	1192	biological regulation	BP
GO:0071705	7.83984e-05	2.52632	11.5586	26	252	nitrogen compound transport	BP
GO:0044260	0.00015578	1.61712	68.9845	96	1504	cellular macromolecule metabolic process	BP
GO:0007264	0.000185765	2.90965	6.97183	18	152	small GTPase mediated signal transduction	BP
GO:0012505	0.000199095	2.94563	7.10795	18	139	endomembrane system	CC
GO:0017016	0.000247386	5.01429	2.17575	9	44	Ras GTPase binding	MF
GO:0031267	0.000247386	5.01429	2.17575	9	44	small GTPase binding	MF
GO:0004842	0.000247386	5.01429	2.17575	9	44	ubiquitin-protein transferase activity	MF
GO:0044424	0.000253528	1.70143	80.3352	104	1571	intracellular part	CC
GO:0019787	0.000352044	4.74227	2.27465	9	46	ubiquitin-like protein transferase activity	MF
GO:0008144	0.000749558	1.5616	49.7456	72	1006	drug binding	MF
GO:0005794	0.00106053	4.51479	2.14773	8	42	Golgi apparatus	CC
GO:0004407	0.00111539	29	0.247245	3	5	histone deacetylase activity	MF
GO:0033558	0.00111539	29	0.247245	3	5	protein deacetylase activity	MF
GO:0008063	0.00209707	Inf	0.0917346	2	2	Toll signaling pathway	BP
GO:0098791	0.00214288	6.77989	0.971591	5	19	Golgi subcompartment	CC
GO:0008158	0.00214893	19.3313	0.296694	3	6	hedgehog receptor activity	MF
GO:0016569	0.00217668	6.5945	0.963214	5	21	covalent chromatin modification	BP
GO:0016570	0.00217668	6.5945	0.963214	5	21	histone modification	BP
GO:0044431	0.00227543	4.45769	1.89205	7	37	Golgi apparatus part	CC
GO:0005737	0.0024359	1.66844	34.3636	50	672	cytoplasm	CC
GO:0071840	0.00243706	1.95476	14.4482	26	315	cellular component organization or biogenesis	BP
GO:0004677	0.00244061	Inf	0.0988979	2	2	DNA-dependent protein kinase activity	MF
GO:0004077	0.00244061	Inf	0.0988979	2	2	biotin-[acetyl-CoA-carboxylase] ligase activity	MF
GO:0018271	0.00244061	Inf	0.0988979	2	2	biotin-protein ligase activity	MF
GO:0010646	0.00253469	3.17786	3.53178	10	77	regulation of cell communication	BP
GO:0009966	0.00253469	3.17786	3.53178	10	77	regulation of signal transduction	BP
GO:0051056	0.00260563	3.77257	2.43097	8	53	regulation of small GTPase mediated signal transduction	BP
GO:0023051	0.00279244	3.13062	3.57765	10	78	regulation of signaling	BP
GO:0044428	0.00306672	2.45436	6.85227	15	134	nuclear part	CC
GO:0019898	0.00328975	8.4036	0.664773	4	13	extrinsic component of membrane	CC
GO:0048583	0.00337072	3.04018	3.66939	10	80	regulation of response to stimulus	BP
GO:0019213	0.00362298	14.497	0.346143	3	7	deacetylase activity	MF
GO:0016043	0.00363815	1.97375	12.6135	23	275	cellular component organization	BP
GO:0044237	0.00378167	1.38839	110.54	133	2410	cellular metabolic process	BP
GO:1902531	0.0041458	3.46235	2.61444	8	57	regulation of intracellular signal transduction	BP
GO:0005543	0.00428541	4.4772	1.58237	6	32	phospholipid binding	MF
GO:0031984	0.00436119	3.47865	2.65909	8	52	organelle subcompartment	CC
GO:0005635	0.00442366	7.56108	0.715909	4	14	nuclear envelope	CC
GO:0005852	0.00442366	7.56108	0.715909	4	14	eukaryotic translation initiation factor 3 complex	CC
GO:0007010	0.00462258	3.39255	2.6603	8	58	cytoskeleton organization	BP
GO:0003712	0.00464679	5.38291	1.13733	5	23	transcription coregulator activity	MF
GO:0005085	0.00472597	3.38067	2.67024	8	54	guanyl-nucleotide exchange factor activity	MF
GO:0006996	0.00481297	2.11335	9.21933	18	201	organelle organization	BP
GO:0016192	0.00499684	2.69262	4.495	11	98	vesicle-mediated transport	BP
GO:0030117	0.00574809	4.22587	1.6875	6	33	membrane coat	CC
GO:0048475	0.00574809	4.22587	1.6875	6	33	coated membrane	CC
GO:0030118	0.0057943	6.87174	0.767045	4	15	clathrin coat	CC
GO:0007275	0.00580676	3.61294	2.20163	7	48	multicellular organism development	BP
GO:0005856	0.00609739	2.13743	8.79545	17	172	cytoskeleton	CC
GO:0006189	0.00610008	41.8784	0.137602	2	3	'de novo' IMP biosynthetic process	BP
GO:0072529	0.00610008	41.8784	0.137602	2	3	pyrimidine-containing compound catabolic process	BP
GO:0005654	0.00618942	3.25379	2.8125	8	55	nucleoplasm	CC
GO:0044451	0.00618942	3.25379	2.8125	8	55	nucleoplasm part	CC
GO:0036459	0.00804032	4.6125	1.28567	5	26	thiol-dependent ubiquitinyl hydrolase activity	MF
GO:0101005	0.00804032	4.6125	1.28567	5	26	ubiquitinyl hydrolase activity	MF
GO:0019783	0.00804032	4.6125	1.28567	5	26	ubiquitin-like protein-specific protease activity	MF
GO:0032502	0.00923447	2.97253	2.98138	8	65	developmental process	BP
GO:0019904	0.0111135	8.28146	0.494489	3	10	protein domain specific binding	MF
GO:0044446	0.0112424	1.5964	25.6193	37	501	intracellular organelle part	CC
GO:0043167	0.0114328	1.25565	144.688	168	2926	ion binding	MF
GO:0016575	0.0118309	20.9358	0.183469	2	4	histone deacetylation	BP
GO:0000726	0.0118309	20.9358	0.183469	2	4	non-recombinational repair	BP
GO:0090305	0.0118309	20.9358	0.183469	2	4	nucleic acid phosphodiester bond hydrolysis	BP
GO:0006303	0.0118309	20.9358	0.183469	2	4	double-strand break repair via nonhomologous end joining	BP
GO:0044422	0.0131079	1.57679	25.875	37	506	organelle part	CC
GO:0031369	0.0136995	19.295	0.197796	2	4	translation initiation factor binding	MF
GO:0016592	0.0140168	5.03351	0.971591	4	19	mediator complex	CC
GO:0044262	0.0142684	3.9009	1.46775	5	32	cellular carbohydrate metabolic process	BP
GO:0004402	0.0147276	7.24554	0.543938	3	11	histone acetyltransferase activity	MF
GO:0008565	0.0152164	4.83598	0.988979	4	20	protein transporter activity	MF
GO:0005643	0.0160136	7.05444	0.5625	3	11	nuclear pore	CC
GO:0009161	0.0175528	2.84358	2.70617	7	59	ribonucleoside monophosphate metabolic process	BP
GO:0003887	0.0180792	4.55105	1.03843	4	21	DNA-directed DNA polymerase activity	MF
GO:0034061	0.0180792	4.55105	1.03843	4	21	DNA polymerase activity	MF
GO:0034212	0.0189274	6.43981	0.593387	3	12	peptide N-acetyltransferase activity	MF
GO:0061733	0.0189274	6.43981	0.593387	3	12	peptide-lysine-N-acetyltransferase activity	MF
GO:0009123	0.0191181	2.78947	2.75204	7	60	nucleoside monophosphate metabolic process	BP
GO:0006476	0.0191237	13.955	0.229337	2	5	protein deacetylation	BP
GO:0098732	0.0191237	13.955	0.229337	2	5	macromolecule deacylation	BP
GO:0006188	0.0191237	13.955	0.229337	2	5	IMP biosynthetic process	BP
GO:0006561	0.0191237	13.955	0.229337	2	5	proline biosynthetic process	BP
GO:0035601	0.0191237	13.955	0.229337	2	5	protein deacylation	BP
GO:0046040	0.0191237	13.955	0.229337	2	5	IMP metabolic process	BP
GO:0030119	0.020561	6.26882	0.613636	3	12	AP-type membrane coat adaptor complex	CC
GO:0046578	0.0205782	3.5091	1.60536	5	35	regulation of Ras protein signal transduction	BP
GO:0007265	0.0205782	3.5091	1.60536	5	35	Ras protein signal transduction	BP
GO:0140096	0.021123	1.32536	57.0641	72	1154	catalytic activity, acting on a protein	MF
GO:0009156	0.0214606	3.01223	2.20163	6	48	ribonucleoside monophosphate biosynthetic process	BP
GO:0048856	0.0225371	2.68716	2.84377	7	62	anatomical structure development	BP
GO:0009124	0.023546	2.9417	2.2475	6	49	nucleoside monophosphate biosynthetic process	BP
GO:0051640	0.0238648	5.7208	0.642143	3	14	organelle localization	BP
GO:0009112	0.0238648	5.7208	0.642143	3	14	nucleobase metabolic process	BP
GO:0008135	0.024795	2.90599	2.27465	6	46	translation factor activity, RNA binding	MF
GO:0044265	0.0257728	2.41537	3.57765	8	78	cellular macromolecule catabolic process	BP
GO:1901363	0.0272531	1.21479	142.364	162	2879	heterocyclic compound binding	MF
GO:0097159	0.0272531	1.21479	142.364	162	2879	organic cyclic compound binding	MF
GO:0051170	0.027824	10.4645	0.275204	2	6	import into nucleus	BP
GO:0034504	0.027824	10.4645	0.275204	2	6	protein localization to nucleus	BP
GO:0006560	0.027824	10.4645	0.275204	2	6	proline metabolic process	BP
GO:0006606	0.027824	10.4645	0.275204	2	6	protein import into nucleus	BP
GO:0043229	0.0278752	1.35892	62.3352	75	1219	intracellular organelle	CC
GO:0007015	0.0288407	5.24322	0.68801	3	15	actin filament organization	BP
GO:0030258	0.0292095	3.82004	1.19255	4	26	lipid modification	BP
GO:0008289	0.0299236	2.76704	2.37355	6	48	lipid binding	MF
GO:0043226	0.0312014	1.3484	62.642	75	1225	organelle	CC
GO:0032259	0.0314841	3.09426	1.78883	5	39	methylation	BP
GO:0000139	0.0315566	5.1261	0.715909	3	14	Golgi membrane	CC
GO:0004843	0.032059	9.64554	0.296694	2	6	thiol-dependent ubiquitin-specific protease activity	MF
GO:0044257	0.0328806	2.46123	3.07311	7	67	cellular protein catabolic process	BP
GO:0051603	0.0328806	2.46123	3.07311	7	67	proteolysis involved in cellular protein catabolic process	BP
GO:0043231	0.0329	1.37752	44.8466	56	877	intracellular membrane-bounded organelle	CC
GO:0006869	0.0343208	4.83911	0.733877	3	16	lipid transport	BP
GO:0016567	0.0343208	4.83911	0.733877	3	16	protein ubiquitination	BP
GO:0010876	0.0343208	4.83911	0.733877	3	16	lipid localization	BP
GO:0032549	0.0377768	1.70287	9.84034	16	199	ribonucleoside binding	MF
GO:0032011	0.0377882	8.37027	0.321071	2	7	ARF protein signal transduction	BP
GO:0032012	0.0377882	8.37027	0.321071	2	7	regulation of ARF protein signal transduction	BP
GO:0048015	0.0377882	8.37027	0.321071	2	7	phosphatidylinositol-mediated signaling	BP
GO:0048017	0.0377882	8.37027	0.321071	2	7	inositol lipid-mediated signaling	BP
GO:0006206	0.0377882	8.37027	0.321071	2	7	pyrimidine nucleobase metabolic process	BP
GO:0030154	0.0377882	8.37027	0.321071	2	7	cell differentiation	BP
GO:0000287	0.0378575	2.93161	1.87906	5	38	magnesium ion binding	MF
GO:0097435	0.0402987	4.49274	0.779744	3	17	supramolecular fiber organization	BP
GO:0070647	0.0402987	4.49274	0.779744	3	17	protein modification by small protein conjugation or removal	BP
GO:0032446	0.0402987	4.49274	0.779744	3	17	protein modification by small protein conjugation	BP
GO:0098772	0.0403931	1.75717	8.35687	14	169	molecular function regulator	MF
GO:0005086	0.0434334	7.71564	0.346143	2	7	ARF guanyl-nucleotide exchange factor activity	MF
GO:0008375	0.0434334	7.71564	0.346143	2	7	acetylglucosaminyltransferase activity	MF
GO:0001882	0.0440172	1.66575	10.0381	16	203	nucleoside binding	MF
GO:0006397	0.0454458	2.76675	1.97229	5	43	mRNA processing	BP
GO:0006900	0.0458673	Inf	0.0458673	1	1	vesicle budding from membrane	BP
GO:0006901	0.0458673	Inf	0.0458673	1	1	vesicle coating	BP
GO:0006903	0.0458673	Inf	0.0458673	1	1	vesicle targeting	BP
GO:0006422	0.0458673	Inf	0.0458673	1	1	aspartyl-tRNA aminoacylation	BP
GO:0031204	0.0458673	Inf	0.0458673	1	1	posttranslational protein targeting to membrane, translocation	BP
GO:0035329	0.0458673	Inf	0.0458673	1	1	hippo signaling	BP
GO:0090114	0.0458673	Inf	0.0458673	1	1	COPII-coated vesicle budding	BP
GO:0097194	0.0458673	Inf	0.0458673	1	1	execution phase of apoptosis	BP
GO:1902904	0.0458673	Inf	0.0458673	1	1	negative regulation of supramolecular fiber organization	BP
GO:0006216	0.0458673	Inf	0.0458673	1	1	cytidine catabolic process	BP
GO:0051262	0.0458673	Inf	0.0458673	1	1	protein tetramerization	BP
GO:0051289	0.0458673	Inf	0.0458673	1	1	protein homotetramerization	BP
GO:0046133	0.0458673	Inf	0.0458673	1	1	pyrimidine ribonucleoside catabolic process	BP
GO:0046135	0.0458673	Inf	0.0458673	1	1	pyrimidine nucleoside catabolic process	BP
GO:0048311	0.0458673	Inf	0.0458673	1	1	mitochondrion distribution	BP
GO:0048312	0.0458673	Inf	0.0458673	1	1	intracellular distribution of mitochondria	BP
GO:0030262	0.0458673	Inf	0.0458673	1	1	apoptotic nuclear changes	BP
GO:0046777	0.0458673	Inf	0.0458673	1	1	protein autophosphorylation	BP
GO:0048194	0.0458673	Inf	0.0458673	1	1	Golgi vesicle budding	BP
GO:0006620	0.0458673	Inf	0.0458673	1	1	posttranslational protein targeting to endoplasmic reticulum membrane	BP
GO:0048199	0.0458673	Inf	0.0458673	1	1	vesicle targeting, to, from or within Golgi	BP
GO:0032272	0.0458673	Inf	0.0458673	1	1	negative regulation of protein polymerization	BP
GO:0051568	0.0458673	Inf	0.0458673	1	1	histone H3-K4 methylation	BP
GO:0009972	0.0458673	Inf	0.0458673	1	1	cytidine deamination	BP
GO:0051091	0.0458673	Inf	0.0458673	1	1	positive regulation of DNA-binding transcription factor activity	BP
GO:0031333	0.0458673	Inf	0.0458673	1	1	negative regulation of protein complex assembly	BP
GO:0032793	0.0458673	Inf	0.0458673	1	1	positive regulation of CREB transcription factor activity	BP
GO:0051650	0.0458673	Inf	0.0458673	1	1	establishment of vesicle localization	BP
GO:0048268	0.0458673	Inf	0.0458673	1	1	clathrin coat assembly	BP
GO:0051646	0.0458673	Inf	0.0458673	1	1	mitochondrion localization	BP
GO:0051648	0.0458673	Inf	0.0458673	1	1	vesicle localization	BP
GO:0030837	0.0458673	Inf	0.0458673	1	1	negative regulation of actin filament polymerization	BP
GO:0048207	0.0458673	Inf	0.0458673	1	1	vesicle targeting, rough ER to cis-Golgi	BP
GO:0048208	0.0458673	Inf	0.0458673	1	1	COPII vesicle coating	BP
GO:0046087	0.0458673	Inf	0.0458673	1	1	cytidine metabolic process	BP
GO:0042454	0.0458673	Inf	0.0458673	1	1	ribonucleoside catabolic process	BP
GO:0006921	0.0458673	Inf	0.0458673	1	1	cellular component disassembly involved in execution phase of apoptosis	BP
GO:0006309	0.0458673	Inf	0.0458673	1	1	apoptotic DNA fragmentation	BP
GO:0005795	0.0460872	7.49091	0.357955	2	7	Golgi stack	CC
GO:0070013	0.0463852	2.0375	4.75568	9	93	intracellular organelle lumen	CC
GO:0043233	0.0463852	2.0375	4.75568	9	93	organelle lumen	CC
GO:0031974	0.0463852	2.0375	4.75568	9	93	membrane-enclosed lumen	CC
GO:0044248	0.0472236	1.68546	9.35693	15	204	cellular catabolic process	BP
GO:0043632	0.0485543	2.429	2.6603	6	58	modification-dependent macromolecule catabolic process	BP
GO:0006511	0.0485543	2.429	2.6603	6	58	ubiquitin-dependent protein catabolic process	BP
GO:0019941	0.0485543	2.429	2.6603	6	58	modification-dependent protein catabolic process	BP
GO:0006112	0.048883	6.9741	0.366939	2	8	energy reserve metabolic process	BP
GO:0005977	0.048883	6.9741	0.366939	2	8	glycogen metabolic process	BP
GO:0006073	0.048883	6.9741	0.366939	2	8	cellular glucan metabolic process	BP
GO:0044042	0.048883	6.9741	0.366939	2	8	glucan metabolic process	BP
GO:0006325	0.0494298	2.69537	2.01816	5	44	chromatin organization	BP
GO:0004689	0.0494489	Inf	0.0494489	1	1	phosphorylase kinase activity	MF
GO:0017070	0.0494489	Inf	0.0494489	1	1	U6 snRNA binding	MF
GO:0005545	0.0494489	Inf	0.0494489	1	1	1-phosphatidylinositol binding	MF
GO:0004641	0.0494489	Inf	0.0494489	1	1	phosphoribosylformylglycinamidine cyclo-ligase activity	MF
GO:0004642	0.0494489	Inf	0.0494489	1	1	phosphoribosylformylglycinamidine synthase activity	MF
GO:0008140	0.0494489	Inf	0.0494489	1	1	cAMP response element binding protein binding	MF
GO:0004644	0.0494489	Inf	0.0494489	1	1	phosphoribosylglycinamide formyltransferase activity	MF
GO:0004430	0.0494489	Inf	0.0494489	1	1	1-phosphatidylinositol 4-kinase activity	MF
GO:0030623	0.0494489	Inf	0.0494489	1	1	U5 snRNA binding	MF
GO:0004126	0.0494489	Inf	0.0494489	1	1	cytidine deaminase activity	MF
GO:0008897	0.0494489	Inf	0.0494489	1	1	holo-[acyl-carrier-protein] synthase activity	MF
GO:0030276	0.0494489	Inf	0.0494489	1	1	clathrin binding	MF
GO:0035014	0.0494489	Inf	0.0494489	1	1	phosphatidylinositol 3-kinase regulator activity	MF
GO:0016726	0.0494489	Inf	0.0494489	1	1	oxidoreductase activity, acting on CH or CH2 groups, NAD or NADP as acceptor	MF
GO:0016727	0.0494489	Inf	0.0494489	1	1	oxidoreductase activity, acting on CH or CH2 groups, oxygen as acceptor	MF
GO:0004854	0.0494489	Inf	0.0494489	1	1	xanthine dehydrogenase activity	MF
GO:0004855	0.0494489	Inf	0.0494489	1	1	xanthine oxidase activity	MF
GO:0004815	0.0494489	Inf	0.0494489	1	1	aspartate-tRNA ligase activity	MF
GO:0016882	0.0494489	Inf	0.0494489	1	1	cyclo-ligase activity	MF
GO:0017147	0.0494489	Inf	0.0494489	1	1	Wnt-protein binding	MF
GO:0033961	0.0494489	Inf	0.0494489	1	1	cis-stilbene-oxide hydrolase activity	MF
GO:0004350	0.0494489	Inf	0.0494489	1	1	glutamate-5-semialdehyde dehydrogenase activity	MF
GO:0004349	0.0494489	Inf	0.0494489	1	1	glutamate 5-kinase activity	MF
GO:0004334	0.0494489	Inf	0.0494489	1	1	fumarylacetoacetase activity	MF
GO:0043227	0.0497951	1.33267	45.9205	56	898	membrane-bounded organelle	CC

## Sheet: Cyan
S3 Data : GO terms enriched in each module.
GOID	Pvalue	OddsRatio	ExpCount	Count	Size	Term	Type
GO:0016310	2.95916e-05	3.43269	6.08404	18	324	phosphorylation	BP
GO:0003824	7.60968e-05	1.8311	70.3475	95	4319	catalytic activity	MF
GO:0006796	0.000104873	2.64091	10.6095	24	565	phosphate-containing compound metabolic process	BP
GO:0006793	0.000107823	2.63559	10.6283	24	566	phosphorus metabolic process	BP
GO:0007049	0.000195613	6.62954	1.22056	7	65	cell cycle	BP
GO:0046129	0.000337734	32.1176	0.150223	3	8	purine ribonucleoside biosynthetic process	BP
GO:0042451	0.000337734	32.1176	0.150223	3	8	purine nucleoside biosynthetic process	BP
GO:0016773	0.000345973	3.03128	5.42388	15	333	phosphotransferase activity, alcohol group as acceptor	MF
GO:0004674	0.000498126	3.90186	2.80152	10	172	protein serine/threonine kinase activity	MF
GO:0042278	0.000499667	26.7605	0.169001	3	9	purine nucleoside metabolic process	BP
GO:0046128	0.000499667	26.7605	0.169001	3	9	purine ribonucleoside metabolic process	BP
GO:0016301	0.0005025	2.91746	5.61933	15	345	kinase activity	MF
GO:0006468	0.000514057	3.08589	5.08881	14	271	protein phosphorylation	BP
GO:0055086	0.000578645	3.59538	3.41758	11	182	nucleobase-containing small molecule metabolic process	BP
GO:0004001	0.00078271	122.242	0.0488637	2	3	adenosine kinase activity	MF
GO:0004364	0.00078271	122.242	0.0488637	2	3	glutathione transferase activity	MF
GO:0005622	0.000901153	2.30458	32.0357	45	1794	intracellular	CC
GO:0006166	0.00103639	106.233	0.0563337	2	3	purine ribonucleoside salvage	BP
GO:0043174	0.00103639	106.233	0.0563337	2	3	nucleoside salvage	BP
GO:0004672	0.00126045	3.0212	4.30001	12	264	protein kinase activity	MF
GO:0005623	0.00154117	2.23011	33.7321	46	1889	cell	CC
GO:0044464	0.00154117	2.23011	33.7321	46	1889	cell part	CC
GO:0072521	0.00172647	4.45126	1.74634	7	93	purine-containing compound metabolic process	BP
GO:0016740	0.00181527	1.88619	18.8614	32	1158	transferase activity	MF
GO:1901659	0.00249233	13.3676	0.281668	3	15	glycosyl compound biosynthetic process	BP
GO:0009163	0.00249233	13.3676	0.281668	3	15	nucleoside biosynthetic process	BP
GO:0042455	0.00249233	13.3676	0.281668	3	15	ribonucleoside biosynthetic process	BP
GO:0051920	0.00255345	40.7394	0.0814396	2	5	peroxiredoxin activity	MF
GO:0009141	0.00326164	5.51718	1.01401	5	54	nucleoside triphosphate metabolic process	BP
GO:0043101	0.00337025	35.4	0.0938895	2	5	purine-containing compound salvage	BP
GO:0009147	0.00337025	35.4	0.0938895	2	5	pyrimidine nucleoside triphosphate metabolic process	BP
GO:0009119	0.00362416	11.4544	0.319224	3	17	ribonucleoside metabolic process	BP
GO:1903047	0.00428992	10.6891	0.338002	3	18	mitotic cell cycle process	BP
GO:0016772	0.00484664	2.15468	8.486	17	521	transferase activity, transferring phosphorus-containing groups	MF
GO:0016538	0.00524829	24.4388	0.114015	2	7	cyclin-dependent protein serine/threonine kinase regulator activity	MF
GO:0000278	0.00583175	9.42857	0.375558	3	20	mitotic cell cycle	BP
GO:0019205	0.00591546	9.20671	0.374622	3	23	nucleobase-containing compound kinase activity	MF
GO:0019693	0.00668341	3.87377	1.69001	6	90	ribose phosphate metabolic process	BP
GO:0019206	0.00692311	20.3636	0.130303	2	8	nucleoside kinase activity	MF
GO:0009117	0.00817437	2.99399	2.8918	8	154	nucleotide metabolic process	BP
GO:0016491	0.00879324	1.80049	14.3985	24	884	oxidoreductase activity	MF
GO:0006753	0.00880823	2.95258	2.92935	8	156	nucleoside phosphate metabolic process	BP
GO:0007076	0.00909426	17.6917	0.150223	2	8	mitotic chromosome condensation	BP
GO:0030261	0.00909426	17.6917	0.150223	2	8	chromosome condensation	BP
GO:0044424	0.00916252	1.85644	28.0536	38	1571	intracellular part	CC
GO:0006464	0.0116869	1.97504	9.38895	17	500	cellular protein modification process	BP
GO:0036211	0.0116869	1.97504	9.38895	17	500	protein modification process	BP
GO:0043412	0.0117365	1.93661	10.1588	18	541	macromolecule modification	BP
GO:0009055	0.0121525	4.82858	0.895835	4	55	electron transfer activity	MF
GO:0006633	0.0122575	6.96237	0.488225	3	26	fatty acid biosynthetic process	BP
GO:0072522	0.0123527	3.90561	1.38956	5	74	purine-containing compound biosynthetic process	BP
GO:0016209	0.0124807	6.81504	0.488637	3	30	antioxidant activity	MF
GO:0034404	0.0130794	4.76836	0.920117	4	49	nucleobase-containing small molecule biosynthetic process	BP
GO:0004559	0.0131698	13.5717	0.179167	2	11	alpha-mannosidase activity	MF
GO:0022402	0.0136038	6.67122	0.507003	3	27	cell cycle process	BP
GO:0009987	0.0137651	1.53148	62.4928	75	3328	cellular process	BP
GO:0072330	0.0140151	4.66396	0.938895	4	50	monocarboxylic acid biosynthetic process	BP
GO:0007017	0.0143849	3.24569	1.99046	6	106	microtubule-based process	BP
GO:0009150	0.0144954	3.7411	1.4459	5	77	purine ribonucleotide metabolic process	BP
GO:1901657	0.0150311	6.40336	0.525781	3	28	glycosyl compound metabolic process	BP
GO:0051174	0.0150311	6.40336	0.525781	3	28	regulation of phosphorus metabolic process	BP
GO:0009116	0.0150311	6.40336	0.525781	3	28	nucleoside metabolic process	BP
GO:0019220	0.0150311	6.40336	0.525781	3	28	regulation of phosphate metabolic process	BP
GO:0009205	0.0160115	4.46822	0.976451	4	52	purine ribonucleoside triphosphate metabolic process	BP
GO:0009199	0.0160115	4.46822	0.976451	4	52	ribonucleoside triphosphate metabolic process	BP
GO:0009144	0.0160115	4.46822	0.976451	4	52	purine nucleoside triphosphate metabolic process	BP
GO:0015927	0.0162879	Inf	0.0162879	1	1	trehalase activity	MF
GO:0030515	0.0162879	Inf	0.0162879	1	1	snoRNA binding	MF
GO:0004163	0.0162879	Inf	0.0162879	1	1	diphosphomevalonate decarboxylase activity	MF
GO:0004170	0.0162879	Inf	0.0162879	1	1	dUTP diphosphatase activity	MF
GO:0004750	0.0162879	Inf	0.0162879	1	1	ribulose-phosphate 3-epimerase activity	MF
GO:0033164	0.0162879	Inf	0.0162879	1	1	glycolipid 6-alpha-mannosyltransferase activity	MF
GO:0000009	0.0162879	Inf	0.0162879	1	1	alpha-1, 6-mannosyltransferase activity	MF
GO:0004555	0.0162879	Inf	0.0162879	1	1	alpha, alpha-trehalase activity	MF
GO:0008446	0.0162879	Inf	0.0162879	1	1	GDP-mannose 4, 6-dehydratase activity	MF
GO:0004376	0.0162879	Inf	0.0162879	1	1	glycolipid mannosyltransferase activity	MF
GO:0004378	0.0162879	Inf	0.0162879	1	1	GDP-Man:Man1GlcNAc2-PP-Dol alpha-1, 3-mannosyltransferase activity	MF
GO:0004325	0.0162879	Inf	0.0162879	1	1	ferrochelatase activity	MF
GO:0043094	0.0172183	11.7889	0.206557	2	11	cellular metabolic compound salvage	BP
GO:0009259	0.0177223	3.54195	1.52101	5	81	ribonucleotide metabolic process	BP
GO:0070176	0.0178571	Inf	0.0178571	1	1	DRM complex	CC
GO:0090568	0.0178571	Inf	0.0178571	1	1	nuclear transcriptional repressor complex	CC
GO:0090571	0.0178571	Inf	0.0178571	1	1	RNA polymerase II transcription repressor complex	CC
GO:0009200	0.0187779	Inf	0.0187779	1	1	deoxyribonucleoside triphosphate metabolic process	BP
GO:0035966	0.0187779	Inf	0.0187779	1	1	response to topologically incorrect protein	BP
GO:0035967	0.0187779	Inf	0.0187779	1	1	cellular response to topologically incorrect protein	BP
GO:0000086	0.0187779	Inf	0.0187779	1	1	G2/M transition of mitotic cell cycle	BP
GO:0006140	0.0187779	Inf	0.0187779	1	1	regulation of nucleotide metabolic process	BP
GO:0019835	0.0187779	Inf	0.0187779	1	1	cytolysis	BP
GO:0046490	0.0187779	Inf	0.0187779	1	1	isopentenyl diphosphate metabolic process	BP
GO:0071218	0.0187779	Inf	0.0187779	1	1	cellular response to misfolded protein	BP
GO:0034629	0.0187779	Inf	0.0187779	1	1	cellular protein-containing complex localization	BP
GO:0010389	0.0187779	Inf	0.0187779	1	1	regulation of G2/M transition of mitotic cell cycle	BP
GO:0051788	0.0187779	Inf	0.0187779	1	1	response to misfolded protein	BP
GO:0045980	0.0187779	Inf	0.0187779	1	1	negative regulation of nucleotide metabolic process	BP
GO:1902749	0.0187779	Inf	0.0187779	1	1	regulation of cell cycle G2/M phase transition	BP
GO:0044839	0.0187779	Inf	0.0187779	1	1	cell cycle G2/M phase transition	BP
GO:0071630	0.0187779	Inf	0.0187779	1	1	nuclear protein quality control by the ubiquitin-proteasome system	BP
GO:0062012	0.0187779	Inf	0.0187779	1	1	regulation of small molecule metabolic process	BP
GO:0062014	0.0187779	Inf	0.0187779	1	1	negative regulation of small molecule metabolic process	BP
GO:0046080	0.0187779	Inf	0.0187779	1	1	dUTP metabolic process	BP
GO:0019287	0.0187779	Inf	0.0187779	1	1	isopentenyl diphosphate biosynthetic process, mevalonate pathway	BP
GO:0031144	0.0187779	Inf	0.0187779	1	1	proteasome localization	BP
GO:0009211	0.0187779	Inf	0.0187779	1	1	pyrimidine deoxyribonucleoside triphosphate metabolic process	BP
GO:0009240	0.0187779	Inf	0.0187779	1	1	isopentenyl diphosphate biosynthetic process	BP
GO:0003777	0.0202403	4.10061	1.04243	4	64	microtubule motor activity	MF
GO:0006163	0.0204329	3.40582	1.57734	5	84	purine nucleotide metabolic process	BP
GO:0019900	0.0211049	10.1758	0.228031	2	14	kinase binding	MF
GO:0019901	0.0211049	10.1758	0.228031	2	14	protein kinase binding	MF
GO:0015630	0.0213052	3.41851	1.60714	5	90	microtubule cytoskeleton	CC
GO:0005524	0.0217277	1.72336	12.3462	20	758	ATP binding	MF
GO:0005871	0.0219382	5.52842	0.607143	3	34	kinesin complex	CC
GO:0043229	0.022363	1.71082	21.7679	30	1219	intracellular organelle	CC
GO:0032559	0.0234189	1.70836	12.444	20	764	adenyl ribonucleotide binding	MF
GO:0008017	0.0235991	5.25314	0.618941	3	38	microtubule binding	MF
GO:1904029	0.0238291	9.64242	0.244113	2	13	regulation of cyclin-dependent protein kinase activity	BP
GO:0000079	0.0238291	9.64242	0.244113	2	13	regulation of cyclin-dependent protein serine/threonine kinase activity	BP
GO:0043226	0.0239579	1.69805	21.875	30	1225	organelle	CC
GO:0005200	0.0240946	9.39207	0.244319	2	15	structural constituent of cytoskeleton	MF
GO:1901135	0.0243276	2.02421	6.34693	12	338	carbohydrate derivative metabolic process	BP
GO:0000139	0.0248905	9.42188	0.25	2	14	Golgi membrane	CC
GO:0044281	0.0252804	1.79291	10.234	17	545	small molecule metabolic process	BP
GO:0030554	0.0258299	1.68874	12.5743	20	772	adenyl nucleotide binding	MF
GO:0015923	0.0272462	8.72035	0.260607	2	16	mannosidase activity	MF
GO:0019199	0.0272462	8.72035	0.260607	2	16	transmembrane receptor protein kinase activity	MF
GO:0071900	0.0274637	8.8375	0.262891	2	14	regulation of protein serine/threonine kinase activity	BP
GO:0006220	0.0274637	8.8375	0.262891	2	14	pyrimidine nucleotide metabolic process	BP
GO:0000070	0.0313055	8.15641	0.281668	2	15	mitotic sister chromatid segregation	BP
GO:0098813	0.0313055	8.15641	0.281668	2	15	nuclear chromosome segregation	BP
GO:0000819	0.0313055	8.15641	0.281668	2	15	sister chromatid segregation	BP
GO:0006631	0.0315738	4.70168	0.694782	3	37	fatty acid metabolic process	BP
GO:0047429	0.0323121	60.753	0.0325758	1	2	nucleoside-triphosphate diphosphatase activity	MF
GO:0003878	0.0323121	60.753	0.0325758	1	2	ATP citrate synthase activity	MF
GO:0000104	0.0323121	60.753	0.0325758	1	2	succinate dehydrogenase activity	MF
GO:0004774	0.0323121	60.753	0.0325758	1	2	succinate-CoA ligase activity	MF
GO:0004775	0.0323121	60.753	0.0325758	1	2	succinate-CoA ligase (ADP-forming) activity	MF
GO:0044283	0.0332422	2.42659	3.0608	7	163	small molecule biosynthetic process	BP
GO:0019887	0.0340113	7.62879	0.293182	2	18	protein kinase regulator activity	MF
GO:0015631	0.0345336	4.48171	0.716668	3	44	tubulin binding	MF
GO:0019637	0.0352537	2.12793	4.48792	9	239	organophosphate metabolic process	BP
GO:0045859	0.0353454	7.57262	0.300446	2	16	regulation of protein kinase activity	BP
GO:0007059	0.0353454	7.57262	0.300446	2	16	chromosome segregation	BP
GO:0140014	0.0353454	7.57262	0.300446	2	16	mitotic nuclear division	BP
GO:0000280	0.0353454	7.57262	0.300446	2	16	nuclear division	BP
GO:0005672	0.0354002	55.8308	0.0357143	1	2	transcription factor TFIIA complex	CC
GO:0072588	0.0354002	55.8308	0.0357143	1	2	box H/ACA RNP complex	CC
GO:0008250	0.0354002	55.8308	0.0357143	1	2	oligosaccharyltransferase complex	CC
GO:0045281	0.0354002	55.8308	0.0357143	1	2	succinate dehydrogenase complex	CC
GO:0045273	0.0354002	55.8308	0.0357143	1	2	respiratory chain complex II	CC
GO:0032787	0.0366367	3.39629	1.25812	4	67	monocarboxylic acid metabolic process	BP
GO:0098763	0.037206	52.6777	0.0375558	1	2	mitotic cell cycle phase	BP
GO:0022403	0.037206	52.6777	0.0375558	1	2	cell cycle phase	BP
GO:0000087	0.037206	52.6777	0.0375558	1	2	mitotic M phase	BP
GO:0006275	0.037206	52.6777	0.0375558	1	2	regulation of DNA replication	BP
GO:0019673	0.037206	52.6777	0.0375558	1	2	GDP-mannose metabolic process	BP
GO:0006515	0.037206	52.6777	0.0375558	1	2	protein quality control for misfolded or incompletely synthesized proteins	BP
GO:0044848	0.037206	52.6777	0.0375558	1	2	biological phase	BP
GO:0051052	0.037206	52.6777	0.0375558	1	2	regulation of DNA metabolic process	BP
GO:0000279	0.037206	52.6777	0.0375558	1	2	M phase	BP
GO:0019207	0.0376133	7.17932	0.30947	2	19	kinase regulator activity	MF
GO:0009201	0.038564	4.31842	0.751116	3	40	ribonucleoside triphosphate biosynthetic process	BP
GO:0009206	0.038564	4.31842	0.751116	3	40	purine ribonucleoside triphosphate biosynthetic process	BP
GO:0009142	0.038564	4.31842	0.751116	3	40	nucleoside triphosphate biosynthetic process	BP
GO:0009145	0.038564	4.31842	0.751116	3	40	purine nucleoside triphosphate biosynthetic process	BP
GO:0043549	0.0395749	7.06667	0.319224	2	17	regulation of kinase activity	BP
GO:0051338	0.0395749	7.06667	0.319224	2	17	regulation of transferase activity	BP
GO:0007018	0.0420094	3.24037	1.31445	4	70	microtubule-based movement	BP
GO:0098791	0.0441794	6.64154	0.339286	2	19	Golgi subcompartment	CC
GO:0016684	0.0452282	6.42233	0.342046	2	21	oxidoreductase activity, acting on peroxide as acceptor	MF
GO:0006928	0.0458263	3.14407	1.35201	4	72	movement of cell or subcellular component	BP
GO:0043231	0.0477874	1.62281	15.6607	22	877	intracellular membrane-bounded organelle	CC
GO:0004619	0.0480768	30.3735	0.0488637	1	3	phosphoglycerate mutase activity	MF
GO:0016215	0.0480768	30.3735	0.0488637	1	3	acyl-CoA desaturase activity	MF
GO:0004768	0.0480768	30.3735	0.0488637	1	3	stearoyl-CoA 9-desaturase activity	MF
GO:0008376	0.0480768	30.3735	0.0488637	1	3	acetylgalactosaminyltransferase activity	MF
GO:0004830	0.0480768	30.3735	0.0488637	1	3	tryptophan-tRNA ligase activity	MF
GO:0016878	0.0480768	30.3735	0.0488637	1	3	acid-thiol ligase activity	MF
GO:0004579	0.0480768	30.3735	0.0488637	1	3	dolichyl-diphosphooligosaccharide-protein glycotransferase activity	MF
GO:0005874	0.0485337	6.27083	0.357143	2	20	microtubule	CC

## Sheet: Dark green
S3 Data : GO terms enriched in each module.
GOID	Pvalue	OddsRatio	ExpCount	Count	Size	Term	Type
GO:0098800	1.10514e-12	86.1429	0.292208	9	15	inner mitochondrial membrane protein complex	CC
GO:0015985	3.56349e-12	91.5857	0.192089	8	16	energy coupled proton transport, down electrochemical gradient	BP
GO:0015986	3.56349e-12	91.5857	0.192089	8	16	ATP synthesis coupled proton transport	BP
GO:0005739	2.54121e-11	13.5584	1.63636	15	84	mitochondrion	CC
GO:0044455	3.43195e-11	46.9221	0.38961	9	20	mitochondrial membrane part	CC
GO:0005740	1.29568e-10	17.92	1.01299	12	52	mitochondrial envelope	CC
GO:0015078	3.0774e-10	17.9501	0.798205	11	62	proton transmembrane transporter activity	MF
GO:0098798	3.86285e-10	32.2143	0.487013	9	25	mitochondrial protein complex	CC
GO:0009167	5.38496e-10	21.3068	0.648299	10	54	purine ribonucleoside monophosphate metabolic process	BP
GO:0009126	5.38496e-10	21.3068	0.648299	10	54	purine nucleoside monophosphate metabolic process	BP
GO:0044429	9.53401e-10	14.5918	1.18831	12	61	mitochondrial part	CC
GO:0045259	1.23892e-09	64.9385	0.253247	7	13	proton-transporting ATP synthase complex	CC
GO:0009168	1.31161e-09	24.4949	0.516238	9	43	purine ribonucleoside monophosphate biosynthetic process	BP
GO:0009127	1.31161e-09	24.4949	0.516238	9	43	purine nucleoside monophosphate biosynthetic process	BP
GO:0009161	1.34752e-09	19.1176	0.708327	10	59	ribonucleoside monophosphate metabolic process	BP
GO:0009123	1.60157e-09	18.7324	0.720332	10	60	nucleoside monophosphate metabolic process	BP
GO:0031967	2.49617e-09	13.2222	1.28571	12	66	organelle envelope	CC
GO:0046034	3.04958e-09	21.9027	0.56426	9	47	ATP metabolic process	BP
GO:0009156	3.71735e-09	21.3378	0.576266	9	48	ribonucleoside monophosphate biosynthetic process	BP
GO:0009124	4.5101e-09	20.8011	0.588272	9	49	nucleoside monophosphate biosynthetic process	BP
GO:0005743	6.44062e-09	21.4286	0.642857	9	33	mitochondrial inner membrane	CC
GO:0006754	6.90969e-09	26.0857	0.432199	8	36	ATP biosynthetic process	BP
GO:0009205	7.84652e-09	19.3407	0.624288	9	52	purine ribonucleoside triphosphate metabolic process	BP
GO:0009199	7.84652e-09	19.3407	0.624288	9	52	ribonucleoside triphosphate metabolic process	BP
GO:0009144	7.84652e-09	19.3407	0.624288	9	52	purine nucleoside triphosphate metabolic process	BP
GO:0031975	8.37664e-09	11.682	1.42208	12	73	envelope	CC
GO:1902600	8.73125e-09	25.1823	0.444205	8	37	proton transmembrane transport	BP
GO:0009141	1.11253e-08	18.4754	0.648299	9	54	nucleoside triphosphate metabolic process	BP
GO:0019866	1.14307e-08	19.7692	0.681818	9	35	organelle inner membrane	CC
GO:0005753	1.44243e-08	270.373	0.116883	5	6	mitochondrial proton-transporting ATP synthase complex	CC
GO:0009201	1.68963e-08	22.8107	0.480222	8	40	ribonucleoside triphosphate biosynthetic process	BP
GO:0009206	1.68963e-08	22.8107	0.480222	8	40	purine ribonucleoside triphosphate biosynthetic process	BP
GO:0009142	1.68963e-08	22.8107	0.480222	8	40	nucleoside triphosphate biosynthetic process	BP
GO:0009145	1.68963e-08	22.8107	0.480222	8	40	purine nucleoside triphosphate biosynthetic process	BP
GO:0009150	1.97917e-08	13.9421	0.924427	10	77	purine ribonucleotide metabolic process	BP
GO:0009259	3.26112e-08	13.1483	0.972449	10	81	ribonucleotide metabolic process	BP
GO:0009152	3.92919e-08	15.6669	0.744344	9	62	purine ribonucleotide biosynthetic process	BP
GO:0006163	4.6572e-08	12.6093	1.00847	10	84	purine nucleotide metabolic process	BP
GO:0046390	6.89794e-08	14.5584	0.792366	9	66	ribose phosphate biosynthetic process	BP
GO:0009260	6.89794e-08	14.5584	0.792366	9	66	ribonucleotide biosynthetic process	BP
GO:0006164	9.00848e-08	14.0604	0.816377	9	68	purine nucleotide biosynthetic process	BP
GO:0019693	9.10839e-08	11.6526	1.0805	10	90	ribose phosphate metabolic process	BP
GO:1901137	1.03722e-07	9.87264	1.39264	11	116	carbohydrate derivative biosynthetic process	BP
GO:0072521	1.24981e-07	11.2261	1.11652	10	93	purine-containing compound metabolic process	BP
GO:0031966	1.83076e-07	13.4812	0.915584	9	47	mitochondrial membrane	CC
GO:0072522	1.90686e-07	12.7505	0.88841	9	74	purine-containing compound biosynthetic process	BP
GO:0034220	3.02173e-07	10.1135	1.22457	10	102	ion transmembrane transport	BP
GO:0000276	6.52888e-07	213.118	0.0974026	4	5	mitochondrial proton-transporting ATP synthase complex, coupling factor F(o)	CC
GO:0098660	1.10459e-06	12.3196	0.804371	8	67	inorganic ion transmembrane transport	BP
GO:0098662	1.10459e-06	12.3196	0.804371	8	67	inorganic cation transmembrane transport	BP
GO:0009117	1.84024e-06	7.20551	1.84885	11	154	nucleotide metabolic process	BP
GO:0006753	2.09053e-06	7.10386	1.87286	11	156	nucleoside phosphate metabolic process	BP
GO:0098796	2.71382e-06	5.87515	2.80519	13	144	membrane protein complex	CC
GO:0098655	2.92793e-06	10.6739	0.912421	8	76	cation transmembrane transport	BP
GO:0044444	3.49243e-06	3.59029	9.0974	24	467	cytoplasmic part	CC
GO:0019637	4.27427e-06	5.48053	2.86932	13	239	organophosphate metabolic process	BP
GO:0098803	4.43661e-06	71	0.136364	4	7	respiratory chain complex	CC
GO:1901293	5.661e-06	8.15928	1.32061	9	110	nucleoside phosphate biosynthetic process	BP
GO:0009165	5.661e-06	8.15928	1.32061	9	110	nucleotide biosynthetic process	BP
GO:0016469	6.17943e-06	12.4819	0.74026	7	38	proton-transporting two-sector ATPase complex	CC
GO:0006796	7.07359e-06	3.71655	6.78313	20	565	phosphate-containing compound metabolic process	BP
GO:0006793	7.26576e-06	3.70911	6.79514	20	566	phosphorus metabolic process	BP
GO:0046933	8.07695e-06	45.1518	0.141617	4	11	proton-transporting ATP synthase activity, rotational mechanism	MF
GO:0005746	8.74263e-06	53.2353	0.155844	4	8	mitochondrial respiratory chain	CC
GO:0055086	9.35271e-06	5.99878	2.18501	11	182	nucleobase-containing small molecule metabolic process	BP
GO:0090407	9.84642e-06	6.6441	1.78883	10	149	organophosphate biosynthetic process	BP
GO:0015318	1.03284e-05	3.69283	5.57456	18	433	inorganic molecular entity transmembrane transporter activity	MF
GO:0006811	1.04594e-05	4.20694	4.64614	16	387	ion transport	BP
GO:0045263	1.55052e-05	42.5765	0.175325	4	9	proton-transporting ATP synthase complex, coupling factor F(o)	CC
GO:0043227	1.6061e-05	2.85819	17.4935	34	898	membrane-bounded organelle	CC
GO:0015075	2.27092e-05	3.46581	5.90929	18	459	ion transmembrane transporter activity	MF
GO:0044769	2.3775e-05	31.5969	0.18024	4	14	ATPase activity, coupled to transmembrane movement of ions, rotational mechanism	MF
GO:0070469	2.5462e-05	35.4706	0.194805	4	10	respiratory chain	CC
GO:0015077	2.67412e-05	4.74258	2.84522	12	221	monovalent inorganic cation transmembrane transporter activity	MF
GO:0045261	2.79754e-05	157.522	0.0779221	3	4	proton-transporting ATP synthase complex, catalytic core F(1)	CC
GO:0017144	3.38142e-05	4.76348	2.97737	12	248	drug metabolic process	BP
GO:0022890	3.84662e-05	4.24373	3.43743	13	267	inorganic cation transmembrane transporter activity	MF
GO:1901135	3.99387e-05	4.11507	4.05787	14	338	carbohydrate derivative metabolic process	BP
GO:0015672	4.21075e-05	5.53951	2.11298	10	176	monovalent inorganic cation transport	BP
GO:0031090	6.87555e-05	5.9479	1.83117	9	94	organelle membrane	CC
GO:0005737	7.40454e-05	2.77116	13.0909	27	672	cytoplasm	CC
GO:0043231	7.64874e-05	2.63101	17.0844	32	877	intracellular membrane-bounded organelle	CC
GO:1990204	8.29269e-05	23.6275	0.253247	4	13	oxidoreductase complex	CC
GO:0008324	8.66567e-05	3.89675	3.72067	13	289	cation transmembrane transporter activity	MF
GO:0044446	0.000124965	2.88894	9.75974	22	501	intracellular organelle part	CC
GO:0044422	0.000145154	2.85455	9.85714	22	506	organelle part	CC
GO:0022857	0.000161349	2.84917	7.50571	19	583	transmembrane transporter activity	MF
GO:0006812	0.000167665	4.26383	2.98938	11	249	cation transport	BP
GO:0006810	0.000217267	2.48373	14.5147	28	1209	transport	BP
GO:0051234	0.000226921	2.47601	14.5507	28	1212	establishment of localization	BP
GO:0051179	0.000258246	2.45311	14.6588	28	1221	localization	BP
GO:0019829	0.000314978	14.3452	0.334731	4	26	cation-transporting ATPase activity	MF
GO:0042625	0.000314978	14.3452	0.334731	4	26	ATPase coupled ion transmembrane transporter activity	MF
GO:0022853	0.000314978	14.3452	0.334731	4	26	active ion transmembrane transporter activity	MF
GO:0036442	0.000319125	29.3983	0.141617	3	11	proton-exporting ATPase activity	MF
GO:0046961	0.000319125	29.3983	0.141617	3	11	proton-transporting ATPase activity, rotational mechanism	MF
GO:0055085	0.000345605	3.1582	5.58258	15	465	transmembrane transport	BP
GO:0030964	0.000374321	Inf	0.038961	2	2	NADH dehydrogenase complex	CC
GO:0005747	0.000374321	Inf	0.038961	2	2	mitochondrial respiratory chain complex I	CC
GO:0045271	0.000374321	Inf	0.038961	2	2	respiratory chain complex I	CC
GO:0005215	0.000392815	2.45992	10.0806	22	783	transporter activity	MF
GO:0017137	0.00048935	155.692	0.0386228	2	3	Rab GTPase binding	MF
GO:0033177	0.000506735	13.2647	0.38961	4	20	proton-transporting two-sector ATPase complex, proton-transporting domain	CC
GO:0044281	0.000613268	2.87335	6.54302	16	545	small molecule metabolic process	BP
GO:0022804	0.000847015	5.0045	1.53204	7	119	active transmembrane transporter activity	MF
GO:0043229	0.000847194	2.18405	23.7468	37	1219	intracellular organelle	CC
GO:0043226	0.000940313	2.16768	23.8636	37	1225	organelle	CC
GO:0022900	0.00100285	18.3	0.204094	3	17	electron transport chain	BP
GO:0042626	0.00101542	7.20544	0.772457	5	60	ATPase activity, coupled to transmembrane movement of substances	MF
GO:0044424	0.00101788	2.15801	30.6039	44	1571	intracellular part	CC
GO:0046982	0.0010948	7.07607	0.785331	5	61	protein heterodimerization activity	MF
GO:0070069	0.00110878	103.514	0.0584416	2	3	cytochrome complex	CC
GO:0043492	0.0011787	6.95124	0.798205	5	62	ATPase activity, coupled to movement of substances	MF
GO:0015399	0.00126727	6.83071	0.81108	5	63	primary active transmembrane transporter activity	MF
GO:0015405	0.00126727	6.83071	0.81108	5	63	P-P-bond-hydrolysis-driven transmembrane transporter activity	MF
GO:1901566	0.00227395	2.7649	5.35447	13	446	organonitrogen compound biosynthetic process	BP
GO:0003954	0.00234118	13.053	0.27036	3	21	NADH dehydrogenase activity	MF
GO:0005623	0.00244749	2.0656	36.7987	49	1889	cell	CC
GO:0044464	0.00244749	2.0656	36.7987	49	1889	cell part	CC
GO:0005622	0.00285418	2.0199	34.9481	47	1794	intracellular	CC
GO:0033178	0.00330916	12.0769	0.311688	3	16	proton-transporting two-sector ATPase complex, catalytic domain	CC
GO:0009055	0.00539064	6.17034	0.708085	4	55	electron transfer activity	MF
GO:0071705	0.0102885	2.89227	3.0254	8	252	nitrogen compound transport	BP
GO:0016651	0.0109243	7.10923	0.463474	3	36	oxidoreductase activity, acting on NAD(P)H	MF
GO:0006172	0.0120055	Inf	0.0120055	1	1	ADP biosynthetic process	BP
GO:0009180	0.0120055	Inf	0.0120055	1	1	purine ribonucleoside diphosphate biosynthetic process	BP
GO:0009188	0.0120055	Inf	0.0120055	1	1	ribonucleoside diphosphate biosynthetic process	BP
GO:0009136	0.0120055	Inf	0.0120055	1	1	purine nucleoside diphosphate biosynthetic process	BP
GO:0008124	0.0128743	Inf	0.0128743	1	1	4-alpha-hydroxytetrahydrobiopterin dehydratase activity	MF
GO:0032991	0.0145553	1.84184	14.7857	23	759	protein-containing complex	CC
GO:0071702	0.0151496	2.68571	3.2415	8	270	organic substance transport	BP
GO:0070382	0.0152232	12.9143	0.194805	2	10	exocytic vesicle	CC
GO:0008021	0.0152232	12.9143	0.194805	2	10	synaptic vesicle	CC
GO:0046983	0.0171988	3.08194	2.05988	6	160	protein dimerization activity	MF
GO:0099503	0.0183737	11.4762	0.214286	2	11	secretory vesicle	CC
GO:0017016	0.0188137	5.71753	0.566468	3	44	Ras GTPase binding	MF
GO:0031267	0.0188137	5.71753	0.566468	3	44	small GTPase binding	MF
GO:0000124	0.0194805	Inf	0.0194805	1	1	SAGA complex	CC
GO:0005751	0.0194805	Inf	0.0194805	1	1	mitochondrial respiratory chain complex IV	CC
GO:0000275	0.0194805	Inf	0.0194805	1	1	mitochondrial proton-transporting ATP synthase complex, catalytic core F(1)	CC
GO:0045277	0.0194805	Inf	0.0194805	1	1	respiratory chain complex IV	CC
GO:0016675	0.0197153	10.3651	0.218863	2	17	oxidoreductase activity, acting on a heme group of donors	MF
GO:0016676	0.0197153	10.3651	0.218863	2	17	oxidoreductase activity, acting on a heme group of donors, oxygen as acceptor	MF
GO:0004129	0.0197153	10.3651	0.218863	2	17	cytochrome-c oxidase activity	MF
GO:0015002	0.0197153	10.3651	0.218863	2	17	heme-copper terminal oxidase activity	MF
GO:0000786	0.0201151	4.20471	1.05195	4	54	nucleosome	CC
GO:0032993	0.0201151	4.20471	1.05195	4	54	protein-DNA complex	CC
GO:0044425	0.0205263	1.71448	19.6558	28	1009	membrane part	CC
GO:0019438	0.0210226	1.99252	7.7916	14	649	aromatic compound biosynthetic process	BP
GO:0097458	0.0217734	10.3257	0.233766	2	12	neuron part	CC
GO:0098793	0.0217734	10.3257	0.233766	2	12	presynapse	CC
GO:0042623	0.0218542	3.30907	1.59641	5	124	ATPase activity, coupled	MF
GO:0043065	0.0238688	83.3506	0.0240111	1	2	positive regulation of apoptotic process	BP
GO:0043068	0.0238688	83.3506	0.0240111	1	2	positive regulation of programmed cell death	BP
GO:0006729	0.0238688	83.3506	0.0240111	1	2	tetrahydrobiopterin biosynthetic process	BP
GO:0046146	0.0238688	83.3506	0.0240111	1	2	tetrahydrobiopterin metabolic process	BP
GO:0010942	0.0238688	83.3506	0.0240111	1	2	positive regulation of cell death	BP
GO:0034311	0.0238688	83.3506	0.0240111	1	2	diol metabolic process	BP
GO:0034312	0.0238688	83.3506	0.0240111	1	2	diol biosynthetic process	BP
GO:0009133	0.0238688	83.3506	0.0240111	1	2	nucleoside diphosphate biosynthetic process	BP
GO:0018130	0.0242394	1.95151	7.93566	14	661	heterocycle biosynthetic process	BP
GO:0044815	0.0254666	3.88889	1.12987	4	58	DNA packaging complex	CC
GO:0043394	0.0255841	77.2519	0.0257486	1	2	proteoglycan binding	MF
GO:0043395	0.0255841	77.2519	0.0257486	1	2	heparan sulfate proteoglycan binding	MF
GO:0001607	0.0255841	77.2519	0.0257486	1	2	neuromedin U receptor activity	MF
GO:0016901	0.0255841	77.2519	0.0257486	1	2	oxidoreductase activity, acting on the CH-OH group of donors, quinone or similar compound as acceptor	MF
GO:0004368	0.0255841	77.2519	0.0257486	1	2	glycerol-3-phosphate dehydrogenase (quinone) activity	MF
GO:1901362	0.0256846	1.93486	7.99569	14	666	organic cyclic compound biosynthetic process	BP
GO:0003333	0.0257832	8.86427	0.252116	2	21	amino acid transmembrane transport	BP
GO:0006865	0.0257832	8.86427	0.252116	2	21	amino acid transport	BP
GO:0016655	0.0268619	8.63504	0.257486	2	20	oxidoreductase activity, acting on NAD(P)H, quinone or similar compound as acceptor	MF
GO:0008137	0.0268619	8.63504	0.257486	2	20	NADH dehydrogenase (ubiquinone) activity	MF
GO:0050136	0.0268619	8.63504	0.257486	2	20	NADH dehydrogenase (quinone) activity	MF
GO:0005783	0.0269264	3.81711	1.14935	4	59	endoplasmic reticulum	CC
GO:0034654	0.028141	1.95403	7.31137	13	609	nucleobase-containing compound biosynthetic process	BP
GO:0015171	0.029443	8.17976	0.27036	2	21	amino acid transmembrane transporter activity	MF
GO:0065008	0.0296904	3.07192	1.7408	5	145	regulation of biological quality	BP
GO:0000785	0.0299947	3.68111	1.18831	4	61	chromatin	CC
GO:0006886	0.0304628	3.04965	1.75281	5	146	intracellular protein transport	BP
GO:0006820	0.0349407	4.46456	0.720332	3	60	anion transport	BP
GO:0006091	0.0349407	4.46456	0.720332	3	60	generation of precursor metabolites and energy	BP
GO:0006423	0.0355914	41.6688	0.0360166	1	3	cysteinyl-tRNA aminoacylation	BP
GO:0055067	0.0355914	41.6688	0.0360166	1	3	monovalent inorganic cation homeostasis	BP
GO:0006122	0.0355914	41.6688	0.0360166	1	3	mitochondrial electron transport, ubiquinol to cytochrome c	BP
GO:0007029	0.0355914	41.6688	0.0360166	1	3	endoplasmic reticulum organization	BP
GO:0006885	0.0355914	41.6688	0.0360166	1	3	regulation of pH	BP
GO:0034613	0.0371009	2.88223	1.84885	5	154	cellular protein localization	BP
GO:0070727	0.0371009	2.88223	1.84885	5	154	cellular macromolecule localization	BP
GO:0004613	0.0381314	38.6221	0.0386228	1	3	phosphoenolpyruvate carboxykinase (GTP) activity	MF
GO:0005451	0.0381314	38.6221	0.0386228	1	3	monovalent cation:proton antiporter activity	MF
GO:0015385	0.0381314	38.6221	0.0386228	1	3	sodium:proton antiporter activity	MF
GO:0004046	0.0381314	38.6221	0.0386228	1	3	aminoacylase activity	MF
GO:0004817	0.0381314	38.6221	0.0386228	1	3	cysteine-tRNA ligase activity	MF
GO:0004579	0.0381314	38.6221	0.0386228	1	3	dolichyl-diphosphooligosaccharide-protein glycotransferase activity	MF
GO:1903825	0.0383985	7.01206	0.312144	2	26	organic acid transmembrane transport	BP
GO:0098656	0.0383985	7.01206	0.312144	2	26	anion transmembrane transport	BP
GO:1905039	0.0383985	7.01206	0.312144	2	26	carboxylic acid transmembrane transport	BP
GO:0001518	0.0385867	51.0282	0.038961	1	2	voltage-gated sodium channel complex	CC
GO:0034706	0.0385867	51.0282	0.038961	1	2	sodium channel complex	CC
GO:0070461	0.0385867	51.0282	0.038961	1	2	SAGA-type complex	CC
GO:0005750	0.0385867	51.0282	0.038961	1	2	mitochondrial respiratory chain complex III	CC
GO:0045275	0.0385867	51.0282	0.038961	1	2	respiratory chain complex III	CC
GO:0016310	0.0395648	2.20723	3.8898	8	324	phosphorylation	BP
GO:0008509	0.0402206	4.17982	0.759583	3	59	anion transmembrane transporter activity	MF
GO:0015031	0.0412714	2.51335	2.54517	6	212	protein transport	BP
GO:0042592	0.0414953	3.25045	1.3086	4	109	homeostatic process	BP
GO:0006468	0.0432306	2.2986	3.2535	7	271	protein phosphorylation	BP
GO:0045184	0.0437089	2.47608	2.58119	6	215	establishment of protein localization	BP
GO:0005342	0.0437123	6.47244	0.334731	2	26	organic acid transmembrane transporter activity	MF
GO:0046943	0.0437123	6.47244	0.334731	2	26	carboxylic acid transmembrane transporter activity	MF
GO:0072594	0.0439814	6.47065	0.336155	2	28	establishment of protein localization to organelle	BP
GO:0045454	0.0444171	4.03556	0.792366	3	66	cell redox homeostasis	BP
GO:0042886	0.0445412	2.46389	2.5932	6	216	amide transport	BP
GO:0015833	0.0445412	2.46389	2.5932	6	216	peptide transport	BP
GO:0030133	0.0468319	6.44286	0.350649	2	18	transport vesicle	CC
GO:0046942	0.0468793	6.23002	0.348161	2	29	carboxylic acid transport	BP
GO:0015849	0.0468793	6.23002	0.348161	2	29	organic acid transport	BP
GO:0008104	0.0470979	2.42801	2.62921	6	219	protein localization	BP
GO:0042775	0.047175	27.7749	0.0480222	1	4	mitochondrial ATP synthesis coupled electron transport	BP
GO:0006266	0.047175	27.7749	0.0480222	1	4	DNA ligation	BP
GO:0051103	0.047175	27.7749	0.0480222	1	4	DNA ligation involved in DNA repair	BP
GO:0046173	0.047175	27.7749	0.0480222	1	4	polyol biosynthetic process	BP
GO:0071897	0.047175	27.7749	0.0480222	1	4	DNA biosynthetic process	BP
GO:0033365	0.0498455	6.00658	0.360166	2	30	protein localization to organelle	BP

## Sheet: Dark grey
S3 Data : GO terms enriched in each module.
GOID	Pvalue	OddsRatio	ExpCount	Count	Size	Term	Type
GO:1901565	0.000497613	4.87968	1.8607	8	157	organonitrogen compound catabolic process	BP
GO:0044248	0.000630308	4.22511	2.41773	9	204	cellular catabolic process	BP
GO:0072528	0.000802214	19.9802	0.189626	3	16	pyrimidine-containing compound biosynthetic process	BP
GO:0019856	0.00135483	57.04	0.0592581	2	5	pyrimidine nucleobase biosynthetic process	BP
GO:0006207	0.00135483	57.04	0.0592581	2	5	'de novo' pyrimidine nucleobase biosynthetic process	BP
GO:1901575	0.00182015	3.59443	2.80883	9	237	organic substance catabolic process	BP
GO:0097354	0.00201664	42.7733	0.0711097	2	6	prenylation	BP
GO:0018342	0.00201664	42.7733	0.0711097	2	6	protein prenylation	BP
GO:0072527	0.00209613	13.6579	0.260736	3	22	pyrimidine-containing compound metabolic process	BP
GO:0000166	0.00233088	1.98261	15.4078	27	1274	nucleotide binding	MF
GO:1901265	0.00233088	1.98261	15.4078	27	1274	nucleoside phosphate binding	MF
GO:0006206	0.00280164	34.2133	0.0829614	2	7	pyrimidine nucleobase metabolic process	BP
GO:0005346	0.00292834	33.1934	0.0846581	2	7	purine ribonucleotide transmembrane transporter activity	MF
GO:0071077	0.00292834	33.1934	0.0846581	2	7	adenosine 3', 5'-bisphosphate transmembrane transporter activity	MF
GO:0000295	0.00292834	33.1934	0.0846581	2	7	adenine nucleotide transmembrane transporter activity	MF
GO:0015605	0.00292834	33.1934	0.0846581	2	7	organophosphate ester transmembrane transporter activity	MF
GO:0051185	0.00292834	33.1934	0.0846581	2	7	coenzyme transmembrane transporter activity	MF
GO:0008521	0.00292834	33.1934	0.0846581	2	7	acetyl-CoA transmembrane transporter activity	MF
GO:0015215	0.00292834	33.1934	0.0846581	2	7	nucleotide transmembrane transporter activity	MF
GO:0015216	0.00292834	33.1934	0.0846581	2	7	purine nucleotide transmembrane transporter activity	MF
GO:0009056	0.00315744	3.29388	3.04587	9	257	catabolic process	BP
GO:0046132	0.00370689	28.5067	0.094813	2	8	pyrimidine ribonucleoside biosynthetic process	BP
GO:0046134	0.00370689	28.5067	0.094813	2	8	pyrimidine nucleoside biosynthetic process	BP
GO:0009220	0.00370689	28.5067	0.094813	2	8	pyrimidine ribonucleotide biosynthetic process	BP
GO:0009218	0.00370689	28.5067	0.094813	2	8	pyrimidine ribonucleotide metabolic process	BP
GO:1901657	0.00423742	10.3703	0.331845	3	28	glycosyl compound metabolic process	BP
GO:0009116	0.00423742	10.3703	0.331845	3	28	nucleoside metabolic process	BP
GO:0006213	0.0047295	24.4305	0.106665	2	9	pyrimidine nucleoside metabolic process	BP
GO:0046112	0.0047295	24.4305	0.106665	2	9	nucleobase biosynthetic process	BP
GO:0046131	0.0047295	24.4305	0.106665	2	9	pyrimidine ribonucleoside metabolic process	BP
GO:0051184	0.00494107	23.7049	0.108846	2	9	cofactor transmembrane transporter activity	MF
GO:0042887	0.00612765	20.7398	0.12094	2	10	amide transmembrane transporter activity	MF
GO:0006221	0.00711551	18.9956	0.130368	2	11	pyrimidine nucleotide biosynthetic process	BP
GO:0005965	0.0108225	Inf	0.0108225	1	1	protein farnesyltransferase complex	CC
GO:0036094	0.0113658	1.72835	17.3186	27	1432	small molecule binding	MF
GO:0006220	0.0115054	14.24	0.165923	2	14	pyrimidine nucleotide metabolic process	BP
GO:0009112	0.0115054	14.24	0.165923	2	14	nucleobase metabolic process	BP
GO:0006425	0.0118516	Inf	0.0118516	1	1	glutaminyl-tRNA aminoacylation	BP
GO:0018343	0.0118516	Inf	0.0118516	1	1	protein farnesylation	BP
GO:0046439	0.0118516	Inf	0.0118516	1	1	L-cysteine metabolic process	BP
GO:0006543	0.0118516	Inf	0.0118516	1	1	glutamine catabolic process	BP
GO:0070408	0.0118516	Inf	0.0118516	1	1	carbamoyl phosphate metabolic process	BP
GO:0070409	0.0118516	Inf	0.0118516	1	1	carbamoyl phosphate biosynthetic process	BP
GO:0009450	0.0118516	Inf	0.0118516	1	1	gamma-aminobutyric acid catabolic process	BP
GO:0015932	0.0120063	13.821	0.169316	2	14	nucleobase-containing compound transmembrane transporter activity	MF
GO:1901505	0.0120063	13.821	0.169316	2	14	carbohydrate derivative transmembrane transporter activity	MF
GO:0005432	0.012094	Inf	0.012094	1	1	calcium:sodium antiporter activity	MF
GO:0015368	0.012094	Inf	0.012094	1	1	calcium:cation antiporter activity	MF
GO:0009013	0.012094	Inf	0.012094	1	1	succinate-semialdehyde dehydrogenase [NAD(P)+] activity	MF
GO:0004070	0.012094	Inf	0.012094	1	1	aspartate carbamoyltransferase activity	MF
GO:0016743	0.012094	Inf	0.012094	1	1	carboxyl- or carbamoyltransferase activity	MF
GO:0004819	0.012094	Inf	0.012094	1	1	glutamine-tRNA ligase activity	MF
GO:0017172	0.012094	Inf	0.012094	1	1	cysteine dioxygenase activity	MF
GO:1901659	0.0131744	13.1426	0.177774	2	15	glycosyl compound biosynthetic process	BP
GO:0009163	0.0131744	13.1426	0.177774	2	15	nucleoside biosynthetic process	BP
GO:0042455	0.0131744	13.1426	0.177774	2	15	ribonucleoside biosynthetic process	BP
GO:0009119	0.0168053	11.3867	0.201478	2	17	ribonucleoside metabolic process	BP
GO:0034404	0.0199606	5.61751	0.58073	3	49	nucleobase-containing small molecule biosynthetic process	BP
GO:0017076	0.0221622	1.76064	11.6465	19	963	purine nucleotide binding	MF
GO:0009063	0.0229474	9.48444	0.237032	2	20	cellular amino acid catabolic process	BP
GO:0030554	0.0234921	1.83676	9.33658	16	772	adenyl nucleotide binding	MF
GO:0051187	0.0235646	84.4605	0.0237032	1	2	cofactor catabolic process	BP
GO:0006787	0.0235646	84.4605	0.0237032	1	2	porphyrin-containing compound catabolic process	BP
GO:0006788	0.0235646	84.4605	0.0237032	1	2	heme oxidation	BP
GO:0009065	0.0235646	84.4605	0.0237032	1	2	glutamine family amino acid catabolic process	BP
GO:0016598	0.0235646	84.4605	0.0237032	1	2	protein arginylation	BP
GO:0007399	0.0235646	84.4605	0.0237032	1	2	nervous system development	BP
GO:0033015	0.0235646	84.4605	0.0237032	1	2	tetrapyrrole catabolic process	BP
GO:0007187	0.0235646	84.4605	0.0237032	1	2	G protein-coupled receptor signaling pathway, coupled to cyclic nucleotide second messenger	BP
GO:0007188	0.0235646	84.4605	0.0237032	1	2	adenylate cyclase-modulating G protein-coupled receptor signaling pathway	BP
GO:0009448	0.0235646	84.4605	0.0237032	1	2	gamma-aminobutyric acid metabolic process	BP
GO:0022857	0.0237774	1.96407	7.05081	13	583	transmembrane transporter activity	MF
GO:0003844	0.0240429	82.3415	0.024188	1	2	1, 4-alpha-glucan branching enzyme activity	MF
GO:0004057	0.0240429	82.3415	0.024188	1	2	arginyltransferase activity	MF
GO:0004850	0.0240429	82.3415	0.024188	1	2	uridine phosphorylase activity	MF
GO:0004392	0.0240429	82.3415	0.024188	1	2	heme oxygenase (decyclizing) activity	MF
GO:0009057	0.0254422	3.20874	1.67108	5	141	macromolecule catabolic process	BP
GO:0003887	0.0262248	8.72304	0.253974	2	21	DNA-directed DNA polymerase activity	MF
GO:0034061	0.0262248	8.72304	0.253974	2	21	DNA polymerase activity	MF
GO:1901072	0.0274781	8.53333	0.260736	2	22	glucosamine-containing compound catabolic process	BP
GO:0046348	0.0274781	8.53333	0.260736	2	22	amino sugar catabolic process	BP
GO:0006032	0.0274781	8.53333	0.260736	2	22	chitin catabolic process	BP
GO:1901682	0.0286225	8.28607	0.266068	2	22	sulfur compound transmembrane transporter activity	MF
GO:0004568	0.0286225	8.28607	0.266068	2	22	chitinase activity	MF
GO:0015291	0.0300782	4.71355	0.677265	3	56	secondary active transmembrane transporter activity	MF
GO:0005328	0.0311045	7.89071	0.278162	2	23	neurotransmitter:sodium symporter activity	MF
GO:0019205	0.0311045	7.89071	0.278162	2	23	nucleobase-containing compound kinase activity	MF
GO:0042302	0.0339172	3.44742	1.2215	4	101	structural constituent of cuticle	MF
GO:0016635	0.0358485	41.1667	0.0362821	1	3	oxidoreductase activity, acting on the CH-CH group of donors, quinone or related compound as acceptor	MF
GO:0004152	0.0358485	41.1667	0.0362821	1	3	dihydroorotate dehydrogenase activity	MF
GO:0016755	0.0358485	41.1667	0.0362821	1	3	transferase activity, transferring amino-acyl groups	MF
GO:0004370	0.0358485	41.1667	0.0362821	1	3	glycerol kinase activity	MF
GO:0035639	0.0362832	1.67768	11.4772	18	949	purine ribonucleoside triphosphate binding	MF
GO:0005326	0.0363116	7.20314	0.302351	2	25	neurotransmitter transporter activity	MF
GO:0032555	0.0382593	1.66585	11.5498	18	955	purine ribonucleotide binding	MF
GO:0005524	0.0397475	1.73843	9.16727	15	758	ATP binding	MF
GO:0032559	0.0421307	1.7234	9.23983	15	764	adenyl ribonucleotide binding	MF
GO:0032553	0.0424487	1.64264	11.6949	18	967	ribonucleotide binding	MF
GO:0046395	0.0429663	6.55795	0.331845	2	28	carboxylic acid catabolic process	BP
GO:0016054	0.0429663	6.55795	0.331845	2	28	organic acid catabolic process	BP
GO:0016757	0.0435788	2.72154	1.92295	5	159	transferase activity, transferring glycosyl groups	MF
GO:0044257	0.0446557	4.02618	0.794059	3	67	cellular protein catabolic process	BP
GO:0051603	0.0446557	4.02618	0.794059	3	67	proteolysis involved in cellular protein catabolic process	BP
GO:0042127	0.0465809	28.1447	0.0474065	1	4	regulation of cell proliferation	BP
GO:0009208	0.0465809	28.1447	0.0474065	1	4	pyrimidine ribonucleoside triphosphate metabolic process	BP
GO:0009209	0.0465809	28.1447	0.0474065	1	4	pyrimidine ribonucleoside triphosphate biosynthetic process	BP
GO:0006183	0.0465809	28.1447	0.0474065	1	4	GTP biosynthetic process	BP
GO:0006222	0.0465809	28.1447	0.0474065	1	4	UMP biosynthetic process	BP
GO:0006228	0.0465809	28.1447	0.0474065	1	4	UTP biosynthetic process	BP
GO:0006241	0.0465809	28.1447	0.0474065	1	4	CTP biosynthetic process	BP
GO:0005978	0.0465809	28.1447	0.0474065	1	4	glycogen biosynthetic process	BP
GO:0008283	0.0465809	28.1447	0.0474065	1	4	cell proliferation	BP
GO:0006534	0.0465809	28.1447	0.0474065	1	4	cysteine metabolic process	BP
GO:0046051	0.0465809	28.1447	0.0474065	1	4	UTP metabolic process	BP
GO:0000724	0.0465809	28.1447	0.0474065	1	4	double-strand break repair via homologous recombination	BP
GO:0000725	0.0465809	28.1447	0.0474065	1	4	recombinational repair	BP
GO:0009173	0.0465809	28.1447	0.0474065	1	4	pyrimidine ribonucleoside monophosphate metabolic process	BP
GO:0009174	0.0465809	28.1447	0.0474065	1	4	pyrimidine ribonucleoside monophosphate biosynthetic process	BP
GO:0046049	0.0465809	28.1447	0.0474065	1	4	UMP metabolic process	BP
GO:0009148	0.0465809	28.1447	0.0474065	1	4	pyrimidine nucleoside triphosphate biosynthetic process	BP
GO:0046036	0.0465809	28.1447	0.0474065	1	4	CTP metabolic process	BP
GO:0009250	0.0465809	28.1447	0.0474065	1	4	glucan biosynthetic process	BP
GO:0015491	0.0475124	27.4417	0.0483761	1	4	cation:cation antiporter activity	MF
GO:0099516	0.0475124	27.4417	0.0483761	1	4	ion antiporter activity	MF
GO:0004550	0.0475124	27.4417	0.0483761	1	4	nucleoside diphosphate kinase activity	MF
GO:0015370	0.047636	6.13358	0.350727	2	29	solute:sodium symporter activity	MF
GO:0006836	0.0487047	6.08762	0.355549	2	30	neurotransmitter transport	BP

## Sheet: Dark orange
S3 Data : GO terms enriched in each module.
GOID	Pvalue	OddsRatio	ExpCount	Count	Size	Term	Type
GO:0042254	3.61827e-06	17.5767	0.430199	6	43	ribosome biogenesis	BP
GO:0022613	7.00424e-06	15.4722	0.480222	6	48	ribonucleoprotein complex biogenesis	BP
GO:0006396	7.43977e-06	7.91518	1.37063	9	137	RNA processing	BP
GO:0043231	2.16283e-05	3.76915	10.2032	23	877	intracellular membrane-bounded organelle	CC
GO:0000166	2.80262e-05	2.61656	13.9167	30	1274	nucleotide binding	MF
GO:1901265	2.80262e-05	2.61656	13.9167	30	1274	nucleoside phosphate binding	MF
GO:0043227	3.26338e-05	3.65109	10.4475	23	898	membrane-bounded organelle	CC
GO:0036094	0.000100837	2.38754	15.6426	31	1432	small molecule binding	MF
GO:0005623	0.000137535	3.6617	21.977	34	1889	cell	CC
GO:0044464	0.000137535	3.6617	21.977	34	1889	cell part	CC
GO:0034660	0.000150629	6.93636	1.17054	7	117	ncRNA metabolic process	BP
GO:0140098	0.000218952	5.45554	1.62762	8	149	catalytic activity, acting on RNA	MF
GO:0003676	0.00044378	2.1673	16.9644	31	1553	nucleic acid binding	MF
GO:0005622	0.000464124	3.12207	20.8718	32	1794	intracellular	CC
GO:0035639	0.000520693	2.42968	10.3665	22	949	purine ribonucleoside triphosphate binding	MF
GO:1901363	0.000531861	1.93659	31.4491	48	2879	heterocyclic compound binding	MF
GO:0097159	0.000531861	1.93659	31.4491	48	2879	organic cyclic compound binding	MF
GO:0032555	0.000567504	2.41248	10.4321	22	955	purine ribonucleotide binding	MF
GO:0017076	0.000635634	2.38989	10.5195	22	963	purine nucleotide binding	MF
GO:0032553	0.000672307	2.37874	10.5632	22	967	ribonucleotide binding	MF
GO:0004683	0.000699519	92.1727	0.0436945	2	4	calmodulin-dependent protein kinase activity	MF
GO:0016070	0.000970482	2.78956	6.90319	16	690	RNA metabolic process	BP
GO:0010467	0.00121728	2.58846	8.47391	18	847	gene expression	BP
GO:0140101	0.00125819	6.82108	0.808349	5	74	catalytic activity, acting on a tRNA	MF
GO:0005524	0.00136879	2.43269	8.28011	18	758	ATP binding	MF
GO:0008026	0.00142396	9.12376	0.491563	4	45	ATP-dependent helicase activity	MF
GO:0070035	0.00142396	9.12376	0.491563	4	45	purine NTP-dependent helicase activity	MF
GO:0032559	0.00149599	2.41159	8.34565	18	764	adenyl ribonucleotide binding	MF
GO:0043229	0.00160701	2.59819	14.1821	24	1219	intracellular organelle	CC
GO:0030554	0.00168115	2.38397	8.43304	18	772	adenyl nucleotide binding	MF
GO:0043226	0.00173485	2.5789	14.2519	24	1225	organelle	CC
GO:0097367	0.00180373	2.15031	12.1362	23	1111	carbohydrate derivative binding	MF
GO:0005634	0.00196719	2.76881	7.67857	16	660	nucleus	CC
GO:0006399	0.00215874	6.07759	0.920425	5	92	tRNA metabolic process	BP
GO:0044085	0.00217675	4.96886	1.35062	6	135	cellular component biogenesis	BP
GO:0044424	0.00221036	2.5526	18.2773	28	1571	intracellular part	CC
GO:0043168	0.00259847	2.05337	13.2504	24	1213	anion binding	MF
GO:0005739	0.00262697	5.9527	0.977273	5	84	mitochondrion	CC
GO:0004386	0.00271223	5.66265	0.96128	5	88	helicase activity	MF
GO:0034470	0.00274967	7.60298	0.590272	4	59	ncRNA processing	BP
GO:0016818	0.00292238	2.73662	4.78455	12	438	hydrolase activity, acting on acid anhydrides, in phosphorus-containing anhydrides	MF
GO:0016817	0.00326431	2.69694	4.85009	12	444	hydrolase activity, acting on acid anhydrides	MF
GO:0043414	0.00351782	11.0668	0.310143	3	31	macromolecule methylation	BP
GO:0005516	0.0040496	26.3221	0.0983127	2	9	calmodulin binding	MF
GO:0005730	0.00452007	25.4077	0.104708	2	9	nucleolus	CC
GO:0090304	0.00532051	2.25822	8.8941	17	889	nucleic acid metabolic process	BP
GO:0017111	0.00578088	2.61145	4.55515	11	417	nucleoside-triphosphatase activity	MF
GO:0009982	0.00609924	20.4687	0.12016	2	11	pseudouridine synthase activity	MF
GO:0051169	0.00628186	8.84378	0.380175	3	38	nuclear transport	BP
GO:0006913	0.00628186	8.84378	0.380175	3	38	nucleocytoplasmic transport	BP
GO:0043412	0.00663371	2.52652	5.4125	12	541	macromolecule modification	BP
GO:0032259	0.00675726	8.59677	0.39018	3	39	methylation	BP
GO:0016462	0.00699002	2.53969	4.67531	11	428	pyrophosphatase activity	MF
GO:0043167	0.00892029	1.62977	31.9625	44	2926	ion binding	MF
GO:0009451	0.00945172	7.54249	0.440203	3	44	RNA modification	BP
GO:0001522	0.00951594	15.6752	0.150069	2	15	pseudouridine synthesis	BP
GO:0071428	0.0100046	Inf	0.0100046	1	1	rRNA-containing ribonucleoprotein complex export from nucleus	BP
GO:0042273	0.0100046	Inf	0.0100046	1	1	ribosomal large subunit biogenesis	BP
GO:0000054	0.0100046	Inf	0.0100046	1	1	ribosomal subunit export from nucleus	BP
GO:0000055	0.0100046	Inf	0.0100046	1	1	ribosomal large subunit export from nucleus	BP
GO:0099116	0.0100046	Inf	0.0100046	1	1	tRNA 5'-end processing	BP
GO:0033750	0.0100046	Inf	0.0100046	1	1	ribosome localization	BP
GO:0000966	0.0100046	Inf	0.0100046	1	1	RNA 5'-end processing	BP
GO:0001682	0.0100046	Inf	0.0100046	1	1	tRNA 5'-leader removal	BP
GO:1901160	0.0100046	Inf	0.0100046	1	1	primary amino compound metabolic process	BP
GO:1901162	0.0100046	Inf	0.0100046	1	1	primary amino compound biosynthetic process	BP
GO:0034471	0.0100046	Inf	0.0100046	1	1	ncRNA 5'-end processing	BP
GO:0042427	0.0100046	Inf	0.0100046	1	1	serotonin biosynthetic process	BP
GO:0042428	0.0100046	Inf	0.0100046	1	1	serotonin metabolic process	BP
GO:0003723	0.0100602	3.12233	2.39228	7	219	RNA binding	MF
GO:0003883	0.0109236	Inf	0.0109236	1	1	CTP synthase activity	MF
GO:0004510	0.0109236	Inf	0.0109236	1	1	tryptophan 5-monooxygenase activity	MF
GO:0004674	0.0113175	3.40134	1.87886	6	172	protein serine/threonine kinase activity	MF
GO:0008144	0.0122979	1.8948	10.9892	19	1006	drug binding	MF
GO:0071840	0.0126578	2.80016	3.15145	8	315	cellular component organization or biogenesis	BP
GO:0006725	0.0137291	1.95478	11.4153	19	1141	cellular aromatic compound metabolic process	BP
GO:0046483	0.0139783	1.95056	11.4353	19	1143	heterocycle metabolic process	BP
GO:0006418	0.0156886	6.17613	0.530245	3	53	tRNA aminoacylation for protein translation	BP
GO:1901360	0.016106	1.91739	11.5954	19	1159	organic cyclic compound metabolic process	BP
GO:0006479	0.0166755	11.3122	0.200092	2	20	protein methylation	BP
GO:0008213	0.0166755	11.3122	0.200092	2	20	protein alkylation	BP
GO:0043038	0.017324	5.93672	0.550254	3	55	amino acid activation	BP
GO:0043039	0.017324	5.93672	0.550254	3	55	tRNA aminoacylation	BP
GO:0006139	0.0178287	1.91919	10.885	18	1088	nucleobase-containing compound metabolic process	BP
GO:0034641	0.0180732	1.84835	13.4162	21	1341	cellular nitrogen compound metabolic process	BP
GO:0016887	0.0194432	2.99669	2.11918	6	194	ATPase activity	MF
GO:0016866	0.0197657	10.2253	0.218473	2	20	intramolecular transferase activity	MF
GO:0006429	0.0199107	100.484	0.0200092	1	2	leucyl-tRNA aminoacylation	BP
GO:0010508	0.0199107	100.484	0.0200092	1	2	positive regulation of autophagy	BP
GO:0009896	0.0199107	100.484	0.0200092	1	2	positive regulation of catabolic process	BP
GO:0018958	0.0199107	100.484	0.0200092	1	2	phenol-containing compound metabolic process	BP
GO:0046189	0.0199107	100.484	0.0200092	1	2	phenol-containing compound biosynthetic process	BP
GO:0031331	0.0199107	100.484	0.0200092	1	2	positive regulation of cellular catabolic process	BP
GO:0051656	0.0199107	100.484	0.0200092	1	2	establishment of organelle localization	BP
GO:0045292	0.0199107	100.484	0.0200092	1	2	mRNA cis splicing, via spliceosome	BP
GO:0042435	0.0199107	100.484	0.0200092	1	2	indole-containing compound biosynthetic process	BP
GO:0006364	0.020016	10.1778	0.220102	2	22	rRNA processing	BP
GO:0004812	0.0210278	5.44522	0.589876	3	54	aminoacyl-tRNA ligase activity	MF
GO:0016875	0.0210278	5.44522	0.589876	3	54	ligase activity, forming carbon-oxygen bonds	MF
GO:0000339	0.021729	91.3514	0.0218473	1	2	RNA cap binding	MF
GO:0060072	0.021729	91.3514	0.0218473	1	2	large conductance calcium-activated potassium channel activity	MF
GO:0004823	0.021729	91.3514	0.0218473	1	2	leucine-tRNA ligase activity	MF
GO:0004526	0.021729	91.3514	0.0218473	1	2	ribonuclease P activity	MF
GO:0004690	0.021729	91.3514	0.0218473	1	2	cyclic nucleotide-dependent protein kinase activity	MF
GO:0004692	0.021729	91.3514	0.0218473	1	2	cGMP-dependent protein kinase activity	MF
GO:0008270	0.0227535	1.93266	7.77763	14	712	zinc ion binding	MF
GO:0034518	0.0231362	86.9524	0.0232684	1	2	RNA cap binding complex	CC
GO:0005846	0.0231362	86.9524	0.0232684	1	2	nuclear cap binding complex	CC
GO:0044267	0.0252314	1.96332	8.03371	14	803	cellular protein metabolic process	BP
GO:0016072	0.0255012	8.8461	0.250115	2	25	rRNA metabolic process	BP
GO:0003712	0.0257676	8.7619	0.251244	2	23	transcription coregulator activity	MF
GO:0016772	0.0267784	2.05671	5.69121	11	521	transferase activity, transferring phosphorus-containing groups	MF
GO:0003924	0.027791	3.6817	1.14698	4	105	GTPase activity	MF
GO:0016773	0.0292254	2.32331	3.63757	8	333	phosphotransferase activity, alcohol group as acceptor	MF
GO:0044237	0.0296855	1.65313	24.1111	32	2410	cellular metabolic process	BP
GO:0042136	0.0297191	50.2344	0.0300139	1	3	neurotransmitter biosynthetic process	BP
GO:0006421	0.0297191	50.2344	0.0300139	1	3	asparaginyl-tRNA aminoacylation	BP
GO:0071426	0.0297191	50.2344	0.0300139	1	3	ribonucleoprotein complex export from nucleus	BP
GO:0010506	0.0297191	50.2344	0.0300139	1	3	regulation of autophagy	BP
GO:0006405	0.0297191	50.2344	0.0300139	1	3	RNA export from nucleus	BP
GO:0071166	0.0297191	50.2344	0.0300139	1	3	ribonucleoprotein complex localization	BP
GO:0051168	0.0297191	50.2344	0.0300139	1	3	nuclear export	BP
GO:0006611	0.0297191	50.2344	0.0300139	1	3	protein export from nucleus	BP
GO:0031329	0.0297191	50.2344	0.0300139	1	3	regulation of cellular catabolic process	BP
GO:0031167	0.0297191	50.2344	0.0300139	1	3	rRNA methylation	BP
GO:0008170	0.0301268	7.99842	0.273091	2	25	N-methyltransferase activity	MF
GO:0016714	0.0324173	45.6712	0.0327709	1	3	oxidoreductase activity, acting on paired donors, with incorporation or reduction of molecular oxygen, reduced pteridine as one donor, and incorporation of one atom of oxygen	MF
GO:0004816	0.0324173	45.6712	0.0327709	1	3	asparagine-tRNA ligase activity	MF
GO:0003824	0.0370778	1.42956	47.1792	57	4319	catalytic activity	MF
GO:0043170	0.0390367	1.6023	24.5813	32	2457	macromolecule metabolic process	BP
GO:0004540	0.0421756	6.56688	0.327709	2	30	ribonuclease activity	MF
GO:0017150	0.04299	30.4444	0.0436945	1	4	tRNA dihydrouridine synthase activity	MF
GO:0016740	0.0452209	1.61468	12.6496	19	1158	transferase activity	MF
GO:0042623	0.0466996	3.0929	1.35453	4	124	ATPase activity, coupled	MF
GO:0016853	0.0486308	3.84901	0.819272	3	75	isomerase activity	MF
GO:0006420	0.0490469	25.1094	0.0500231	1	5	arginyl-tRNA aminoacylation	BP
GO:0006403	0.0490469	25.1094	0.0500231	1	5	RNA localization	BP
GO:0050657	0.0490469	25.1094	0.0500231	1	5	nucleic acid transport	BP
GO:0050658	0.0490469	25.1094	0.0500231	1	5	RNA transport	BP
GO:0051236	0.0490469	25.1094	0.0500231	1	5	establishment of RNA localization	BP

## Sheet: Dark red
S3 Data : GO terms enriched in each module.
GOID	Pvalue	OddsRatio	ExpCount	Count	Size	Term	Type
GO:0004719	8.37634e-12	75.0148	0.203648	8	18	protein-L-isoaspartate (D-aspartate) O-methyltransferase activity	MF
GO:0010340	1.43327e-11	68.1886	0.214961	8	19	carboxyl-O-methyltransferase activity	MF
GO:0051998	1.43327e-11	68.1886	0.214961	8	19	protein carboxyl O-methyltransferase activity	MF
GO:0008171	2.3664e-11	62.5	0.226275	8	20	O-methyltransferase activity	MF
GO:0008276	9.66569e-09	24.1481	0.441237	8	39	protein methyltransferase activity	MF
GO:0008757	1.10825e-06	12.037	0.791963	8	70	S-adenosylmethionine-dependent methyltransferase activity	MF
GO:0008168	1.29027e-05	7.14169	1.43685	9	127	methyltransferase activity	MF
GO:0016741	1.87224e-05	6.79206	1.50473	9	133	transferase activity, transferring one-carbon groups	MF
GO:0016125	0.00128571	58.621	0.0577189	2	5	sterol metabolic process	BP
GO:0008203	0.00128571	58.621	0.0577189	2	5	cholesterol metabolic process	BP
GO:1902652	0.00128571	58.621	0.0577189	2	5	secondary alcohol metabolic process	BP
GO:0019725	0.00164925	6.48163	0.865784	5	75	cellular homeostasis	BP
GO:0008202	0.0026598	35.1616	0.0808065	2	7	steroid metabolic process	BP
GO:0043412	0.00314485	2.56727	6.24519	14	541	macromolecule modification	BP
GO:0006464	0.00430713	2.55531	5.77189	13	500	cellular protein modification process	BP
GO:0036211	0.00430713	2.55531	5.77189	13	500	protein modification process	BP
GO:0015035	0.00503583	9.58502	0.350727	3	31	protein disulfide oxidoreductase activity	MF
GO:0015036	0.00601321	8.94425	0.373354	3	33	disulfide oxidoreductase activity	MF
GO:0045454	0.00687942	5.77919	0.76189	4	66	cell redox homeostasis	BP
GO:0042592	0.00824769	4.33929	1.25827	5	109	homeostatic process	BP
GO:0000287	0.00892539	7.66271	0.429923	3	38	magnesium ion binding	MF
GO:0034483	0.0113138	Inf	0.0113138	1	1	heparan sulfate sulfotransferase activity	MF
GO:0004462	0.0113138	Inf	0.0113138	1	1	lactoylglutathione lyase activity	MF
GO:0004602	0.0113138	Inf	0.0113138	1	1	glutathione peroxidase activity	MF
GO:0004357	0.0113138	Inf	0.0113138	1	1	glutamate-cysteine ligase activity	MF
GO:0004535	0.0113138	Inf	0.0113138	1	1	poly(A)-specific ribonuclease activity	MF
GO:0043874	0.0113138	Inf	0.0113138	1	1	acireductone synthase activity	MF
GO:0015016	0.0113138	Inf	0.0113138	1	1	[heparan sulfate]-glucosamine N-sulfotransferase activity	MF
GO:0006878	0.0115438	Inf	0.0115438	1	1	cellular copper ion homeostasis	BP
GO:0008535	0.0115438	Inf	0.0115438	1	1	respiratory chain complex IV assembly	BP
GO:0065007	0.0133209	1.86331	13.7602	22	1192	biological regulation	BP
GO:0016667	0.0133439	6.53745	0.497806	3	44	oxidoreductase activity, acting on a sulfur group of donors	MF
GO:0050789	0.01375	1.87739	12.9637	21	1123	regulation of biological process	BP
GO:0034655	0.015722	6.1812	0.531014	3	46	nucleobase-containing compound catabolic process	BP
GO:0034404	0.0186194	5.77536	0.565646	3	49	nucleobase-containing small molecule biosynthetic process	BP
GO:1901575	0.0189862	2.77136	2.73588	7	237	organic substance catabolic process	BP
GO:0000175	0.0225006	88.1391	0.0226275	1	2	3'-5'-exoribonuclease activity	MF
GO:0016846	0.0225006	88.1391	0.0226275	1	2	carbon-sulfur lyase activity	MF
GO:0004504	0.0225006	88.1391	0.0226275	1	2	peptidylglycine monooxygenase activity	MF
GO:0050794	0.0226792	1.79067	12.7443	20	1104	regulation of cellular process	BP
GO:0055070	0.0229561	86.7703	0.0230876	1	2	copper ion homeostasis	BP
GO:0065008	0.025583	3.2051	1.67385	5	145	regulation of biological quality	BP
GO:0044270	0.0264592	5.00708	0.646452	3	56	cellular nitrogen compound catabolic process	BP
GO:0019439	0.0264592	5.00708	0.646452	3	56	aromatic compound catabolic process	BP
GO:0004527	0.0275006	8.45113	0.260217	2	23	exonuclease activity	MF
GO:0046700	0.0277027	4.91358	0.657996	3	57	heterocycle catabolic process	BP
GO:0009056	0.0281079	2.54141	2.96675	7	257	catabolic process	BP
GO:1901361	0.0302821	4.73661	0.681084	3	59	organic cyclic compound catabolic process	BP
GO:0044272	0.0308049	7.97011	0.277051	2	24	sulfur compound biosynthetic process	BP
GO:0018904	0.0332374	7.62239	0.288595	2	25	ether metabolic process	BP
GO:0016042	0.0332374	7.62239	0.288595	2	25	lipid catabolic process	BP
GO:0006662	0.0332374	7.62239	0.288595	2	25	glycerol ether metabolic process	BP
GO:0016635	0.033562	44.0652	0.0339413	1	3	oxidoreductase activity, acting on the CH-CH group of donors, quinone or related compound as acceptor	MF
GO:0004152	0.033562	44.0652	0.0339413	1	3	dihydroorotate dehydrogenase activity	MF
GO:0042813	0.033562	44.0652	0.0339413	1	3	Wnt-activated receptor activity	MF
GO:0004749	0.033562	44.0652	0.0339413	1	3	ribose phosphate diphosphokinase activity	MF
GO:0016896	0.033562	44.0652	0.0339413	1	3	exoribonuclease activity, producing 5'-phosphomonoesters	MF
GO:0017153	0.033562	44.0652	0.0339413	1	3	sodium:dicarboxylate symporter activity	MF
GO:0019905	0.033562	44.0652	0.0339413	1	3	syntaxin binding	MF
GO:0004532	0.033562	44.0652	0.0339413	1	3	exoribonuclease activity	MF
GO:0004348	0.033562	44.0652	0.0339413	1	3	glucosylceramidase activity	MF
GO:0005615	0.0338266	7.63025	0.292208	2	30	extracellular space	CC
GO:0016298	0.037056	7.09614	0.305472	2	27	lipase activity	MF
GO:0044267	0.038736	1.78744	9.26966	15	803	cellular protein metabolic process	BP
GO:0005507	0.0422434	6.5692	0.328099	2	29	copper ion binding	MF
GO:0005343	0.0444992	29.3739	0.045255	1	4	organic acid:sodium symporter activity	MF
GO:0004890	0.0444992	29.3739	0.045255	1	4	GABA-A receptor activity	MF
GO:0071265	0.045392	28.9144	0.0461752	1	4	L-methionine biosynthetic process	BP
GO:0071267	0.045392	28.9144	0.0461752	1	4	L-methionine salvage	BP
GO:0006222	0.045392	28.9144	0.0461752	1	4	UMP biosynthetic process	BP
GO:0017004	0.045392	28.9144	0.0461752	1	4	cytochrome complex assembly	BP
GO:0019509	0.045392	28.9144	0.0461752	1	4	L-methionine salvage from methylthioadenosine	BP
GO:0006750	0.045392	28.9144	0.0461752	1	4	glutathione biosynthetic process	BP
GO:0043102	0.045392	28.9144	0.0461752	1	4	amino acid salvage	BP
GO:0019184	0.045392	28.9144	0.0461752	1	4	nonribosomal peptide biosynthetic process	BP
GO:0009173	0.045392	28.9144	0.0461752	1	4	pyrimidine ribonucleoside monophosphate metabolic process	BP
GO:0009174	0.045392	28.9144	0.0461752	1	4	pyrimidine ribonucleoside monophosphate biosynthetic process	BP
GO:0046049	0.045392	28.9144	0.0461752	1	4	UMP metabolic process	BP
GO:0009987	0.0494427	1.51758	38.4177	46	3328	cellular process	BP

## Sheet: Dark turquoise
S3 Data : GO terms enriched in each module.
GOID	Pvalue	OddsRatio	ExpCount	Count	Size	Term	Type
GO:0009055	0.000155684	11.1066	0.514971	5	55	electron transfer activity	MF
GO:0016020	0.00036128	3.25067	22.631	34	1901	membrane	CC
GO:0016675	0.000491806	23.371	0.159173	3	17	oxidoreductase activity, acting on a heme group of donors	MF
GO:0016676	0.000491806	23.371	0.159173	3	17	oxidoreductase activity, acting on a heme group of donors, oxygen as acceptor	MF
GO:0004129	0.000491806	23.371	0.159173	3	17	cytochrome-c oxidase activity	MF
GO:0015002	0.000491806	23.371	0.159173	3	17	heme-copper terminal oxidase activity	MF
GO:0044425	0.00106326	2.7001	12.0119	22	1009	membrane part	CC
GO:0031234	0.00135416	57.9206	0.0595238	2	5	extrinsic component of cytoplasmic side of plasma membrane	CC
GO:0019897	0.00135416	57.9206	0.0595238	2	5	extrinsic component of plasma membrane	CC
GO:0005834	0.00135416	57.9206	0.0595238	2	5	heterotrimeric G-protein complex	CC
GO:1905360	0.00135416	57.9206	0.0595238	2	5	GTPase complex	CC
GO:0098562	0.00135416	57.9206	0.0595238	2	5	cytoplasmic side of membrane	CC
GO:0098552	0.00135416	57.9206	0.0595238	2	5	side of membrane	CC
GO:0009898	0.00135416	57.9206	0.0595238	2	5	cytoplasmic side of plasma membrane	CC
GO:0015078	0.00265846	7.57046	0.580513	4	62	proton transmembrane transporter activity	MF
GO:0006730	0.00339122	29.1383	0.0900416	2	9	one-carbon metabolic process	BP
GO:0044459	0.00464594	6.66296	0.690476	4	58	plasma membrane part	CC
GO:0045786	0.00511459	22.6561	0.110051	2	11	negative regulation of cell cycle	BP
GO:0016405	0.00936311	Inf	0.00936311	1	1	CoA-ligase activity	MF
GO:0005164	0.00936311	Inf	0.00936311	1	1	tumor necrosis factor receptor binding	MF
GO:0005126	0.00936311	Inf	0.00936311	1	1	cytokine receptor binding	MF
GO:0016208	0.00936311	Inf	0.00936311	1	1	AMP binding	MF
GO:0004726	0.00936311	Inf	0.00936311	1	1	non-membrane spanning protein tyrosine phosphatase activity	MF
GO:0032813	0.00936311	Inf	0.00936311	1	1	tumor necrosis factor receptor superfamily binding	MF
GO:0003987	0.00936311	Inf	0.00936311	1	1	acetate-CoA ligase activity	MF
GO:0016021	0.00975951	2.20381	10.6071	18	891	integral component of membrane	CC
GO:0031224	0.00987761	2.20049	10.619	18	892	intrinsic component of membrane	CC
GO:0019898	0.00994166	15.7619	0.154762	2	13	extrinsic component of membrane	CC
GO:0006083	0.0100046	Inf	0.0100046	1	1	acetate metabolic process	BP
GO:0019427	0.0100046	Inf	0.0100046	1	1	acetyl-CoA biosynthetic process from acetate	BP
GO:0098797	0.0139463	6.60732	0.511905	3	43	plasma membrane protein complex	CC
GO:0005886	0.0155789	4.58205	0.97619	4	82	plasma membrane	CC
GO:0005509	0.015723	3.15778	2.02243	6	216	calcium ion binding	MF
GO:0004521	0.0162284	11.3527	0.196625	2	21	endoribonuclease activity	MF
GO:0005739	0.0168937	4.465	1	4	84	mitochondrion	CC
GO:0015077	0.0174109	3.08279	2.06925	6	221	monovalent inorganic cation transmembrane transporter activity	MF
GO:0031966	0.0177308	6	0.559524	3	47	mitochondrial membrane	CC
GO:0008324	0.018565	2.7542	2.70594	7	289	cation transmembrane transporter activity	MF
GO:0003714	0.0186395	106.905	0.0187262	1	2	transcription corepressor activity	MF
GO:0001664	0.0186395	106.905	0.0187262	1	2	G protein-coupled receptor binding	MF
GO:0004019	0.0186395	106.905	0.0187262	1	2	adenylosuccinate synthase activity	MF
GO:0004359	0.0186395	106.905	0.0187262	1	2	glutaminase activity	MF
GO:0003712	0.0193164	10.2695	0.215352	2	23	transcription coregulator activity	MF
GO:0098781	0.0199107	100.484	0.0200092	1	2	ncRNA transcription	BP
GO:0035384	0.0199107	100.484	0.0200092	1	2	thioester biosynthetic process	BP
GO:0051261	0.0199107	100.484	0.0200092	1	2	protein depolymerization	BP
GO:0006085	0.0199107	100.484	0.0200092	1	2	acetyl-CoA biosynthetic process	BP
GO:0071616	0.0199107	100.484	0.0200092	1	2	acyl-CoA biosynthetic process	BP
GO:0009303	0.0199107	100.484	0.0200092	1	2	rRNA transcription	BP
GO:0030042	0.0199107	100.484	0.0200092	1	2	actin filament depolymerization	BP
GO:0005740	0.0231934	5.38029	0.619048	3	52	mitochondrial envelope	CC
GO:0031090	0.024507	3.95778	1.11905	4	94	organelle membrane	CC
GO:0098796	0.0267802	3.24018	1.71429	5	144	membrane protein complex	CC
GO:0007049	0.0268859	4.97138	0.6503	3	65	cell cycle	BP
GO:0042813	0.0278298	53.4474	0.0280893	1	3	Wnt-activated receptor activity	MF
GO:0008376	0.0278298	53.4474	0.0280893	1	3	acetylgalactosaminyltransferase activity	MF
GO:0016878	0.0278298	53.4474	0.0280893	1	3	acid-thiol ligase activity	MF
GO:0004697	0.0278298	53.4474	0.0280893	1	3	protein kinase C activity	MF
GO:0071944	0.0280532	3.78511	1.16667	4	98	cell periphery	CC
GO:0007186	0.0282481	3.12625	1.72079	5	172	G protein-coupled receptor signaling pathway	BP
GO:0000077	0.0297191	50.2344	0.0300139	1	3	DNA damage checkpoint	BP
GO:0031570	0.0297191	50.2344	0.0300139	1	3	DNA integrity checkpoint	BP
GO:0004540	0.0318399	7.69681	0.280893	2	30	ribonuclease activity	MF
GO:0044429	0.0350867	4.53406	0.72619	3	61	mitochondrial part	CC
GO:0000794	0.0353002	42.4419	0.0357143	1	3	condensed nuclear chromosome	CC
GO:0008305	0.0353002	42.4419	0.0357143	1	3	integrin complex	CC
GO:0098636	0.0353002	42.4419	0.0357143	1	3	protein complex involved in cell adhesion	CC
GO:0098802	0.0353002	42.4419	0.0357143	1	3	plasma membrane receptor complex	CC
GO:0043235	0.0353002	42.4419	0.0357143	1	3	receptor complex	CC
GO:0030896	0.0353002	42.4419	0.0357143	1	3	checkpoint clamp complex	CC
GO:0032580	0.0353002	42.4419	0.0357143	1	3	Golgi cisterna membrane	CC
GO:0031985	0.0353002	42.4419	0.0357143	1	3	Golgi cisterna	CC
GO:0008121	0.036935	35.6281	0.0374525	1	4	ubiquinol-cytochrome-c reductase activity	MF
GO:0016681	0.036935	35.6281	0.0374525	1	4	oxidoreductase activity, acting on diphenols and related substances as donors, cytochrome as acceptor	MF
GO:0016679	0.036935	35.6281	0.0374525	1	4	oxidoreductase activity, acting on diphenols and related substances as donors	MF
GO:0004013	0.036935	35.6281	0.0374525	1	4	adenosylhomocysteinase activity	MF
GO:0016802	0.036935	35.6281	0.0374525	1	4	trialkylsulfonium hydrolase activity	MF
GO:0022890	0.0390587	2.52771	2.49995	6	267	inorganic cation transmembrane transporter activity	MF
GO:0035383	0.0394309	33.4844	0.0400185	1	4	thioester metabolic process	BP
GO:0007050	0.0394309	33.4844	0.0400185	1	4	cell cycle arrest	BP
GO:0006084	0.0394309	33.4844	0.0400185	1	4	acetyl-CoA metabolic process	BP
GO:0006637	0.0394309	33.4844	0.0400185	1	4	acyl-CoA metabolic process	BP
GO:0004519	0.0400882	6.73205	0.318346	2	34	endonuclease activity	MF
GO:0005515	0.0420297	1.48206	27.7429	36	2963	protein binding	MF
GO:0051726	0.0426543	6.55504	0.330152	2	33	regulation of cell cycle	BP
GO:0031967	0.042827	4.16841	0.785714	3	66	organelle envelope	CC
GO:0003857	0.0459559	26.7184	0.0468156	1	5	3-hydroxyacyl-CoA dehydrogenase activity	MF
GO:0031683	0.0459559	26.7184	0.0468156	1	5	G-protein beta/gamma-subunit complex binding	MF
GO:0008603	0.0459559	26.7184	0.0468156	1	5	cAMP-dependent protein kinase regulator activity	MF
GO:0005787	0.0467941	28.2868	0.047619	1	4	signal peptidase complex	CC
GO:0006465	0.0490469	25.1094	0.0500231	1	5	signal peptide processing	BP

## Sheet: Green
S3 Data : GO terms enriched in each module.
GOID	Pvalue	OddsRatio	ExpCount	Count	Size	Term	Type
GO:0008417	0.000217228	75.8385	0.153321	3	4	fucosyltransferase activity	MF
GO:0046872	0.000281477	1.54999	68.1128	95	1777	metal ion binding	MF
GO:0043169	0.000489866	1.51939	69.1861	95	1805	cation binding	MF
GO:0007030	0.0014397	Inf	0.0760351	2	2	Golgi organization	BP
GO:0046914	0.00223106	1.5655	39.1352	57	1021	transition metal ion binding	MF
GO:0051013	0.0042105	51.0122	0.114053	2	3	microtubule severing	BP
GO:0008568	0.00428503	50.4297	0.114991	2	3	microtubule-severing ATPase activity	MF
GO:0005634	0.00442088	1.74369	24.4643	37	660	nucleus	CC
GO:0030286	0.00453717	7.10576	0.704275	4	19	dynein complex	CC
GO:0008270	0.00558206	1.5951	27.2911	41	712	zinc ion binding	MF
GO:0006289	0.00713969	9.59324	0.418193	3	11	nucleotide-excision repair	BP
GO:0005581	0.00779241	26.3481	0.148268	2	4	collagen trimer	CC
GO:0005201	0.00835284	25.2123	0.153321	2	4	extracellular matrix structural constituent	MF
GO:0005858	0.0126728	17.5605	0.185335	2	5	axonemal dynein complex	CC
GO:0044447	0.0126728	17.5605	0.185335	2	5	axoneme part	CC
GO:0005930	0.0126728	17.5605	0.185335	2	5	axoneme	CC
GO:0032838	0.0126728	17.5605	0.185335	2	5	plasma membrane bounded cell projection cytoplasm	CC
GO:0097014	0.0126728	17.5605	0.185335	2	5	ciliary plasm	CC
GO:0018904	0.0137413	4.88262	0.950439	4	25	ether metabolic process	BP
GO:0006662	0.0137413	4.88262	0.950439	4	25	glycerol ether metabolic process	BP
GO:0016311	0.0173332	3.15065	2.09097	6	55	dephosphorylation	BP
GO:0008138	0.0180376	6.31282	0.574954	3	15	protein tyrosine/serine/threonine phosphatase activity	MF
GO:0007017	0.0190343	2.39873	4.02986	9	106	microtubule-based process	BP
GO:0010256	0.0195133	12.7469	0.228105	2	6	endomembrane system organization	BP
GO:0005337	0.0198419	12.6036	0.229981	2	6	nucleoside transmembrane transporter activity	MF
GO:0006996	0.020529	1.94813	7.64153	14	201	organelle organization	BP
GO:0022610	0.0205907	2.51781	3.42158	8	90	biological adhesion	BP
GO:0007155	0.0205907	2.51781	3.42158	8	90	cell adhesion	BP
GO:0003677	0.0208605	1.52393	22.0016	32	574	DNA binding	MF
GO:0034728	0.0210616	5.8988	0.608281	3	16	nucleosome organization	BP
GO:0071824	0.0210616	5.8988	0.608281	3	16	protein-DNA complex subunit organization	BP
GO:0065004	0.0210616	5.8988	0.608281	3	16	protein-DNA complex assembly	BP
GO:0031497	0.0210616	5.8988	0.608281	3	16	chromatin assembly	BP
GO:0006334	0.0210616	5.8988	0.608281	3	16	nucleosome assembly	BP
GO:0006333	0.0248719	5.47658	0.646298	3	17	chromatin assembly or disassembly	BP
GO:0044428	0.0255494	2.18123	4.96699	10	134	nuclear part	CC
GO:0000398	0.0290275	5.11066	0.684316	3	18	mRNA splicing, via spliceosome	BP
GO:0000375	0.0290275	5.11066	0.684316	3	18	RNA splicing, via transesterification reactions	BP
GO:0000377	0.0290275	5.11066	0.684316	3	18	RNA splicing, via transesterification reactions with bulged adenosine as nucleophile	BP
GO:0015035	0.0295291	3.74483	1.18824	4	31	protein disulfide oxidoreductase activity	MF
GO:0051171	0.0307065	1.57821	16.0814	24	423	regulation of nitrogen compound metabolic process	BP
GO:0080090	0.0314578	1.57399	16.1194	24	424	regulation of primary metabolic process	BP
GO:0031323	0.0314578	1.57399	16.1194	24	424	regulation of cellular metabolic process	BP
GO:0097659	0.0321923	1.54216	17.8302	26	469	nucleic acid-templated transcription	BP
GO:0006351	0.0321923	1.54216	17.8302	26	469	transcription, DNA-templated	BP
GO:0000226	0.0335266	4.79047	0.722333	3	19	microtubule cytoskeleton organization	BP
GO:0003676	0.033818	1.29168	59.5269	73	1553	nucleic acid binding	MF
GO:0032774	0.0344533	1.53099	17.9443	26	472	RNA biosynthetic process	BP
GO:0007275	0.0345304	2.98241	1.82484	5	48	multicellular organism development	BP
GO:0003777	0.0353321	2.62016	2.45314	6	64	microtubule motor activity	MF
GO:0015036	0.0361897	3.48586	1.2649	4	33	disulfide oxidoreductase activity	MF
GO:0072487	0.0370671	Inf	0.0370671	1	1	MSL complex	CC
GO:0043565	0.0370995	1.81917	7.4744	13	195	sequence-specific DNA binding	MF
GO:0060255	0.037115	1.54507	16.3856	24	431	regulation of macromolecule metabolic process	BP
GO:0016758	0.0372523	2.09669	4.52297	9	118	transferase activity, transferring hexosyl groups	MF
GO:0071902	0.0380175	Inf	0.0380175	1	1	positive regulation of protein serine/threonine kinase activity	BP
GO:2001057	0.0380175	Inf	0.0380175	1	1	reactive nitrogen species metabolic process	BP
GO:0002831	0.0380175	Inf	0.0380175	1	1	regulation of response to biotic stimulus	BP
GO:0002833	0.0380175	Inf	0.0380175	1	1	positive regulation of response to biotic stimulus	BP
GO:0043506	0.0380175	Inf	0.0380175	1	1	regulation of JUN kinase activity	BP
GO:0043507	0.0380175	Inf	0.0380175	1	1	positive regulation of JUN kinase activity	BP
GO:0070555	0.0380175	Inf	0.0380175	1	1	response to interleukin-1	BP
GO:0048534	0.0380175	Inf	0.0380175	1	1	hematopoietic or lymphoid organ development	BP
GO:0050851	0.0380175	Inf	0.0380175	1	1	antigen receptor-mediated signaling pathway	BP
GO:0050852	0.0380175	Inf	0.0380175	1	1	T cell receptor signaling pathway	BP
GO:0000012	0.0380175	Inf	0.0380175	1	1	single strand break repair	BP
GO:0002573	0.0380175	Inf	0.0380175	1	1	myeloid leukocyte differentiation	BP
GO:0000045	0.0380175	Inf	0.0380175	1	1	autophagosome assembly	BP
GO:0002520	0.0380175	Inf	0.0380175	1	1	immune system development	BP
GO:0002521	0.0380175	Inf	0.0380175	1	1	leukocyte differentiation	BP
GO:0043001	0.0380175	Inf	0.0380175	1	1	Golgi to plasma membrane protein transport	BP
GO:0009887	0.0380175	Inf	0.0380175	1	1	animal organ morphogenesis	BP
GO:0016236	0.0380175	Inf	0.0380175	1	1	macroautophagy	BP
GO:1903706	0.0380175	Inf	0.0380175	1	1	regulation of hemopoiesis	BP
GO:1903708	0.0380175	Inf	0.0380175	1	1	positive regulation of hemopoiesis	BP
GO:0045670	0.0380175	Inf	0.0380175	1	1	regulation of osteoclast differentiation	BP
GO:0045672	0.0380175	Inf	0.0380175	1	1	positive regulation of osteoclast differentiation	BP
GO:0071222	0.0380175	Inf	0.0380175	1	1	cellular response to lipopolysaccharide	BP
GO:0071216	0.0380175	Inf	0.0380175	1	1	cellular response to biotic stimulus	BP
GO:0071219	0.0380175	Inf	0.0380175	1	1	cellular response to molecule of bacterial origin	BP
GO:0045637	0.0380175	Inf	0.0380175	1	1	regulation of myeloid cell differentiation	BP
GO:0045639	0.0380175	Inf	0.0380175	1	1	positive regulation of myeloid cell differentiation	BP
GO:0030316	0.0380175	Inf	0.0380175	1	1	osteoclast differentiation	BP
GO:0072659	0.0380175	Inf	0.0380175	1	1	protein localization to plasma membrane	BP
GO:0034097	0.0380175	Inf	0.0380175	1	1	response to cytokine	BP
GO:0034661	0.0380175	Inf	0.0380175	1	1	ncRNA catabolic process	BP
GO:1902105	0.0380175	Inf	0.0380175	1	1	regulation of leukocyte differentiation	BP
GO:1902107	0.0380175	Inf	0.0380175	1	1	positive regulation of leukocyte differentiation	BP
GO:0031663	0.0380175	Inf	0.0380175	1	1	lipopolysaccharide-mediated signaling pathway	BP
GO:0031664	0.0380175	Inf	0.0380175	1	1	regulation of lipopolysaccharide-mediated signaling pathway	BP
GO:0031666	0.0380175	Inf	0.0380175	1	1	positive regulation of lipopolysaccharide-mediated signaling pathway	BP
GO:0032496	0.0380175	Inf	0.0380175	1	1	response to lipopolysaccharide	BP
GO:0043984	0.0380175	Inf	0.0380175	1	1	histone H4-K16 acetylation	BP
GO:0006809	0.0380175	Inf	0.0380175	1	1	nitric oxide biosynthetic process	BP
GO:0043900	0.0380175	Inf	0.0380175	1	1	regulation of multi-organism process	BP
GO:0043902	0.0380175	Inf	0.0380175	1	1	positive regulation of multi-organism process	BP
GO:0061951	0.0380175	Inf	0.0380175	1	1	establishment of protein localization to plasma membrane	BP
GO:0046209	0.0380175	Inf	0.0380175	1	1	nitric oxide metabolic process	BP
GO:0001503	0.0380175	Inf	0.0380175	1	1	ossification	BP
GO:0016075	0.0380175	Inf	0.0380175	1	1	rRNA catabolic process	BP
GO:0051865	0.0380175	Inf	0.0380175	1	1	protein autoubiquitination	BP
GO:0070498	0.0380175	Inf	0.0380175	1	1	interleukin-1-mediated signaling pathway	BP
GO:1905037	0.0380175	Inf	0.0380175	1	1	autophagosome organization	BP
GO:0043405	0.0380175	Inf	0.0380175	1	1	regulation of MAP kinase activity	BP
GO:0043406	0.0380175	Inf	0.0380175	1	1	positive regulation of MAP kinase activity	BP
GO:0002429	0.0380175	Inf	0.0380175	1	1	immune response-activating cell surface receptor signaling pathway	BP
GO:0043122	0.0380175	Inf	0.0380175	1	1	regulation of I-kappaB kinase/NF-kappaB signaling	BP
GO:0043123	0.0380175	Inf	0.0380175	1	1	positive regulation of I-kappaB kinase/NF-kappaB signaling	BP
GO:0046849	0.0380175	Inf	0.0380175	1	1	bone remodeling	BP
GO:0000209	0.0380175	Inf	0.0380175	1	1	protein polyubiquitination	BP
GO:0002237	0.0380175	Inf	0.0380175	1	1	response to molecule of bacterial origin	BP
GO:1990778	0.0380175	Inf	0.0380175	1	1	protein localization to cell periphery	BP
GO:0048771	0.0380175	Inf	0.0380175	1	1	tissue remodeling	BP
GO:0007249	0.0380175	Inf	0.0380175	1	1	I-kappaB kinase/NF-kappaB signaling	BP
GO:0030097	0.0380175	Inf	0.0380175	1	1	hemopoiesis	BP
GO:0030099	0.0380175	Inf	0.0380175	1	1	myeloid cell differentiation	BP
GO:1903409	0.0380175	Inf	0.0380175	1	1	reactive oxygen species biosynthetic process	BP
GO:0019221	0.0380175	Inf	0.0380175	1	1	cytokine-mediated signaling pathway	BP
GO:0002761	0.0380175	Inf	0.0380175	1	1	regulation of myeloid leukocyte differentiation	BP
GO:0002763	0.0380175	Inf	0.0380175	1	1	positive regulation of myeloid leukocyte differentiation	BP
GO:0002768	0.0380175	Inf	0.0380175	1	1	immune response-regulating cell surface receptor signaling pathway	BP
GO:0071345	0.0380175	Inf	0.0380175	1	1	cellular response to cytokine stimulus	BP
GO:0071347	0.0380175	Inf	0.0380175	1	1	cellular response to interleukin-1	BP
GO:0016661	0.0383302	Inf	0.0383302	1	1	oxidoreductase activity, acting on other nitrogenous compounds as donors	MF
GO:0016663	0.0383302	Inf	0.0383302	1	1	oxidoreductase activity, acting on other nitrogenous compounds as donors, oxygen as acceptor	MF
GO:0017017	0.0383302	Inf	0.0383302	1	1	MAP kinase tyrosine/serine/threonine phosphatase activity	MF
GO:0003868	0.0383302	Inf	0.0383302	1	1	4-hydroxyphenylpyruvate dioxygenase activity	MF
GO:0004144	0.0383302	Inf	0.0383302	1	1	diacylglycerol O-acyltransferase activity	MF
GO:0033549	0.0383302	Inf	0.0383302	1	1	MAP kinase phosphatase activity	MF
GO:0004995	0.0383302	Inf	0.0383302	1	1	tachykinin receptor activity	MF
GO:0004846	0.0383302	Inf	0.0383302	1	1	urate oxidase activity	MF
GO:0004517	0.0383302	Inf	0.0383302	1	1	nitric-oxide synthase activity	MF
GO:0004505	0.0383302	Inf	0.0383302	1	1	phenylalanine 4-monooxygenase activity	MF
GO:0004721	0.0386681	2.87488	1.87818	5	49	phosphoprotein phosphatase activity	MF
GO:0016655	0.0392611	4.45385	0.766605	3	20	oxidoreductase activity, acting on NAD(P)H, quinone or similar compound as acceptor	MF
GO:0008137	0.0392611	4.45385	0.766605	3	20	NADH dehydrogenase (ubiquinone) activity	MF
GO:0050136	0.0392611	4.45385	0.766605	3	20	NADH dehydrogenase (quinone) activity	MF
GO:1903506	0.0398036	1.56285	14.8268	22	390	regulation of nucleic acid-templated transcription	BP
GO:2001141	0.0398036	1.56285	14.8268	22	390	regulation of RNA biosynthetic process	BP
GO:0006355	0.0398036	1.56285	14.8268	22	390	regulation of transcription, DNA-templated	BP
GO:0004725	0.0398186	3.36932	1.30323	4	34	protein tyrosine phosphatase activity	MF
GO:0033554	0.0402808	2.0724	4.60012	9	121	cellular response to stress	BP
GO:0051252	0.040768	1.55835	14.8649	22	391	regulation of RNA metabolic process	BP
GO:0005681	0.0413907	7.51746	0.333604	2	9	spliceosomal complex	CC
GO:0016757	0.0420395	1.88963	6.09451	11	159	transferase activity, transferring glycosyl groups	MF
GO:0071804	0.0434397	7.28047	0.342158	2	9	cellular potassium ion transport	BP
GO:0071805	0.0434397	7.28047	0.342158	2	9	potassium ion transmembrane transport	BP
GO:0019222	0.043504	1.51712	16.6517	24	438	regulation of metabolic process	BP
GO:0006486	0.0435396	4.25683	0.798368	3	21	protein glycosylation	BP
GO:0043413	0.0435396	4.25683	0.798368	3	21	macromolecule glycosylation	BP
GO:0019219	0.043765	1.54499	14.9789	22	394	regulation of nucleobase-containing compound metabolic process	BP
GO:0003954	0.0445417	4.20598	0.804935	3	21	NADH dehydrogenase activity	MF
GO:0003774	0.0465317	2.24526	3.2964	7	86	motor activity	MF
GO:0070085	0.0490429	4.03214	0.836386	3	22	glycosylation	BP
GO:0010556	0.0491147	1.52321	15.169	22	399	regulation of macromolecule biosynthetic process	BP
GO:2000112	0.0491147	1.52321	15.169	22	399	regulation of cellular macromolecule biosynthetic process	BP
GO:0009889	0.0491147	1.52321	15.169	22	399	regulation of biosynthetic process	BP
GO:0031326	0.0491147	1.52321	15.169	22	399	regulation of cellular biosynthetic process	BP
GO:0007018	0.0491939	2.40638	2.66123	6	70	microtubule-based movement	BP

[truncated: 17 more sheets: Green yellow, Grey, Grey60, Light cyan, Light green, Light yellow, Magenta, Midnight blue, Orange, Pink, Purple, Red, Royal blue, Salmon, Tan, Turquoise, Yellow]
