# Supplementary material for: Identification of a master transcription factor and a regulatory mechanism for desiccation tolerance in the anhydrobiotic cell line Pv11
Source: PLoS One. 2020 Mar 19;15(3):e0230218. doi: 10.1371/journal.pone.0230218 (PMC7082025; doi:10.1371/journal.pone.0230218)
Supplement: S5 Data — (XLSX) [file pone.0230218.s007.xlsx]

## Sheet: Overall_Result
S5 Data : Transcription factor–binding elements in P. vanderplanki genes included in modules detected by motif enrichment analysis (CLOVER) and Granger causality test.
Module	PvTFID	Motif	Accession.Number	Reference.Database	Extracted Upstream BP
Black	PvG029323	FBgn0001180	P05084	FlyFactorSurvey	100bp
Black	PvG029323	MA0049	P05084	jaspar2018	100bp;500bp
Black	PvG034773	FBgn0002723	Q9VYW2	FlyFactorSurvey	500bp
Black	PvG034773	MA0079974	Q9VYW2	cisbp	500bp
Black	PvG031138	MA0532	Q24151	jaspar2018	1000bp;2000bp;3000bp;4000bp;5000bp;10000bp
Black	PvG029178	MA0222	P40427	jaspar2018	3000bp;4000bp;10000bp
Blue	PvG029323	FBgn0001180	P05084	FlyFactorSurvey	100bp
Blue	PvG029323	MA0049	P05084	jaspar2018	100bp
Brown	PvG029178	MA0222	P40427	jaspar2018	2000bp;3000bp;4000bp;5000bp;10000bp
Brown	PvG013747	FBgn0000097	M9PC88	FlyFactorSurvey	5000bp;10000bp
Brown	PvG000336	FBgn0004510	Q04688	FlyFactorSurvey	5000bp;10000bp
Brown	PvG006426	FBgn0050420	Q2PE13	FlyFactorSurvey	10000bp
Cyan	PvG033380	FBgn0017578	M9NDC9	FlyFactorSurvey	500bp
Cyan	PvG033380	MA0080154	M9NDC9	cisbp	500bp
Cyan	PvG033380	MA0080155	M9NDC9	cisbp	500bp
Cyan	PvG030037	FBgn0011648	M9PBX0	FlyFactorSurvey	500bp
Cyan	PvG004799	FBgn0034012	A1ZA01	FlyFactorSurvey	1000bp;4000bp;5000bp;10000bp
Cyan	PvG030844	FBgn0030505	A8JUV3	FlyFactorSurvey	2000bp;3000bp;4000bp;5000bp
Cyan	PvG021633	MA0080177	O61735	cisbp	10000bp
Dark green	PvG029323	FBgn0001180	P05084	FlyFactorSurvey	100bp
Dark green	PvG029323	MA0049	P05084	jaspar2018	100bp
Dark green	PvG025794	FBgn0261239	Q05192	FlyFactorSurvey	2000bp;3000bp
Dark green	PvG006426	FBgn0050420	Q2PE13	FlyFactorSurvey	2000bp;3000bp;4000bp;5000bp
Dark green	PvG030844	FBgn0030505	A8JUV3	FlyFactorSurvey	3000bp;4000bp;10000bp
Dark green	PvG005038	MA0531	Q9VS55	jaspar2018	5000bp;10000bp
Dark grey	PvG029323	FBgn0001180	P05084	FlyFactorSurvey	100bp
Dark grey	PvG029323	MA0049	P05084	jaspar2018	100bp
Dark grey	PvG006426	FBgn0050420	Q2PE13	FlyFactorSurvey	2000bp
Dark orange	PvG003458	MA0126	P51521	jaspar2018	100bp
Dark orange	PvG034773	FBgn0002723	Q9VYW2	FlyFactorSurvey	100bp;500bp
Dark orange	PvG034773	MA0079974	Q9VYW2	cisbp	100bp;500bp
Dark orange	PvG005038	MA0531	Q9VS55	jaspar2018	10000bp
Dark red	PvG005038	MA0531	Q9VS55	jaspar2018	500bp
Dark red	PvG004799	FBgn0034012	A1ZA01	FlyFactorSurvey	10000bp
Dark red	PvG030844	FBgn0030505	A8JUV3	FlyFactorSurvey	10000bp
Dark turquoise	PvG029323	FBgn0001180	P05084	FlyFactorSurvey	100bp
Dark turquoise	PvG029323	MA0049	P05084	jaspar2018	100bp
Dark turquoise	PvG013738	MA0080191	O61734	cisbp	3000bp;5000bp
Dark turquoise	PvG003006	MA0185	Q24180	jaspar2018	4000bp
Dark turquoise	PvG034773	FBgn0002723	Q9VYW2	FlyFactorSurvey	5000bp
Dark turquoise	PvG034773	MA0079974	Q9VYW2	cisbp	5000bp
Green	PvG029178	MA0222	P40427	jaspar2018	10000bp
Green yellow	PvG029178	MA0222	P40427	jaspar2018	100bp;2000bp;3000bp;4000bp;5000bp;10000bp
Green yellow	PvG034773	FBgn0002723	Q9VYW2	FlyFactorSurvey	500bp;1000bp;2000bp;3000bp;10000bp
Green yellow	PvG034773	MA0079973	Q9VYW2	cisbp	500bp;1000bp
Green yellow	PvG034773	MA0079974	Q9VYW2	cisbp	500bp;1000bp;2000bp;3000bp;10000bp
Green yellow	PvG030037	FBgn0011648	M9PBX0	FlyFactorSurvey	3000bp;4000bp;5000bp
Green yellow	PvG013747	FBgn0000097	M9PC88	FlyFactorSurvey	3000bp;4000bp;5000bp;10000bp
Green yellow	PvG005038	MA0531	Q9VS55	jaspar2018	10000bp
Grey	PvG027886	MA0244	Q02637	jaspar2018	500bp;10000bp
Grey	PvG021123	FBgn0086910	E0R905	FlyFactorSurvey	3000bp;4000bp;5000bp;10000bp
Grey	PvG021515	FBgn0015381	Q9VML1	FlyFactorSurvey	3000bp
Grey60	PvG029323	MA0049	P05084	jaspar2018	100bp
Grey60	PvG025794	FBgn0261239	Q05192	FlyFactorSurvey	100bp;500bp;1000bp;2000bp;3000bp;4000bp;5000bp;10000bp
Grey60	PvG021633	MA0080176	O61735	cisbp	500bp
Grey60	PvG021633	MA0080178	O61735	cisbp	500bp;1000bp
Grey60	PvG021633	FBgn0023076	O61735	FlyFactorSurvey	1000bp
Grey60	PvG021633	MA0080179	O61735	cisbp	1000bp
Grey60	PvG005530	FBgn0036126	Q9VTE8	FlyFactorSurvey	1000bp
Grey60	PvG030844	FBgn0030505	A8JUV3	FlyFactorSurvey	2000bp
Grey60	PvG027886	MA0244	Q02637	jaspar2018	10000bp
Light cyan	PvG029323	FBgn0001180	P05084	FlyFactorSurvey	100bp
Light cyan	PvG029323	MA0049	P05084	jaspar2018	100bp
Light cyan	PvG021633	FBgn0023076	O61735	FlyFactorSurvey	500bp
Light cyan	PvG021633	MA0080178	O61735	cisbp	500bp
Light cyan	PvG021633	MA0080179	O61735	cisbp	500bp
Light cyan	PvG034773	FBgn0002723	Q9VYW2	FlyFactorSurvey	500bp;1000bp;2000bp;3000bp;10000bp
Light cyan	PvG034773	MA0079973	Q9VYW2	cisbp	500bp
Light cyan	PvG034773	MA0079974	Q9VYW2	cisbp	500bp;1000bp;2000bp;3000bp;10000bp
Light cyan	PvG030844	FBgn0030505	A8JUV3	FlyFactorSurvey	1000bp
Light cyan	PvG021633	MA0080176	O61735	cisbp	1000bp;10000bp
Light cyan	PvG021633	MA0080177	O61735	cisbp	3000bp
Light cyan	PvG003851	MA0080113	A0A0B4KFJ2	cisbp	10000bp
Light green	PvG029323	MA0049	P05084	jaspar2018	100bp
Light green	PvG004799	FBgn0034012	A1ZA01	FlyFactorSurvey	3000bp
Light green	PvG022603	FBgn0035849	Q8WS79	FlyFactorSurvey	10000bp
Light yellow	PvG003458	MA0126	P51521	jaspar2018	100bp
Light yellow	PvG034773	FBgn0002723	Q9VYW2	FlyFactorSurvey	100bp;500bp
Light yellow	PvG034773	MA0079974	Q9VYW2	cisbp	100bp;500bp
Light yellow	PvG004799	FBgn0034012	A1ZA01	FlyFactorSurvey	1000bp
Light yellow	PvG013747	FBgn0000097	M9PC88	FlyFactorSurvey	10000bp
Magenta	PvG021123	FBgn0086910	E0R905	FlyFactorSurvey	500bp
Magenta	PvG004799	FBgn0034012	A1ZA01	FlyFactorSurvey	3000bp;5000bp;10000bp
Magenta	PvG000336	FBgn0004510	Q04688	FlyFactorSurvey	4000bp;10000bp
Midnight blue	PvG029323	FBgn0001180	P05084	FlyFactorSurvey	100bp
Midnight blue	PvG018882	FBgn0001222	P22813	FlyFactorSurvey	100bp;500bp;1000bp;3000bp;4000bp;5000bp
Midnight blue	PvG017947	FBgn0003345	A8JUY5	FlyFactorSurvey	3000bp
Midnight blue	PvG025913	FBgn0011655	O62609	FlyFactorSurvey	3000bp;4000bp;5000bp;10000bp
Midnight blue	PvG033843	FBgn0001291	P18289	FlyFactorSurvey	3000bp;4000bp;5000bp
Orange	PvG031138	MA0532	Q24151	jaspar2018	1000bp
Orange	PvG000336	FBgn0004510	Q04688	FlyFactorSurvey	5000bp;10000bp
Orange	PvG014045	FBgn0039225	Q8MRW5	FlyFactorSurvey	5000bp;10000bp
Pink	PvG034773	FBgn0002723	Q9VYW2	FlyFactorSurvey	500bp;4000bp
Pink	PvG034773	MA0079974	Q9VYW2	cisbp	500bp;4000bp
Pink	PvG013747	FBgn0000097	M9PC88	FlyFactorSurvey	2000bp;3000bp;4000bp;5000bp;10000bp
Pink	PvG034773	MA0079973	Q9VYW2	cisbp	4000bp
Pink	PvG022743	FBgn0001297	A8MPH9	FlyFactorSurvey	5000bp
Pink	PvG030844	FBgn0030505	A8JUV3	FlyFactorSurvey	10000bp
Purple	PvG013738	MA0080191	O61734	cisbp	500bp
Purple	PvG021633	MA0080176	O61735	cisbp	500bp
Purple	PvG031138	MA0532	Q24151	jaspar2018	1000bp;3000bp
Purple	PvG029178	MA0222	P40427	jaspar2018	4000bp;5000bp;10000bp
Purple	PvG027886	MA0244	Q02637	jaspar2018	4000bp;5000bp;10000bp
Red	PvG025794	FBgn0261239	Q05192	FlyFactorSurvey	500bp;2000bp;3000bp;4000bp;5000bp
Red	PvG022603	FBgn0035849	Q8WS79	FlyFactorSurvey	500bp;1000bp;2000bp;3000bp;4000bp;5000bp
Red	PvG022743	FBgn0001297	A8MPH9	FlyFactorSurvey	1000bp;2000bp;3000bp;4000bp;5000bp;10000bp
Red	PvG033843	FBgn0001291	P18289	FlyFactorSurvey	1000bp;2000bp;3000bp;4000bp;5000bp;10000bp
Red	PvG005038	MA0531	Q9VS55	jaspar2018	1000bp;2000bp;3000bp;4000bp;5000bp;10000bp
Red	PvG013747	FBgn0000097	M9PC88	FlyFactorSurvey	2000bp;4000bp;5000bp;10000bp
Red	PvG030844	FBgn0030505	A8JUV3	FlyFactorSurvey	10000bp
Royal blue	PvG025913	FBgn0011655	O62609	FlyFactorSurvey	3000bp
Royal blue	PvG003854	FBgn0000370	M9PBF8	FlyFactorSurvey	10000bp
Royal blue	PvG030037	FBgn0011648	M9PBX0	FlyFactorSurvey	10000bp
Royal blue	PvG014045	FBgn0039225	Q8MRW5	FlyFactorSurvey	10000bp
Salmon	PvG005038	MA0531	Q9VS55	jaspar2018	2000bp;3000bp;4000bp;5000bp
Salmon	PvG022743	FBgn0001297	A8MPH9	FlyFactorSurvey	10000bp
Salmon	PvG033843	FBgn0001291	P18289	FlyFactorSurvey	10000bp
Tan	PvG029178	MA0222	P40427	jaspar2018	2000bp;4000bp
Turquoise	PvG003458	MA0126	P51521	jaspar2018	100bp;500bp
Turquoise	PvG003006	MA0185	Q24180	jaspar2018	100bp
Turquoise	PvG025794	FBgn0261239	Q05192	FlyFactorSurvey	500bp;2000bp;3000bp;5000bp
Turquoise	PvG001977	FBgn0035956	Q9VST2	FlyFactorSurvey	500bp
Turquoise	PvG005038	MA0531	Q9VS55	jaspar2018	1000bp;2000bp;3000bp;4000bp;5000bp;10000bp
Turquoise	PvG030844	FBgn0030505	A8JUV3	FlyFactorSurvey	2000bp;3000bp;4000bp;5000bp;10000bp
Turquoise	PvG000336	FBgn0004510	Q04688	FlyFactorSurvey	3000bp;4000bp;5000bp;10000bp
Turquoise	PvG004799	FBgn0034012	A1ZA01	FlyFactorSurvey	4000bp;5000bp
Turquoise	PvG012246	MA0916	P29776	jaspar2018	4000bp;5000bp;10000bp
Turquoise	PvG027886	MA0244	Q02637	jaspar2018	4000bp
Turquoise	PvG012246	FBgn0005660	A8DYS7	FlyFactorSurvey	5000bp;10000bp
Turquoise	PvG029178	MA0222	P40427	jaspar2018	5000bp;10000bp
Turquoise	PvG025913	FBgn0011655	O62609	FlyFactorSurvey	10000bp
Yellow	PvG013747	FBgn0000097	M9PC88	FlyFactorSurvey	1000bp;3000bp;5000bp;10000bp
Yellow	PvG005038	MA0531	Q9VS55	jaspar2018	2000bp;3000bp;4000bp;5000bp;10000bp
Yellow	PvG030844	FBgn0030505	A8JUV3	FlyFactorSurvey	4000bp;10000bp
Yellow	PvG022743	FBgn0001297	A8MPH9	FlyFactorSurvey	10000bp
Yellow	PvG025913	FBgn0011655	O62609	FlyFactorSurvey	10000bp

## Sheet: MEA_100bp
S5 Data : Transcription factor–binding elements in P. vanderplanki genes included in modules detected by motif enrichment analysis (CLOVER) and Granger causality test.
Module	PvTFID	Motif	Accession Number	Reference Database	Score	P.value
Black	PvG003851	MA0080112	A0A0B4KFJ2	cisbp	-	-
Black	PvG003851	MA0080113	A0A0B4KFJ2	cisbp	-inf	1
Black	PvG003851	MA0080114	A0A0B4KFJ2	cisbp	-	-
Black	PvG003851	MA0080115	A0A0B4KFJ2	cisbp	-inf	1
Black	PvG003851	MA0080116	A0A0B4KFJ2	cisbp	-	-
Black	PvG003851	MA0080117	A0A0B4KFJ2	cisbp	-	-
Black	PvG003851	MA0080118	A0A0B4KFJ2	cisbp	-	-
Black	PvG003851	MA0080119	A0A0B4KFJ2	cisbp	-10.1	0.992
Black	PvG023262	FBgn0000448	A1Z858	FlyFactorSurvey	-3.76	0.04
Black	PvG004799	FBgn0034012	A1ZA01	FlyFactorSurvey	-	-
Black	PvG030836	FBgn0000546	A4UZ51	FlyFactorSurvey	-	-
Black	PvG012246	FBgn0005660	A8DYS7	FlyFactorSurvey	-	-
Black	PvG022271	FBgn0039411	A8JRD4	FlyFactorSurvey	-	-
Black	PvG022271	MA0080273	A8JRD4	cisbp	-	-
Black	PvG030844	FBgn0030505	A8JUV3	FlyFactorSurvey	-	-
Black	PvG017947	FBgn0003345	A8JUY5	FlyFactorSurvey	-3.51	0.978
Black	PvG022743	FBgn0001297	A8MPH9	FlyFactorSurvey	-	-
Black	PvG029523	FBgn0005659	B7FNJ4	FlyFactorSurvey	-inf	1
Black	PvG009081	FBgn0000028	B7Z0Y6	FlyFactorSurvey	-	-
Black	PvG034653	FBgn0004895	D3PFH7	FlyFactorSurvey	13.9	0
Black	PvG021123	FBgn0086910	E0R905	FlyFactorSurvey	-	-
Black	PvG007084	FBgn0003507	E2QCY6	FlyFactorSurvey	-0.209	0.001
Black	PvG024698	FBgn0000568	E3CTP0	FlyFactorSurvey	-	-
Black	PvG031517	FBgn0015239	M9MS41	FlyFactorSurvey	-	-
Black	PvG033380	FBgn0017578	M9NDC9	FlyFactorSurvey	-	-
Black	PvG033380	MA0080154	M9NDC9	cisbp	-	-
Black	PvG033380	MA0080155	M9NDC9	cisbp	-	-
Black	PvG016437	FBgn0004865	M9NDE9	FlyFactorSurvey	-	-
Black	PvG013595	FBgn0001078	M9NFK2	FlyFactorSurvey	-	-
Black	PvG011120	FBgn0003300	M9NHG0	FlyFactorSurvey	-	-
Black	PvG003854	FBgn0000370	M9PBF8	FlyFactorSurvey	-	-
Black	PvG030037	FBgn0011648	M9PBX0	FlyFactorSurvey	-	-
Black	PvG013747	FBgn0000097	M9PC88	FlyFactorSurvey	-inf	1
Black	PvG030481	FBgn0011723	M9PEX3	FlyFactorSurvey	-	-
Black	PvG014702	FBgn0000964	M9PG80	FlyFactorSurvey	-	-
Black	PvG001390	MA0084114	M9PGK0	cisbp	-	-
Black	PvG013738	FBgn0023094	O61734	FlyFactorSurvey	-	-
Black	PvG013738	MA0080191	O61734	cisbp	-	-
Black	PvG013738	MA0080192	O61734	cisbp	-	-
Black	PvG021633	FBgn0023076	O61735	FlyFactorSurvey	-	-
Black	PvG021633	MA0080176	O61735	cisbp	-	-
Black	PvG021633	MA0080177	O61735	cisbp	-	-
Black	PvG021633	MA0080178	O61735	cisbp	-	-
Black	PvG021633	MA0080179	O61735	cisbp	-	-
Black	PvG025913	FBgn0011655	O62609	FlyFactorSurvey	-	-
Black	PvG023715	MA0166	P02833	jaspar2018	-5.81	0.993
Black	PvG029323	FBgn0001180	P05084	FlyFactorSurvey	11.8	0.002
Black	PvG029323	MA0049	P05084	jaspar2018	87.7	0
Black	PvG006086	MA0203	P09077	jaspar2018	-5.67	0.991
Black	PvG031909	FBgn0001323	P13054	FlyFactorSurvey	-	-
Black	PvG026691	MA0446	P14734	jaspar2018	-	-
Black	PvG033310	MA0022	P15330	jaspar2018	-	-
Black	PvG033310	MA0023	P15330	jaspar2018	-10.9	0.999
Black	PvG006094	MA0254	P16241	jaspar2018	-	-
Black	PvG002561	FBgn0003651	P16375	FlyFactorSurvey	-	-
Black	PvG005703	FBgn0003720	P18102	FlyFactorSurvey	-6.47	0.996
Black	PvG005703	MA0459	P18102	jaspar2018	-6.47	0.996
Black	PvG033843	FBgn0001291	P18289	FlyFactorSurvey	-	-
Black	PvG002788	MA0026	P20105	jaspar2018	-	-
Black	PvG025543	MA0016	P20153	jaspar2018	-5.57	0.024
Black	PvG022755	MA0530	P20482	jaspar2018	-	-
Black	PvG018882	FBgn0001222	P22813	FlyFactorSurvey	-	-
Black	PvG031683	FBgn0000504	P23023	FlyFactorSurvey	-inf	1
Black	PvG017720	FBgn0004837	P28159	FlyFactorSurvey	-inf	1
Black	PvG017720	MA0085	P28159	jaspar2018	-	-
Black	PvG008120	FBgn0004396	P29747	FlyFactorSurvey	-	-
Black	PvG031093	FBgn0005658	P29774	FlyFactorSurvey	-	-
Black	PvG012246	MA0916	P29776	jaspar2018	-10.8	0.977
Black	PvG014650	MA0197	P31368	jaspar2018	-5.76	0.997
Black	PvG014650	MA0197	P31368	jaspar2018	-	-
Black	PvG001047	FBgn0001150	P39572	FlyFactorSurvey	-	-
Black	PvG001047	MA0447	P39572	jaspar2018	-	-
Black	PvG029178	MA0222	P40427	jaspar2018	-3.71	0.965
Black	PvG003458	MA0126	P51521	jaspar2018	-0.839	0.002
Black	PvG027886	FBgn0005638	Q02637	FlyFactorSurvey	-	-
Black	PvG027886	MA0244	Q02637	jaspar2018	6.96	0.969
Black	PvG000336	FBgn0004510	Q04688	FlyFactorSurvey	-	-
Black	PvG025794	FBgn0261239	Q05192	FlyFactorSurvey	-	-
Black	PvG031138	MA0532	Q24151	jaspar2018	-1.12	0.017
Black	PvG003006	MA0185	Q24180	jaspar2018	-	-
Black	PvG006426	FBgn0050420	Q2PE13	FlyFactorSurvey	-	-
Black	PvG002682	FBgn0033010	Q7K2V1	FlyFactorSurvey	-inf	1
Black	PvG011999	FBgn0016076	Q7KTN9	FlyFactorSurvey	-	-
Black	PvG014045	FBgn0039225	Q8MRW5	FlyFactorSurvey	-inf	1
Black	PvG022603	FBgn0035849	Q8WS79	FlyFactorSurvey	-	-
Black	PvG021528	FBgn0014018	Q94527	FlyFactorSurvey	-5.62	0.037
Black	PvG017353	FBgn0038197	Q95V55	FlyFactorSurvey	5.95	0
Black	PvG007084	MA0536	Q9VEZ8	jaspar2018	-	-
Black	PvG007117	FBgn0037436	Q9VI12	FlyFactorSurvey	-1.75	0.03
Black	PvG030151	FBgn0032223	Q9VKZ0	FlyFactorSurvey	-	-
Black	PvG021515	FBgn0015381	Q9VML1	FlyFactorSurvey	-5.29	0.969
Black	PvG022849	FBgn0045759	Q9VS05	FlyFactorSurvey	3.33	0
Black	PvG005038	MA0531	Q9VS55	jaspar2018	-9.69	0.977
Black	PvG001977	FBgn0035956	Q9VST2	FlyFactorSurvey	-	-
Black	PvG005530	FBgn0036126	Q9VTE8	FlyFactorSurvey	-	-
Black	PvG021968	FBgn0036179	Q9VTK6	FlyFactorSurvey	-	-
Black	PvG034773	FBgn0002723	Q9VYW2	FlyFactorSurvey	-	-
Black	PvG034773	MA0079973	Q9VYW2	cisbp	-	-
Black	PvG034773	MA0079974	Q9VYW2	cisbp	-	-
Blue	PvG003851	MA0080112	A0A0B4KFJ2	cisbp	-8.31	0.969
Blue	PvG003851	MA0080113	A0A0B4KFJ2	cisbp	-inf	1
Blue	PvG003851	MA0080114	A0A0B4KFJ2	cisbp	-	-
Blue	PvG003851	MA0080115	A0A0B4KFJ2	cisbp	-	-
Blue	PvG003851	MA0080116	A0A0B4KFJ2	cisbp	-	-
Blue	PvG003851	MA0080117	A0A0B4KFJ2	cisbp	-	-
Blue	PvG003851	MA0080118	A0A0B4KFJ2	cisbp	-	-
Blue	PvG003851	MA0080119	A0A0B4KFJ2	cisbp	-	-
Blue	PvG023262	FBgn0000448	A1Z858	FlyFactorSurvey	-	-
Blue	PvG004799	FBgn0034012	A1ZA01	FlyFactorSurvey	-	-
Blue	PvG030836	FBgn0000546	A4UZ51	FlyFactorSurvey	-	-
Blue	PvG012246	FBgn0005660	A8DYS7	FlyFactorSurvey	-	-
Blue	PvG022271	FBgn0039411	A8JRD4	FlyFactorSurvey	-8.31	0.969
Blue	PvG022271	MA0080273	A8JRD4	cisbp	-8.31	0.969
Blue	PvG030844	FBgn0030505	A8JUV3	FlyFactorSurvey	-	-
Blue	PvG017947	FBgn0003345	A8JUY5	FlyFactorSurvey	-2.48	0.976
Blue	PvG022743	FBgn0001297	A8MPH9	FlyFactorSurvey	-	-
Blue	PvG029523	FBgn0005659	B7FNJ4	FlyFactorSurvey	-	-
Blue	PvG009081	FBgn0000028	B7Z0Y6	FlyFactorSurvey	-	-
Blue	PvG034653	FBgn0004895	D3PFH7	FlyFactorSurvey	64.5	0
Blue	PvG021123	FBgn0086910	E0R905	FlyFactorSurvey	-	-
Blue	PvG007084	FBgn0003507	E2QCY6	FlyFactorSurvey	-3.98	0.014
Blue	PvG024698	FBgn0000568	E3CTP0	FlyFactorSurvey	-8.1	0.974
Blue	PvG031517	FBgn0015239	M9MS41	FlyFactorSurvey	-	-
Blue	PvG033380	FBgn0017578	M9NDC9	FlyFactorSurvey	-	-
Blue	PvG033380	MA0080154	M9NDC9	cisbp	-	-
Blue	PvG033380	MA0080155	M9NDC9	cisbp	-	-
Blue	PvG016437	FBgn0004865	M9NDE9	FlyFactorSurvey	-	-
Blue	PvG013595	FBgn0001078	M9NFK2	FlyFactorSurvey	-	-
Blue	PvG011120	FBgn0003300	M9NHG0	FlyFactorSurvey	-	-
Blue	PvG003854	FBgn0000370	M9PBF8	FlyFactorSurvey	-	-
Blue	PvG030037	FBgn0011648	M9PBX0	FlyFactorSurvey	-	-
Blue	PvG013747	FBgn0000097	M9PC88	FlyFactorSurvey	-	-
Blue	PvG030481	FBgn0011723	M9PEX3	FlyFactorSurvey	-	-
Blue	PvG014702	FBgn0000964	M9PG80	FlyFactorSurvey	-	-
Blue	PvG001390	MA0084114	M9PGK0	cisbp	-	-
Blue	PvG013738	FBgn0023094	O61734	FlyFactorSurvey	-	-
Blue	PvG013738	MA0080191	O61734	cisbp	-	-
Blue	PvG013738	MA0080192	O61734	cisbp	-	-
Blue	PvG021633	FBgn0023076	O61735	FlyFactorSurvey	-	-
Blue	PvG021633	MA0080176	O61735	cisbp	-	-
Blue	PvG021633	MA0080177	O61735	cisbp	-	-
Blue	PvG021633	MA0080178	O61735	cisbp	-	-
Blue	PvG021633	MA0080179	O61735	cisbp	-	-
Blue	PvG025913	FBgn0011655	O62609	FlyFactorSurvey	-3.14	0.011
Blue	PvG023715	MA0166	P02833	jaspar2018	-7.01	1
Blue	PvG029323	FBgn0001180	P05084	FlyFactorSurvey	14.4	0.025
Blue	PvG029323	MA0049	P05084	jaspar2018	195	0
Blue	PvG006086	MA0203	P09077	jaspar2018	-7.02	1
Blue	PvG031909	FBgn0001323	P13054	FlyFactorSurvey	-8.59	0.997
Blue	PvG026691	MA0446	P14734	jaspar2018	-	-
Blue	PvG033310	MA0022	P15330	jaspar2018	-	-
Blue	PvG033310	MA0023	P15330	jaspar2018	-	-
Blue	PvG006094	MA0254	P16241	jaspar2018	-3.83	1
Blue	PvG002561	FBgn0003651	P16375	FlyFactorSurvey	-	-
Blue	PvG005703	FBgn0003720	P18102	FlyFactorSurvey	-5.55	0.982
Blue	PvG005703	MA0459	P18102	jaspar2018	-5.55	0.982
Blue	PvG033843	FBgn0001291	P18289	FlyFactorSurvey	-	-
Blue	PvG002788	MA0026	P20105	jaspar2018	-	-
Blue	PvG025543	MA0016	P20153	jaspar2018	-	-
Blue	PvG022755	MA0530	P20482	jaspar2018	-	-
Blue	PvG018882	FBgn0001222	P22813	FlyFactorSurvey	-inf	1
Blue	PvG031683	FBgn0000504	P23023	FlyFactorSurvey	-inf	1
Blue	PvG017720	FBgn0004837	P28159	FlyFactorSurvey	-inf	1
Blue	PvG017720	MA0085	P28159	jaspar2018	-	-
Blue	PvG008120	FBgn0004396	P29747	FlyFactorSurvey	-	-
Blue	PvG031093	FBgn0005658	P29774	FlyFactorSurvey	-	-
Blue	PvG012246	MA0916	P29776	jaspar2018	-	-
Blue	PvG014650	MA0197	P31368	jaspar2018	-6.77	1
Blue	PvG014650	MA0197	P31368	jaspar2018	-	-
Blue	PvG001047	FBgn0001150	P39572	FlyFactorSurvey	-	-
Blue	PvG001047	MA0447	P39572	jaspar2018	-	-
Blue	PvG029178	MA0222	P40427	jaspar2018	-	-
Blue	PvG003458	MA0126	P51521	jaspar2018	2.24	0
Blue	PvG027886	FBgn0005638	Q02637	FlyFactorSurvey	-	-
Blue	PvG027886	MA0244	Q02637	jaspar2018	9.97	1
Blue	PvG000336	FBgn0004510	Q04688	FlyFactorSurvey	-	-
Blue	PvG025794	FBgn0261239	Q05192	FlyFactorSurvey	-	-
Blue	PvG031138	MA0532	Q24151	jaspar2018	-	-
Blue	PvG003006	MA0185	Q24180	jaspar2018	-3.31	0.04
Blue	PvG006426	FBgn0050420	Q2PE13	FlyFactorSurvey	-	-
Blue	PvG002682	FBgn0033010	Q7K2V1	FlyFactorSurvey	-inf	1
Blue	PvG011999	FBgn0016076	Q7KTN9	FlyFactorSurvey	-	-
Blue	PvG014045	FBgn0039225	Q8MRW5	FlyFactorSurvey	-	-
Blue	PvG022603	FBgn0035849	Q8WS79	FlyFactorSurvey	-	-
Blue	PvG021528	FBgn0014018	Q94527	FlyFactorSurvey	-	-
Blue	PvG017353	FBgn0038197	Q95V55	FlyFactorSurvey	8.87	0
Blue	PvG007084	MA0536	Q9VEZ8	jaspar2018	-	-
Blue	PvG007117	FBgn0037436	Q9VI12	FlyFactorSurvey	-	-
Blue	PvG030151	FBgn0032223	Q9VKZ0	FlyFactorSurvey	-	-
Blue	PvG021515	FBgn0015381	Q9VML1	FlyFactorSurvey	-	-
Blue	PvG022849	FBgn0045759	Q9VS05	FlyFactorSurvey	30.7	0
Blue	PvG005038	MA0531	Q9VS55	jaspar2018	-	-
Blue	PvG001977	FBgn0035956	Q9VST2	FlyFactorSurvey	-	-
Blue	PvG005530	FBgn0036126	Q9VTE8	FlyFactorSurvey	-	-
Blue	PvG021968	FBgn0036179	Q9VTK6	FlyFactorSurvey	-	-
Blue	PvG034773	FBgn0002723	Q9VYW2	FlyFactorSurvey	-	-
Blue	PvG034773	MA0079973	Q9VYW2	cisbp	-	-
Blue	PvG034773	MA0079974	Q9VYW2	cisbp	-	-
Brown	PvG003851	MA0080112	A0A0B4KFJ2	cisbp	-	-
Brown	PvG003851	MA0080113	A0A0B4KFJ2	cisbp	-inf	1
Brown	PvG003851	MA0080114	A0A0B4KFJ2	cisbp	-	-
Brown	PvG003851	MA0080115	A0A0B4KFJ2	cisbp	-	-
Brown	PvG003851	MA0080116	A0A0B4KFJ2	cisbp	-10.5	0.979
Brown	PvG003851	MA0080117	A0A0B4KFJ2	cisbp	-	-
Brown	PvG003851	MA0080118	A0A0B4KFJ2	cisbp	-inf	1
Brown	PvG003851	MA0080119	A0A0B4KFJ2	cisbp	-9.28	0.957
Brown	PvG023262	FBgn0000448	A1Z858	FlyFactorSurvey	-	-
Brown	PvG004799	FBgn0034012	A1ZA01	FlyFactorSurvey	-	-
Brown	PvG030836	FBgn0000546	A4UZ51	FlyFactorSurvey	-	-
Brown	PvG012246	FBgn0005660	A8DYS7	FlyFactorSurvey	-	-
Brown	PvG022271	FBgn0039411	A8JRD4	FlyFactorSurvey	-	-
Brown	PvG022271	MA0080273	A8JRD4	cisbp	-	-
Brown	PvG030844	FBgn0030505	A8JUV3	FlyFactorSurvey	-	-
Brown	PvG017947	FBgn0003345	A8JUY5	FlyFactorSurvey	-	-
Brown	PvG022743	FBgn0001297	A8MPH9	FlyFactorSurvey	-7.54	0.951
Brown	PvG029523	FBgn0005659	B7FNJ4	FlyFactorSurvey	-	-
Brown	PvG009081	FBgn0000028	B7Z0Y6	FlyFactorSurvey	-	-
Brown	PvG034653	FBgn0004895	D3PFH7	FlyFactorSurvey	26.5	0
Brown	PvG021123	FBgn0086910	E0R905	FlyFactorSurvey	-	-
Brown	PvG007084	FBgn0003507	E2QCY6	FlyFactorSurvey	-	-
Brown	PvG024698	FBgn0000568	E3CTP0	FlyFactorSurvey	-	-
Brown	PvG031517	FBgn0015239	M9MS41	FlyFactorSurvey	-	-
Brown	PvG033380	FBgn0017578	M9NDC9	FlyFactorSurvey	-	-
Brown	PvG033380	MA0080154	M9NDC9	cisbp	-	-
Brown	PvG033380	MA0080155	M9NDC9	cisbp	-	-
Brown	PvG016437	FBgn0004865	M9NDE9	FlyFactorSurvey	-	-
Brown	PvG013595	FBgn0001078	M9NFK2	FlyFactorSurvey	-	-
Brown	PvG011120	FBgn0003300	M9NHG0	FlyFactorSurvey	-	-
Brown	PvG003854	FBgn0000370	M9PBF8	FlyFactorSurvey	-	-
Brown	PvG030037	FBgn0011648	M9PBX0	FlyFactorSurvey	-2.72	0.004
Brown	PvG013747	FBgn0000097	M9PC88	FlyFactorSurvey	-	-
Brown	PvG030481	FBgn0011723	M9PEX3	FlyFactorSurvey	-3	0.974
Brown	PvG014702	FBgn0000964	M9PG80	FlyFactorSurvey	-	-
Brown	PvG001390	MA0084114	M9PGK0	cisbp	-	-
Brown	PvG013738	FBgn0023094	O61734	FlyFactorSurvey	-	-
Brown	PvG013738	MA0080191	O61734	cisbp	-	-
Brown	PvG013738	MA0080192	O61734	cisbp	-	-
Brown	PvG021633	FBgn0023076	O61735	FlyFactorSurvey	-	-
Brown	PvG021633	MA0080176	O61735	cisbp	-	-
Brown	PvG021633	MA0080177	O61735	cisbp	-	-
Brown	PvG021633	MA0080178	O61735	cisbp	-	-
Brown	PvG021633	MA0080179	O61735	cisbp	-	-
Brown	PvG025913	FBgn0011655	O62609	FlyFactorSurvey	-	-
Brown	PvG023715	MA0166	P02833	jaspar2018	-6.66	1
Brown	PvG029323	FBgn0001180	P05084	FlyFactorSurvey	9.52	0.046
Brown	PvG029323	MA0049	P05084	jaspar2018	102	0.005
Brown	PvG006086	MA0203	P09077	jaspar2018	-6.53	1
Brown	PvG031909	FBgn0001323	P13054	FlyFactorSurvey	-	-
Brown	PvG026691	MA0446	P14734	jaspar2018	-	-
Brown	PvG033310	MA0022	P15330	jaspar2018	-	-
Brown	PvG033310	MA0023	P15330	jaspar2018	-	-
Brown	PvG006094	MA0254	P16241	jaspar2018	-1.5	0.986
Brown	PvG002561	FBgn0003651	P16375	FlyFactorSurvey	-	-
Brown	PvG005703	FBgn0003720	P18102	FlyFactorSurvey	-	-
Brown	PvG005703	MA0459	P18102	jaspar2018	-	-
Brown	PvG033843	FBgn0001291	P18289	FlyFactorSurvey	-7.54	0.951
Brown	PvG002788	MA0026	P20105	jaspar2018	-	-
Brown	PvG025543	MA0016	P20153	jaspar2018	-	-
Brown	PvG022755	MA0530	P20482	jaspar2018	-	-
Brown	PvG018882	FBgn0001222	P22813	FlyFactorSurvey	-0.943	0.001
Brown	PvG031683	FBgn0000504	P23023	FlyFactorSurvey	-inf	1
Brown	PvG017720	FBgn0004837	P28159	FlyFactorSurvey	-inf	1
Brown	PvG017720	MA0085	P28159	jaspar2018	-4.87	0.037
Brown	PvG008120	FBgn0004396	P29747	FlyFactorSurvey	-	-
Brown	PvG031093	FBgn0005658	P29774	FlyFactorSurvey	-9.45	0.969
Brown	PvG012246	MA0916	P29776	jaspar2018	-	-
Brown	PvG014650	MA0197	P31368	jaspar2018	-6.48	1
Brown	PvG014650	MA0197	P31368	jaspar2018	-	-
Brown	PvG001047	FBgn0001150	P39572	FlyFactorSurvey	-	-
Brown	PvG001047	MA0447	P39572	jaspar2018	-	-
Brown	PvG029178	MA0222	P40427	jaspar2018	-	-
Brown	PvG003458	MA0126	P51521	jaspar2018	1.31	0
Brown	PvG027886	FBgn0005638	Q02637	FlyFactorSurvey	-2.46	0.043
Brown	PvG027886	MA0244	Q02637	jaspar2018	-	-
Brown	PvG000336	FBgn0004510	Q04688	FlyFactorSurvey	-8.14	0.962
Brown	PvG025794	FBgn0261239	Q05192	FlyFactorSurvey	-	-
Brown	PvG031138	MA0532	Q24151	jaspar2018	-	-
Brown	PvG003006	MA0185	Q24180	jaspar2018	-3.28	0.039
Brown	PvG006426	FBgn0050420	Q2PE13	FlyFactorSurvey	-2.22	0.029
Brown	PvG002682	FBgn0033010	Q7K2V1	FlyFactorSurvey	-inf	1
Brown	PvG011999	FBgn0016076	Q7KTN9	FlyFactorSurvey	-5.27	0.027
Brown	PvG014045	FBgn0039225	Q8MRW5	FlyFactorSurvey	-	-
Brown	PvG022603	FBgn0035849	Q8WS79	FlyFactorSurvey	-	-
Brown	PvG021528	FBgn0014018	Q94527	FlyFactorSurvey	-5.79	0.029
Brown	PvG017353	FBgn0038197	Q95V55	FlyFactorSurvey	-	-
Brown	PvG007084	MA0536	Q9VEZ8	jaspar2018	-	-
Brown	PvG007117	FBgn0037436	Q9VI12	FlyFactorSurvey	-	-
Brown	PvG030151	FBgn0032223	Q9VKZ0	FlyFactorSurvey	-	-
Brown	PvG021515	FBgn0015381	Q9VML1	FlyFactorSurvey	-	-
Brown	PvG022849	FBgn0045759	Q9VS05	FlyFactorSurvey	10	0
Brown	PvG005038	MA0531	Q9VS55	jaspar2018	-	-
Brown	PvG001977	FBgn0035956	Q9VST2	FlyFactorSurvey	-	-
Brown	PvG005530	FBgn0036126	Q9VTE8	FlyFactorSurvey	-	-
Brown	PvG021968	FBgn0036179	Q9VTK6	FlyFactorSurvey	-	-
Brown	PvG034773	FBgn0002723	Q9VYW2	FlyFactorSurvey	-	-
Brown	PvG034773	MA0079973	Q9VYW2	cisbp	-	-
Brown	PvG034773	MA0079974	Q9VYW2	cisbp	-	-
Cyan	PvG003851	MA0080112	A0A0B4KFJ2	cisbp	-	-
Cyan	PvG003851	MA0080113	A0A0B4KFJ2	cisbp	-inf	1
Cyan	PvG003851	MA0080114	A0A0B4KFJ2	cisbp	-inf	1
Cyan	PvG003851	MA0080115	A0A0B4KFJ2	cisbp	-	-
Cyan	PvG003851	MA0080116	A0A0B4KFJ2	cisbp	-	-
Cyan	PvG003851	MA0080117	A0A0B4KFJ2	cisbp	-	-
Cyan	PvG003851	MA0080118	A0A0B4KFJ2	cisbp	-3.04	0.046
Cyan	PvG003851	MA0080119	A0A0B4KFJ2	cisbp	-10.1	0.99
Cyan	PvG023262	FBgn0000448	A1Z858	FlyFactorSurvey	-	-
Cyan	PvG004799	FBgn0034012	A1ZA01	FlyFactorSurvey	-	-
Cyan	PvG030836	FBgn0000546	A4UZ51	FlyFactorSurvey	-	-
Cyan	PvG012246	FBgn0005660	A8DYS7	FlyFactorSurvey	-	-
Cyan	PvG022271	FBgn0039411	A8JRD4	FlyFactorSurvey	-	-
Cyan	PvG022271	MA0080273	A8JRD4	cisbp	-	-
Cyan	PvG030844	FBgn0030505	A8JUV3	FlyFactorSurvey	-	-
Cyan	PvG017947	FBgn0003345	A8JUY5	FlyFactorSurvey	-	-
Cyan	PvG022743	FBgn0001297	A8MPH9	FlyFactorSurvey	-7.8	0.971
Cyan	PvG029523	FBgn0005659	B7FNJ4	FlyFactorSurvey	-	-
Cyan	PvG009081	FBgn0000028	B7Z0Y6	FlyFactorSurvey	-5.83	1
Cyan	PvG034653	FBgn0004895	D3PFH7	FlyFactorSurvey	13.4	0
Cyan	PvG021123	FBgn0086910	E0R905	FlyFactorSurvey	-	-
Cyan	PvG007084	FBgn0003507	E2QCY6	FlyFactorSurvey	-	-
Cyan	PvG024698	FBgn0000568	E3CTP0	FlyFactorSurvey	-	-
Cyan	PvG031517	FBgn0015239	M9MS41	FlyFactorSurvey	-	-
Cyan	PvG033380	FBgn0017578	M9NDC9	FlyFactorSurvey	-	-
Cyan	PvG033380	MA0080154	M9NDC9	cisbp	-	-
Cyan	PvG033380	MA0080155	M9NDC9	cisbp	-	-
Cyan	PvG016437	FBgn0004865	M9NDE9	FlyFactorSurvey	-6.37	0.958
Cyan	PvG013595	FBgn0001078	M9NFK2	FlyFactorSurvey	-	-
Cyan	PvG011120	FBgn0003300	M9NHG0	FlyFactorSurvey	-	-
Cyan	PvG003854	FBgn0000370	M9PBF8	FlyFactorSurvey	-	-
Cyan	PvG030037	FBgn0011648	M9PBX0	FlyFactorSurvey	-0.276	0.001
Cyan	PvG013747	FBgn0000097	M9PC88	FlyFactorSurvey	-inf	1
Cyan	PvG030481	FBgn0011723	M9PEX3	FlyFactorSurvey	-	-
Cyan	PvG014702	FBgn0000964	M9PG80	FlyFactorSurvey	-	-
Cyan	PvG001390	MA0084114	M9PGK0	cisbp	-	-
Cyan	PvG013738	FBgn0023094	O61734	FlyFactorSurvey	-inf	1
Cyan	PvG013738	MA0080191	O61734	cisbp	-	-
Cyan	PvG013738	MA0080192	O61734	cisbp	-inf	1
Cyan	PvG021633	FBgn0023076	O61735	FlyFactorSurvey	-	-
Cyan	PvG021633	MA0080176	O61735	cisbp	-	-
Cyan	PvG021633	MA0080177	O61735	cisbp	-inf	1
Cyan	PvG021633	MA0080178	O61735	cisbp	-	-
Cyan	PvG021633	MA0080179	O61735	cisbp	-	-
Cyan	PvG025913	FBgn0011655	O62609	FlyFactorSurvey	-	-
Cyan	PvG023715	MA0166	P02833	jaspar2018	-5.62	0.994
Cyan	PvG029323	FBgn0001180	P05084	FlyFactorSurvey	7.82	0.009
Cyan	PvG029323	MA0049	P05084	jaspar2018	42.8	0.007
Cyan	PvG006086	MA0203	P09077	jaspar2018	-5.56	0.995
Cyan	PvG031909	FBgn0001323	P13054	FlyFactorSurvey	-	-
Cyan	PvG026691	MA0446	P14734	jaspar2018	-	-
Cyan	PvG033310	MA0022	P15330	jaspar2018	-	-
Cyan	PvG033310	MA0023	P15330	jaspar2018	-	-
Cyan	PvG006094	MA0254	P16241	jaspar2018	-3.54	0.999
Cyan	PvG002561	FBgn0003651	P16375	FlyFactorSurvey	-	-
Cyan	PvG005703	FBgn0003720	P18102	FlyFactorSurvey	-6.55	0.999
Cyan	PvG005703	MA0459	P18102	jaspar2018	-6.55	0.999
Cyan	PvG033843	FBgn0001291	P18289	FlyFactorSurvey	-7.8	0.971
Cyan	PvG002788	MA0026	P20105	jaspar2018	-2.09	0.043
Cyan	PvG025543	MA0016	P20153	jaspar2018	-	-
Cyan	PvG022755	MA0530	P20482	jaspar2018	-	-
Cyan	PvG018882	FBgn0001222	P22813	FlyFactorSurvey	-inf	1
Cyan	PvG031683	FBgn0000504	P23023	FlyFactorSurvey	-inf	1
Cyan	PvG017720	FBgn0004837	P28159	FlyFactorSurvey	-inf	1
Cyan	PvG017720	MA0085	P28159	jaspar2018	-	-
Cyan	PvG008120	FBgn0004396	P29747	FlyFactorSurvey	-	-
Cyan	PvG031093	FBgn0005658	P29774	FlyFactorSurvey	-	-
Cyan	PvG012246	MA0916	P29776	jaspar2018	-	-
Cyan	PvG014650	MA0197	P31368	jaspar2018	-5.45	0.999
Cyan	PvG014650	MA0197	P31368	jaspar2018	-6.35	0.978
Cyan	PvG001047	FBgn0001150	P39572	FlyFactorSurvey	-13.5	0.967
Cyan	PvG001047	MA0447	P39572	jaspar2018	-	-
Cyan	PvG029178	MA0222	P40427	jaspar2018	-	-
Cyan	PvG003458	MA0126	P51521	jaspar2018	12.3	0
Cyan	PvG027886	FBgn0005638	Q02637	FlyFactorSurvey	-	-
Cyan	PvG027886	MA0244	Q02637	jaspar2018	-	-
Cyan	PvG000336	FBgn0004510	Q04688	FlyFactorSurvey	-	-
Cyan	PvG025794	FBgn0261239	Q05192	FlyFactorSurvey	-	-
Cyan	PvG031138	MA0532	Q24151	jaspar2018	-	-
Cyan	PvG003006	MA0185	Q24180	jaspar2018	-2.21	0.023
Cyan	PvG006426	FBgn0050420	Q2PE13	FlyFactorSurvey	-	-
Cyan	PvG002682	FBgn0033010	Q7K2V1	FlyFactorSurvey	-inf	1
Cyan	PvG011999	FBgn0016076	Q7KTN9	FlyFactorSurvey	-8.76	0.971
Cyan	PvG014045	FBgn0039225	Q8MRW5	FlyFactorSurvey	-inf	1
Cyan	PvG022603	FBgn0035849	Q8WS79	FlyFactorSurvey	-	-
Cyan	PvG021528	FBgn0014018	Q94527	FlyFactorSurvey	-	-
Cyan	PvG017353	FBgn0038197	Q95V55	FlyFactorSurvey	-	-
Cyan	PvG007084	MA0536	Q9VEZ8	jaspar2018	-1.88	0.014
Cyan	PvG007117	FBgn0037436	Q9VI12	FlyFactorSurvey	-	-
Cyan	PvG030151	FBgn0032223	Q9VKZ0	FlyFactorSurvey	-	-
Cyan	PvG021515	FBgn0015381	Q9VML1	FlyFactorSurvey	-6.24	1
Cyan	PvG022849	FBgn0045759	Q9VS05	FlyFactorSurvey	7.21	0
Cyan	PvG005038	MA0531	Q9VS55	jaspar2018	0.113	0.01
Cyan	PvG001977	FBgn0035956	Q9VST2	FlyFactorSurvey	-	-
Cyan	PvG005530	FBgn0036126	Q9VTE8	FlyFactorSurvey	-	-
Cyan	PvG021968	FBgn0036179	Q9VTK6	FlyFactorSurvey	-	-
Cyan	PvG034773	FBgn0002723	Q9VYW2	FlyFactorSurvey	-	-
Cyan	PvG034773	MA0079973	Q9VYW2	cisbp	-	-
Cyan	PvG034773	MA0079974	Q9VYW2	cisbp	-	-
Dark green	PvG003851	MA0080112	A0A0B4KFJ2	cisbp	-	-
Dark green	PvG003851	MA0080113	A0A0B4KFJ2	cisbp	-inf	1
Dark green	PvG003851	MA0080114	A0A0B4KFJ2	cisbp	-inf	1
Dark green	PvG003851	MA0080115	A0A0B4KFJ2	cisbp	-inf	1
Dark green	PvG003851	MA0080116	A0A0B4KFJ2	cisbp	-inf	1
Dark green	PvG003851	MA0080117	A0A0B4KFJ2	cisbp	-	-
Dark green	PvG003851	MA0080118	A0A0B4KFJ2	cisbp	-	-
Dark green	PvG003851	MA0080119	A0A0B4KFJ2	cisbp	-	-
Dark green	PvG023262	FBgn0000448	A1Z858	FlyFactorSurvey	-	-
Dark green	PvG004799	FBgn0034012	A1ZA01	FlyFactorSurvey	-	-
Dark green	PvG030836	FBgn0000546	A4UZ51	FlyFactorSurvey	-	-
Dark green	PvG012246	FBgn0005660	A8DYS7	FlyFactorSurvey	-	-
Dark green	PvG022271	FBgn0039411	A8JRD4	FlyFactorSurvey	-	-
Dark green	PvG022271	MA0080273	A8JRD4	cisbp	-	-
Dark green	PvG030844	FBgn0030505	A8JUV3	FlyFactorSurvey	-	-
Dark green	PvG017947	FBgn0003345	A8JUY5	FlyFactorSurvey	-	-
Dark green	PvG022743	FBgn0001297	A8MPH9	FlyFactorSurvey	-	-
Dark green	PvG029523	FBgn0005659	B7FNJ4	FlyFactorSurvey	-inf	1
Dark green	PvG009081	FBgn0000028	B7Z0Y6	FlyFactorSurvey	-	-
Dark green	PvG034653	FBgn0004895	D3PFH7	FlyFactorSurvey	5.16	0.004
Dark green	PvG021123	FBgn0086910	E0R905	FlyFactorSurvey	-6.53	0.033
Dark green	PvG007084	FBgn0003507	E2QCY6	FlyFactorSurvey	-	-
Dark green	PvG024698	FBgn0000568	E3CTP0	FlyFactorSurvey	-	-
Dark green	PvG031517	FBgn0015239	M9MS41	FlyFactorSurvey	-	-
Dark green	PvG033380	FBgn0017578	M9NDC9	FlyFactorSurvey	-2.37	0.043
Dark green	PvG033380	MA0080154	M9NDC9	cisbp	-	-
Dark green	PvG033380	MA0080155	M9NDC9	cisbp	-2.37	0.043
Dark green	PvG016437	FBgn0004865	M9NDE9	FlyFactorSurvey	-	-
Dark green	PvG013595	FBgn0001078	M9NFK2	FlyFactorSurvey	-	-
Dark green	PvG011120	FBgn0003300	M9NHG0	FlyFactorSurvey	-	-
Dark green	PvG003854	FBgn0000370	M9PBF8	FlyFactorSurvey	-	-
Dark green	PvG030037	FBgn0011648	M9PBX0	FlyFactorSurvey	-	-
Dark green	PvG013747	FBgn0000097	M9PC88	FlyFactorSurvey	-	-
Dark green	PvG030481	FBgn0011723	M9PEX3	FlyFactorSurvey	-	-
Dark green	PvG014702	FBgn0000964	M9PG80	FlyFactorSurvey	-	-
Dark green	PvG001390	MA0084114	M9PGK0	cisbp	-	-
Dark green	PvG013738	FBgn0023094	O61734	FlyFactorSurvey	-inf	1
Dark green	PvG013738	MA0080191	O61734	cisbp	-1.84	0.037
Dark green	PvG013738	MA0080192	O61734	cisbp	-inf	1
Dark green	PvG021633	FBgn0023076	O61735	FlyFactorSurvey	-	-
Dark green	PvG021633	MA0080176	O61735	cisbp	-1.84	0.037
Dark green	PvG021633	MA0080177	O61735	cisbp	-inf	1
Dark green	PvG021633	MA0080178	O61735	cisbp	-	-
Dark green	PvG021633	MA0080179	O61735	cisbp	-	-
Dark green	PvG025913	FBgn0011655	O62609	FlyFactorSurvey	-	-
Dark green	PvG023715	MA0166	P02833	jaspar2018	-5.25	0.979
Dark green	PvG029323	FBgn0001180	P05084	FlyFactorSurvey	8.56	0.004
Dark green	PvG029323	MA0049	P05084	jaspar2018	58.1	0
Dark green	PvG006086	MA0203	P09077	jaspar2018	-5.33	0.992
Dark green	PvG031909	FBgn0001323	P13054	FlyFactorSurvey	-	-
Dark green	PvG026691	MA0446	P14734	jaspar2018	-	-
Dark green	PvG033310	MA0022	P15330	jaspar2018	-	-
Dark green	PvG033310	MA0023	P15330	jaspar2018	-	-
Dark green	PvG006094	MA0254	P16241	jaspar2018	-2.93	0.977
Dark green	PvG002561	FBgn0003651	P16375	FlyFactorSurvey	-7.16	0.95
Dark green	PvG005703	FBgn0003720	P18102	FlyFactorSurvey	-	-
Dark green	PvG005703	MA0459	P18102	jaspar2018	-	-
Dark green	PvG033843	FBgn0001291	P18289	FlyFactorSurvey	-	-
Dark green	PvG002788	MA0026	P20105	jaspar2018	-6.02	0.95
Dark green	PvG025543	MA0016	P20153	jaspar2018	-	-
Dark green	PvG022755	MA0530	P20482	jaspar2018	-	-
Dark green	PvG018882	FBgn0001222	P22813	FlyFactorSurvey	-3.5	0.043
Dark green	PvG031683	FBgn0000504	P23023	FlyFactorSurvey	-inf	1
Dark green	PvG017720	FBgn0004837	P28159	FlyFactorSurvey	-2.5	0.014
Dark green	PvG017720	MA0085	P28159	jaspar2018	-	-
Dark green	PvG008120	FBgn0004396	P29747	FlyFactorSurvey	-	-
Dark green	PvG031093	FBgn0005658	P29774	FlyFactorSurvey	-	-
Dark green	PvG012246	MA0916	P29776	jaspar2018	-11.3	1
Dark green	PvG014650	MA0197	P31368	jaspar2018	-4.97	0.98
Dark green	PvG014650	MA0197	P31368	jaspar2018	-	-
Dark green	PvG001047	FBgn0001150	P39572	FlyFactorSurvey	-	-
Dark green	PvG001047	MA0447	P39572	jaspar2018	-	-
Dark green	PvG029178	MA0222	P40427	jaspar2018	-	-
Dark green	PvG003458	MA0126	P51521	jaspar2018	-	-
Dark green	PvG027886	FBgn0005638	Q02637	FlyFactorSurvey	-	-
Dark green	PvG027886	MA0244	Q02637	jaspar2018	-0.806	0.978
Dark green	PvG000336	FBgn0004510	Q04688	FlyFactorSurvey	-	-
Dark green	PvG025794	FBgn0261239	Q05192	FlyFactorSurvey	-	-
Dark green	PvG031138	MA0532	Q24151	jaspar2018	-	-
Dark green	PvG003006	MA0185	Q24180	jaspar2018	-	-
Dark green	PvG006426	FBgn0050420	Q2PE13	FlyFactorSurvey	-	-
Dark green	PvG002682	FBgn0033010	Q7K2V1	FlyFactorSurvey	-inf	1
Dark green	PvG011999	FBgn0016076	Q7KTN9	FlyFactorSurvey	-	-
Dark green	PvG014045	FBgn0039225	Q8MRW5	FlyFactorSurvey	-inf	1
Dark green	PvG022603	FBgn0035849	Q8WS79	FlyFactorSurvey	-	-
Dark green	PvG021528	FBgn0014018	Q94527	FlyFactorSurvey	-5	0.05
Dark green	PvG017353	FBgn0038197	Q95V55	FlyFactorSurvey	-	-
Dark green	PvG007084	MA0536	Q9VEZ8	jaspar2018	-	-
Dark green	PvG007117	FBgn0037436	Q9VI12	FlyFactorSurvey	-	-
Dark green	PvG030151	FBgn0032223	Q9VKZ0	FlyFactorSurvey	-	-
Dark green	PvG021515	FBgn0015381	Q9VML1	FlyFactorSurvey	-5.96	0.991
Dark green	PvG022849	FBgn0045759	Q9VS05	FlyFactorSurvey	3.69	0.001
Dark green	PvG005038	MA0531	Q9VS55	jaspar2018	-	-
Dark green	PvG001977	FBgn0035956	Q9VST2	FlyFactorSurvey	-0.225	0.028
Dark green	PvG005530	FBgn0036126	Q9VTE8	FlyFactorSurvey	-	-
Dark green	PvG021968	FBgn0036179	Q9VTK6	FlyFactorSurvey	-	-
Dark green	PvG034773	FBgn0002723	Q9VYW2	FlyFactorSurvey	-	-
Dark green	PvG034773	MA0079973	Q9VYW2	cisbp	-	-
Dark green	PvG034773	MA0079974	Q9VYW2	cisbp	-	-
Dark grey	PvG003851	MA0080112	A0A0B4KFJ2	cisbp	-	-
Dark grey	PvG003851	MA0080113	A0A0B4KFJ2	cisbp	-inf	1
Dark grey	PvG003851	MA0080114	A0A0B4KFJ2	cisbp	-inf	1
Dark grey	PvG003851	MA0080115	A0A0B4KFJ2	cisbp	-	-
Dark grey	PvG003851	MA0080116	A0A0B4KFJ2	cisbp	-inf	1
Dark grey	PvG003851	MA0080117	A0A0B4KFJ2	cisbp	-	-
Dark grey	PvG003851	MA0080118	A0A0B4KFJ2	cisbp	-inf	1
Dark grey	PvG003851	MA0080119	A0A0B4KFJ2	cisbp	-	-
Dark grey	PvG023262	FBgn0000448	A1Z858	FlyFactorSurvey	-	-
Dark grey	PvG004799	FBgn0034012	A1ZA01	FlyFactorSurvey	-	-
Dark grey	PvG030836	FBgn0000546	A4UZ51	FlyFactorSurvey	-	-
Dark grey	PvG012246	FBgn0005660	A8DYS7	FlyFactorSurvey	-	-
Dark grey	PvG022271	FBgn0039411	A8JRD4	FlyFactorSurvey	-	-
Dark grey	PvG022271	MA0080273	A8JRD4	cisbp	-	-
Dark grey	PvG030844	FBgn0030505	A8JUV3	FlyFactorSurvey	-	-
Dark grey	PvG017947	FBgn0003345	A8JUY5	FlyFactorSurvey	-	-
Dark grey	PvG022743	FBgn0001297	A8MPH9	FlyFactorSurvey	-7.9	0.971
Dark grey	PvG029523	FBgn0005659	B7FNJ4	FlyFactorSurvey	-inf	1
Dark grey	PvG009081	FBgn0000028	B7Z0Y6	FlyFactorSurvey	-	-
Dark grey	PvG034653	FBgn0004895	D3PFH7	FlyFactorSurvey	-	-
Dark grey	PvG021123	FBgn0086910	E0R905	FlyFactorSurvey	-	-
Dark grey	PvG007084	FBgn0003507	E2QCY6	FlyFactorSurvey	-3.24	0.05
Dark grey	PvG024698	FBgn0000568	E3CTP0	FlyFactorSurvey	-	-
Dark grey	PvG031517	FBgn0015239	M9MS41	FlyFactorSurvey	-	-
Dark grey	PvG033380	FBgn0017578	M9NDC9	FlyFactorSurvey	-	-
Dark grey	PvG033380	MA0080154	M9NDC9	cisbp	-	-
Dark grey	PvG033380	MA0080155	M9NDC9	cisbp	-	-
Dark grey	PvG016437	FBgn0004865	M9NDE9	FlyFactorSurvey	-	-
Dark grey	PvG013595	FBgn0001078	M9NFK2	FlyFactorSurvey	-inf	1
Dark grey	PvG011120	FBgn0003300	M9NHG0	FlyFactorSurvey	-	-
Dark grey	PvG003854	FBgn0000370	M9PBF8	FlyFactorSurvey	-	-
Dark grey	PvG030037	FBgn0011648	M9PBX0	FlyFactorSurvey	-	-
Dark grey	PvG013747	FBgn0000097	M9PC88	FlyFactorSurvey	-inf	1
Dark grey	PvG030481	FBgn0011723	M9PEX3	FlyFactorSurvey	-	-
Dark grey	PvG014702	FBgn0000964	M9PG80	FlyFactorSurvey	-8.23	0.984
Dark grey	PvG001390	MA0084114	M9PGK0	cisbp	-	-
Dark grey	PvG013738	FBgn0023094	O61734	FlyFactorSurvey	-inf	1
Dark grey	PvG013738	MA0080191	O61734	cisbp	-	-
Dark grey	PvG013738	MA0080192	O61734	cisbp	-inf	1
Dark grey	PvG021633	FBgn0023076	O61735	FlyFactorSurvey	-	-
Dark grey	PvG021633	MA0080176	O61735	cisbp	-	-
Dark grey	PvG021633	MA0080177	O61735	cisbp	-inf	1
Dark grey	PvG021633	MA0080178	O61735	cisbp	-inf	1
Dark grey	PvG021633	MA0080179	O61735	cisbp	-	-
Dark grey	PvG025913	FBgn0011655	O62609	FlyFactorSurvey	-	-
Dark grey	PvG023715	MA0166	P02833	jaspar2018	-	-
Dark grey	PvG029323	FBgn0001180	P05084	FlyFactorSurvey	9.63	0.002
Dark grey	PvG029323	MA0049	P05084	jaspar2018	29.1	0.02
Dark grey	PvG006086	MA0203	P09077	jaspar2018	-	-
Dark grey	PvG031909	FBgn0001323	P13054	FlyFactorSurvey	-8.36	0.971
Dark grey	PvG026691	MA0446	P14734	jaspar2018	-	-
Dark grey	PvG033310	MA0022	P15330	jaspar2018	-	-
Dark grey	PvG033310	MA0023	P15330	jaspar2018	-	-
Dark grey	PvG006094	MA0254	P16241	jaspar2018	-	-
Dark grey	PvG002561	FBgn0003651	P16375	FlyFactorSurvey	-	-
Dark grey	PvG005703	FBgn0003720	P18102	FlyFactorSurvey	-	-
Dark grey	PvG005703	MA0459	P18102	jaspar2018	-	-
Dark grey	PvG033843	FBgn0001291	P18289	FlyFactorSurvey	-7.9	0.971
Dark grey	PvG002788	MA0026	P20105	jaspar2018	-	-
Dark grey	PvG025543	MA0016	P20153	jaspar2018	-	-
Dark grey	PvG022755	MA0530	P20482	jaspar2018	-	-
Dark grey	PvG018882	FBgn0001222	P22813	FlyFactorSurvey	-0.26	0.007
Dark grey	PvG031683	FBgn0000504	P23023	FlyFactorSurvey	-inf	1
Dark grey	PvG017720	FBgn0004837	P28159	FlyFactorSurvey	-inf	1
Dark grey	PvG017720	MA0085	P28159	jaspar2018	-	-
Dark grey	PvG008120	FBgn0004396	P29747	FlyFactorSurvey	-	-
Dark grey	PvG031093	FBgn0005658	P29774	FlyFactorSurvey	-inf	1
Dark grey	PvG012246	MA0916	P29776	jaspar2018	-10.4	0.973
Dark grey	PvG014650	MA0197	P31368	jaspar2018	-	-
Dark grey	PvG014650	MA0197	P31368	jaspar2018	-6.47	0.986
Dark grey	PvG001047	FBgn0001150	P39572	FlyFactorSurvey	-	-
Dark grey	PvG001047	MA0447	P39572	jaspar2018	-	-
Dark grey	PvG029178	MA0222	P40427	jaspar2018	-	-
Dark grey	PvG003458	MA0126	P51521	jaspar2018	-	-
Dark grey	PvG027886	FBgn0005638	Q02637	FlyFactorSurvey	-	-
Dark grey	PvG027886	MA0244	Q02637	jaspar2018	-3.12	1
Dark grey	PvG000336	FBgn0004510	Q04688	FlyFactorSurvey	-9.05	0.997
Dark grey	PvG025794	FBgn0261239	Q05192	FlyFactorSurvey	-inf	1
Dark grey	PvG031138	MA0532	Q24151	jaspar2018	-	-
Dark grey	PvG003006	MA0185	Q24180	jaspar2018	-	-
Dark grey	PvG006426	FBgn0050420	Q2PE13	FlyFactorSurvey	-inf	1
Dark grey	PvG002682	FBgn0033010	Q7K2V1	FlyFactorSurvey	-inf	1
Dark grey	PvG011999	FBgn0016076	Q7KTN9	FlyFactorSurvey	-	-
Dark grey	PvG014045	FBgn0039225	Q8MRW5	FlyFactorSurvey	-inf	1
Dark grey	PvG022603	FBgn0035849	Q8WS79	FlyFactorSurvey	-8.57	0.977
Dark grey	PvG021528	FBgn0014018	Q94527	FlyFactorSurvey	-	-
Dark grey	PvG017353	FBgn0038197	Q95V55	FlyFactorSurvey	-	-
Dark grey	PvG007084	MA0536	Q9VEZ8	jaspar2018	-	-
Dark grey	PvG007117	FBgn0037436	Q9VI12	FlyFactorSurvey	-	-
Dark grey	PvG030151	FBgn0032223	Q9VKZ0	FlyFactorSurvey	-	-
Dark grey	PvG021515	FBgn0015381	Q9VML1	FlyFactorSurvey	-	-
Dark grey	PvG022849	FBgn0045759	Q9VS05	FlyFactorSurvey	-	-
Dark grey	PvG005038	MA0531	Q9VS55	jaspar2018	-	-
Dark grey	PvG001977	FBgn0035956	Q9VST2	FlyFactorSurvey	-	-
Dark grey	PvG005530	FBgn0036126	Q9VTE8	FlyFactorSurvey	-	-
Dark grey	PvG021968	FBgn0036179	Q9VTK6	FlyFactorSurvey	-	-
Dark grey	PvG034773	FBgn0002723	Q9VYW2	FlyFactorSurvey	-	-
Dark grey	PvG034773	MA0079973	Q9VYW2	cisbp	-inf	1
Dark grey	PvG034773	MA0079974	Q9VYW2	cisbp	-	-
Dark orange	PvG003851	MA0080112	A0A0B4KFJ2	cisbp	-	-
Dark orange	PvG003851	MA0080113	A0A0B4KFJ2	cisbp	-inf	1
Dark orange	PvG003851	MA0080114	A0A0B4KFJ2	cisbp	-inf	1
Dark orange	PvG003851	MA0080115	A0A0B4KFJ2	cisbp	-inf	1
Dark orange	PvG003851	MA0080116	A0A0B4KFJ2	cisbp	-	-
Dark orange	PvG003851	MA0080117	A0A0B4KFJ2	cisbp	-	-
Dark orange	PvG003851	MA0080118	A0A0B4KFJ2	cisbp	-2.49	0.039
Dark orange	PvG003851	MA0080119	A0A0B4KFJ2	cisbp	-10.5	0.984
Dark orange	PvG023262	FBgn0000448	A1Z858	FlyFactorSurvey	-	-
Dark orange	PvG004799	FBgn0034012	A1ZA01	FlyFactorSurvey	-	-
Dark orange	PvG030836	FBgn0000546	A4UZ51	FlyFactorSurvey	-	-
Dark orange	PvG012246	FBgn0005660	A8DYS7	FlyFactorSurvey	-2.45	0.047
Dark orange	PvG022271	FBgn0039411	A8JRD4	FlyFactorSurvey	-	-
Dark orange	PvG022271	MA0080273	A8JRD4	cisbp	-	-
Dark orange	PvG030844	FBgn0030505	A8JUV3	FlyFactorSurvey	-	-
Dark orange	PvG017947	FBgn0003345	A8JUY5	FlyFactorSurvey	-	-
Dark orange	PvG022743	FBgn0001297	A8MPH9	FlyFactorSurvey	-	-
Dark orange	PvG029523	FBgn0005659	B7FNJ4	FlyFactorSurvey	-	-
Dark orange	PvG009081	FBgn0000028	B7Z0Y6	FlyFactorSurvey	-4.95	0.95
Dark orange	PvG034653	FBgn0004895	D3PFH7	FlyFactorSurvey	29.8	0
Dark orange	PvG021123	FBgn0086910	E0R905	FlyFactorSurvey	-	-
Dark orange	PvG007084	FBgn0003507	E2QCY6	FlyFactorSurvey	-7.12	0.975
Dark orange	PvG024698	FBgn0000568	E3CTP0	FlyFactorSurvey	-	-
Dark orange	PvG031517	FBgn0015239	M9MS41	FlyFactorSurvey	-0.0657	0.006
Dark orange	PvG033380	FBgn0017578	M9NDC9	FlyFactorSurvey	0.941	0.003
Dark orange	PvG033380	MA0080154	M9NDC9	cisbp	-2.02	0.02
Dark orange	PvG033380	MA0080155	M9NDC9	cisbp	0.941	0.003
Dark orange	PvG016437	FBgn0004865	M9NDE9	FlyFactorSurvey	-	-
Dark orange	PvG013595	FBgn0001078	M9NFK2	FlyFactorSurvey	-	-
Dark orange	PvG011120	FBgn0003300	M9NHG0	FlyFactorSurvey	-	-
Dark orange	PvG003854	FBgn0000370	M9PBF8	FlyFactorSurvey	-10.2	0.992
Dark orange	PvG030037	FBgn0011648	M9PBX0	FlyFactorSurvey	-	-
Dark orange	PvG013747	FBgn0000097	M9PC88	FlyFactorSurvey	-	-
Dark orange	PvG030481	FBgn0011723	M9PEX3	FlyFactorSurvey	-	-
Dark orange	PvG014702	FBgn0000964	M9PG80	FlyFactorSurvey	-	-
Dark orange	PvG001390	MA0084114	M9PGK0	cisbp	-2.02	0.02
Dark orange	PvG013738	FBgn0023094	O61734	FlyFactorSurvey	-inf	1
Dark orange	PvG013738	MA0080191	O61734	cisbp	2.13	0.001
Dark orange	PvG013738	MA0080192	O61734	cisbp	-inf	1
Dark orange	PvG021633	FBgn0023076	O61735	FlyFactorSurvey	-	-
Dark orange	PvG021633	MA0080176	O61735	cisbp	2.13	0.001
Dark orange	PvG021633	MA0080177	O61735	cisbp	-	-
Dark orange	PvG021633	MA0080178	O61735	cisbp	-	-
Dark orange	PvG021633	MA0080179	O61735	cisbp	-	-
Dark orange	PvG025913	FBgn0011655	O62609	FlyFactorSurvey	-	-
Dark orange	PvG023715	MA0166	P02833	jaspar2018	-5.13	0.975
Dark orange	PvG029323	FBgn0001180	P05084	FlyFactorSurvey	4.09	0.033
Dark orange	PvG029323	MA0049	P05084	jaspar2018	-	-
Dark orange	PvG006086	MA0203	P09077	jaspar2018	-5.12	0.983
Dark orange	PvG031909	FBgn0001323	P13054	FlyFactorSurvey	-	-
Dark orange	PvG026691	MA0446	P14734	jaspar2018	-	-
Dark orange	PvG033310	MA0022	P15330	jaspar2018	-3.37	0.029
Dark orange	PvG033310	MA0023	P15330	jaspar2018	-11.1	0.974
Dark orange	PvG006094	MA0254	P16241	jaspar2018	-4.1	1
Dark orange	PvG002561	FBgn0003651	P16375	FlyFactorSurvey	-	-
Dark orange	PvG005703	FBgn0003720	P18102	FlyFactorSurvey	-	-
Dark orange	PvG005703	MA0459	P18102	jaspar2018	-	-
Dark orange	PvG033843	FBgn0001291	P18289	FlyFactorSurvey	-	-
Dark orange	PvG002788	MA0026	P20105	jaspar2018	-	-
Dark orange	PvG025543	MA0016	P20153	jaspar2018	-4.42	0.021
Dark orange	PvG022755	MA0530	P20482	jaspar2018	-	-
Dark orange	PvG018882	FBgn0001222	P22813	FlyFactorSurvey	-inf	1
Dark orange	PvG031683	FBgn0000504	P23023	FlyFactorSurvey	-inf	1
Dark orange	PvG017720	FBgn0004837	P28159	FlyFactorSurvey	-inf	1
Dark orange	PvG017720	MA0085	P28159	jaspar2018	-	-
Dark orange	PvG008120	FBgn0004396	P29747	FlyFactorSurvey	-inf	1
Dark orange	PvG031093	FBgn0005658	P29774	FlyFactorSurvey	-2.74	0.048
Dark orange	PvG012246	MA0916	P29776	jaspar2018	-1.68	0.024
Dark orange	PvG014650	MA0197	P31368	jaspar2018	-5.01	0.995
Dark orange	PvG014650	MA0197	P31368	jaspar2018	-	-
Dark orange	PvG001047	FBgn0001150	P39572	FlyFactorSurvey	-inf	1
Dark orange	PvG001047	MA0447	P39572	jaspar2018	-	-
Dark orange	PvG029178	MA0222	P40427	jaspar2018	-	-
Dark orange	PvG003458	MA0126	P51521	jaspar2018	1.78	0
Dark orange	PvG027886	FBgn0005638	Q02637	FlyFactorSurvey	-	-
Dark orange	PvG027886	MA0244	Q02637	jaspar2018	-	-
Dark orange	PvG000336	FBgn0004510	Q04688	FlyFactorSurvey	-	-
Dark orange	PvG025794	FBgn0261239	Q05192	FlyFactorSurvey	-	-
Dark orange	PvG031138	MA0532	Q24151	jaspar2018	-	-
Dark orange	PvG003006	MA0185	Q24180	jaspar2018	-	-
Dark orange	PvG006426	FBgn0050420	Q2PE13	FlyFactorSurvey	-inf	1
Dark orange	PvG002682	FBgn0033010	Q7K2V1	FlyFactorSurvey	-inf	1
Dark orange	PvG011999	FBgn0016076	Q7KTN9	FlyFactorSurvey	-10.5	0.994
Dark orange	PvG014045	FBgn0039225	Q8MRW5	FlyFactorSurvey	-	-
Dark orange	PvG022603	FBgn0035849	Q8WS79	FlyFactorSurvey	-	-
Dark orange	PvG021528	FBgn0014018	Q94527	FlyFactorSurvey	-	-
Dark orange	PvG017353	FBgn0038197	Q95V55	FlyFactorSurvey	4.01	0.002
Dark orange	PvG007084	MA0536	Q9VEZ8	jaspar2018	-	-
Dark orange	PvG007117	FBgn0037436	Q9VI12	FlyFactorSurvey	-	-
Dark orange	PvG030151	FBgn0032223	Q9VKZ0	FlyFactorSurvey	-6.83	0.987
Dark orange	PvG021515	FBgn0015381	Q9VML1	FlyFactorSurvey	-	-
Dark orange	PvG022849	FBgn0045759	Q9VS05	FlyFactorSurvey	15.9	0
Dark orange	PvG005038	MA0531	Q9VS55	jaspar2018	-	-
Dark orange	PvG001977	FBgn0035956	Q9VST2	FlyFactorSurvey	-6.79	0.974
Dark orange	PvG005530	FBgn0036126	Q9VTE8	FlyFactorSurvey	-	-
Dark orange	PvG021968	FBgn0036179	Q9VTK6	FlyFactorSurvey	-	-
Dark orange	PvG034773	FBgn0002723	Q9VYW2	FlyFactorSurvey	7.38	0
Dark orange	PvG034773	MA0079973	Q9VYW2	cisbp	-	-
Dark orange	PvG034773	MA0079974	Q9VYW2	cisbp	7.38	0
Dark red	PvG003851	MA0080112	A0A0B4KFJ2	cisbp	-	-
Dark red	PvG003851	MA0080113	A0A0B4KFJ2	cisbp	-inf	1
Dark red	PvG003851	MA0080114	A0A0B4KFJ2	cisbp	-	-
Dark red	PvG003851	MA0080115	A0A0B4KFJ2	cisbp	-	-
Dark red	PvG003851	MA0080116	A0A0B4KFJ2	cisbp	-	-
Dark red	PvG003851	MA0080117	A0A0B4KFJ2	cisbp	-	-
Dark red	PvG003851	MA0080118	A0A0B4KFJ2	cisbp	-inf	1
Dark red	PvG003851	MA0080119	A0A0B4KFJ2	cisbp	-	-
Dark red	PvG023262	FBgn0000448	A1Z858	FlyFactorSurvey	-	-
Dark red	PvG004799	FBgn0034012	A1ZA01	FlyFactorSurvey	-	-
Dark red	PvG030836	FBgn0000546	A4UZ51	FlyFactorSurvey	-	-
Dark red	PvG012246	FBgn0005660	A8DYS7	FlyFactorSurvey	-	-
Dark red	PvG022271	FBgn0039411	A8JRD4	FlyFactorSurvey	-	-
Dark red	PvG022271	MA0080273	A8JRD4	cisbp	-	-
Dark red	PvG030844	FBgn0030505	A8JUV3	FlyFactorSurvey	-	-
Dark red	PvG017947	FBgn0003345	A8JUY5	FlyFactorSurvey	-	-
Dark red	PvG022743	FBgn0001297	A8MPH9	FlyFactorSurvey	-	-
Dark red	PvG029523	FBgn0005659	B7FNJ4	FlyFactorSurvey	-inf	1
Dark red	PvG009081	FBgn0000028	B7Z0Y6	FlyFactorSurvey	-	-
Dark red	PvG034653	FBgn0004895	D3PFH7	FlyFactorSurvey	-	-
Dark red	PvG021123	FBgn0086910	E0R905	FlyFactorSurvey	-	-
Dark red	PvG007084	FBgn0003507	E2QCY6	FlyFactorSurvey	-	-
Dark red	PvG024698	FBgn0000568	E3CTP0	FlyFactorSurvey	-	-
Dark red	PvG031517	FBgn0015239	M9MS41	FlyFactorSurvey	-	-
Dark red	PvG033380	FBgn0017578	M9NDC9	FlyFactorSurvey	-	-
Dark red	PvG033380	MA0080154	M9NDC9	cisbp	-	-
Dark red	PvG033380	MA0080155	M9NDC9	cisbp	-	-
Dark red	PvG016437	FBgn0004865	M9NDE9	FlyFactorSurvey	-	-
Dark red	PvG013595	FBgn0001078	M9NFK2	FlyFactorSurvey	-	-
Dark red	PvG011120	FBgn0003300	M9NHG0	FlyFactorSurvey	-	-
Dark red	PvG003854	FBgn0000370	M9PBF8	FlyFactorSurvey	-	-
Dark red	PvG030037	FBgn0011648	M9PBX0	FlyFactorSurvey	-	-
Dark red	PvG013747	FBgn0000097	M9PC88	FlyFactorSurvey	-	-
Dark red	PvG030481	FBgn0011723	M9PEX3	FlyFactorSurvey	-	-
Dark red	PvG014702	FBgn0000964	M9PG80	FlyFactorSurvey	-	-
Dark red	PvG001390	MA0084114	M9PGK0	cisbp	-	-
Dark red	PvG013738	FBgn0023094	O61734	FlyFactorSurvey	-	-
Dark red	PvG013738	MA0080191	O61734	cisbp	-	-
Dark red	PvG013738	MA0080192	O61734	cisbp	-	-
Dark red	PvG021633	FBgn0023076	O61735	FlyFactorSurvey	-	-
Dark red	PvG021633	MA0080176	O61735	cisbp	-	-
Dark red	PvG021633	MA0080177	O61735	cisbp	-	-
Dark red	PvG021633	MA0080178	O61735	cisbp	-	-
Dark red	PvG021633	MA0080179	O61735	cisbp	-	-
Dark red	PvG025913	FBgn0011655	O62609	FlyFactorSurvey	-	-
Dark red	PvG023715	MA0166	P02833	jaspar2018	-5.5	0.995
Dark red	PvG029323	FBgn0001180	P05084	FlyFactorSurvey	-	-
Dark red	PvG029323	MA0049	P05084	jaspar2018	-	-
Dark red	PvG006086	MA0203	P09077	jaspar2018	-5.38	0.993
Dark red	PvG031909	FBgn0001323	P13054	FlyFactorSurvey	-	-
Dark red	PvG026691	MA0446	P14734	jaspar2018	-	-
Dark red	PvG033310	MA0022	P15330	jaspar2018	-	-
Dark red	PvG033310	MA0023	P15330	jaspar2018	-	-
Dark red	PvG006094	MA0254	P16241	jaspar2018	-	-
Dark red	PvG002561	FBgn0003651	P16375	FlyFactorSurvey	-	-
Dark red	PvG005703	FBgn0003720	P18102	FlyFactorSurvey	-	-
Dark red	PvG005703	MA0459	P18102	jaspar2018	-	-
Dark red	PvG033843	FBgn0001291	P18289	FlyFactorSurvey	-	-
Dark red	PvG002788	MA0026	P20105	jaspar2018	-	-
Dark red	PvG025543	MA0016	P20153	jaspar2018	-	-
Dark red	PvG022755	MA0530	P20482	jaspar2018	-	-
Dark red	PvG018882	FBgn0001222	P22813	FlyFactorSurvey	-3.68	0.047
Dark red	PvG031683	FBgn0000504	P23023	FlyFactorSurvey	-inf	1
Dark red	PvG017720	FBgn0004837	P28159	FlyFactorSurvey	-inf	1
Dark red	PvG017720	MA0085	P28159	jaspar2018	-	-
Dark red	PvG008120	FBgn0004396	P29747	FlyFactorSurvey	-inf	1
Dark red	PvG031093	FBgn0005658	P29774	FlyFactorSurvey	-	-
Dark red	PvG012246	MA0916	P29776	jaspar2018	-	-
Dark red	PvG014650	MA0197	P31368	jaspar2018	-5.04	0.99
Dark red	PvG014650	MA0197	P31368	jaspar2018	-6.46	0.98
Dark red	PvG001047	FBgn0001150	P39572	FlyFactorSurvey	-4.73	0.041
Dark red	PvG001047	MA0447	P39572	jaspar2018	-	-
Dark red	PvG029178	MA0222	P40427	jaspar2018	-	-
Dark red	PvG003458	MA0126	P51521	jaspar2018	-	-
Dark red	PvG027886	FBgn0005638	Q02637	FlyFactorSurvey	-	-
Dark red	PvG027886	MA0244	Q02637	jaspar2018	-0.574	0.967
Dark red	PvG000336	FBgn0004510	Q04688	FlyFactorSurvey	-	-
Dark red	PvG025794	FBgn0261239	Q05192	FlyFactorSurvey	-	-
Dark red	PvG031138	MA0532	Q24151	jaspar2018	-	-
Dark red	PvG003006	MA0185	Q24180	jaspar2018	-1.87	0.019
Dark red	PvG006426	FBgn0050420	Q2PE13	FlyFactorSurvey	-inf	1
Dark red	PvG002682	FBgn0033010	Q7K2V1	FlyFactorSurvey	-inf	1
Dark red	PvG011999	FBgn0016076	Q7KTN9	FlyFactorSurvey	-	-
Dark red	PvG014045	FBgn0039225	Q8MRW5	FlyFactorSurvey	-3.73	0.039
Dark red	PvG022603	FBgn0035849	Q8WS79	FlyFactorSurvey	-	-
Dark red	PvG021528	FBgn0014018	Q94527	FlyFactorSurvey	-	-
Dark red	PvG017353	FBgn0038197	Q95V55	FlyFactorSurvey	4.36	0.001
Dark red	PvG007084	MA0536	Q9VEZ8	jaspar2018	-	-
Dark red	PvG007117	FBgn0037436	Q9VI12	FlyFactorSurvey	-8.4	0.998
Dark red	PvG030151	FBgn0032223	Q9VKZ0	FlyFactorSurvey	-	-
Dark red	PvG021515	FBgn0015381	Q9VML1	FlyFactorSurvey	-	-
Dark red	PvG022849	FBgn0045759	Q9VS05	FlyFactorSurvey	-0.086	0.021
Dark red	PvG005038	MA0531	Q9VS55	jaspar2018	-	-
Dark red	PvG001977	FBgn0035956	Q9VST2	FlyFactorSurvey	-	-
Dark red	PvG005530	FBgn0036126	Q9VTE8	FlyFactorSurvey	-	-
Dark red	PvG021968	FBgn0036179	Q9VTK6	FlyFactorSurvey	-	-
Dark red	PvG034773	FBgn0002723	Q9VYW2	FlyFactorSurvey	-	-
Dark red	PvG034773	MA0079973	Q9VYW2	cisbp	-	-
Dark red	PvG034773	MA0079974	Q9VYW2	cisbp	-	-
Dark turquoise	PvG003851	MA0080112	A0A0B4KFJ2	cisbp	-	-
Dark turquoise	PvG003851	MA0080113	A0A0B4KFJ2	cisbp	-inf	1
Dark turquoise	PvG003851	MA0080114	A0A0B4KFJ2	cisbp	-inf	1
Dark turquoise	PvG003851	MA0080115	A0A0B4KFJ2	cisbp	-	-
Dark turquoise	PvG003851	MA0080116	A0A0B4KFJ2	cisbp	-inf	1
Dark turquoise	PvG003851	MA0080117	A0A0B4KFJ2	cisbp	-	-
Dark turquoise	PvG003851	MA0080118	A0A0B4KFJ2	cisbp	-inf	1
Dark turquoise	PvG003851	MA0080119	A0A0B4KFJ2	cisbp	-	-
Dark turquoise	PvG023262	FBgn0000448	A1Z858	FlyFactorSurvey	-	-
Dark turquoise	PvG004799	FBgn0034012	A1ZA01	FlyFactorSurvey	-	-
Dark turquoise	PvG030836	FBgn0000546	A4UZ51	FlyFactorSurvey	-	-
Dark turquoise	PvG012246	FBgn0005660	A8DYS7	FlyFactorSurvey	-	-
Dark turquoise	PvG022271	FBgn0039411	A8JRD4	FlyFactorSurvey	-	-
Dark turquoise	PvG022271	MA0080273	A8JRD4	cisbp	-	-
Dark turquoise	PvG030844	FBgn0030505	A8JUV3	FlyFactorSurvey	-	-
Dark turquoise	PvG017947	FBgn0003345	A8JUY5	FlyFactorSurvey	-	-
Dark turquoise	PvG022743	FBgn0001297	A8MPH9	FlyFactorSurvey	-	-
Dark turquoise	PvG029523	FBgn0005659	B7FNJ4	FlyFactorSurvey	-inf	1
Dark turquoise	PvG009081	FBgn0000028	B7Z0Y6	FlyFactorSurvey	-	-
Dark turquoise	PvG034653	FBgn0004895	D3PFH7	FlyFactorSurvey	2.81	0.011
Dark turquoise	PvG021123	FBgn0086910	E0R905	FlyFactorSurvey	-	-
Dark turquoise	PvG007084	FBgn0003507	E2QCY6	FlyFactorSurvey	-	-
Dark turquoise	PvG024698	FBgn0000568	E3CTP0	FlyFactorSurvey	-	-
Dark turquoise	PvG031517	FBgn0015239	M9MS41	FlyFactorSurvey	-	-
Dark turquoise	PvG033380	FBgn0017578	M9NDC9	FlyFactorSurvey	-inf	1
Dark turquoise	PvG033380	MA0080154	M9NDC9	cisbp	-	-
Dark turquoise	PvG033380	MA0080155	M9NDC9	cisbp	-inf	1
Dark turquoise	PvG016437	FBgn0004865	M9NDE9	FlyFactorSurvey	-	-
Dark turquoise	PvG013595	FBgn0001078	M9NFK2	FlyFactorSurvey	-inf	1
Dark turquoise	PvG011120	FBgn0003300	M9NHG0	FlyFactorSurvey	-	-
Dark turquoise	PvG003854	FBgn0000370	M9PBF8	FlyFactorSurvey	-	-
Dark turquoise	PvG030037	FBgn0011648	M9PBX0	FlyFactorSurvey	-	-
Dark turquoise	PvG013747	FBgn0000097	M9PC88	FlyFactorSurvey	-	-
Dark turquoise	PvG030481	FBgn0011723	M9PEX3	FlyFactorSurvey	-	-
Dark turquoise	PvG014702	FBgn0000964	M9PG80	FlyFactorSurvey	-	-
Dark turquoise	PvG001390	MA0084114	M9PGK0	cisbp	-	-
Dark turquoise	PvG013738	FBgn0023094	O61734	FlyFactorSurvey	-inf	1
Dark turquoise	PvG013738	MA0080191	O61734	cisbp	-	-
Dark turquoise	PvG013738	MA0080192	O61734	cisbp	-inf	1
Dark turquoise	PvG021633	FBgn0023076	O61735	FlyFactorSurvey	-inf	1
Dark turquoise	PvG021633	MA0080176	O61735	cisbp	-	-
Dark turquoise	PvG021633	MA0080177	O61735	cisbp	-inf	1
Dark turquoise	PvG021633	MA0080178	O61735	cisbp	-	-
Dark turquoise	PvG021633	MA0080179	O61735	cisbp	-inf	1
Dark turquoise	PvG025913	FBgn0011655	O62609	FlyFactorSurvey	-	-
Dark turquoise	PvG023715	MA0166	P02833	jaspar2018	-5.6	0.996
Dark turquoise	PvG029323	FBgn0001180	P05084	FlyFactorSurvey	4.81	0.028
Dark turquoise	PvG029323	MA0049	P05084	jaspar2018	24.9	0.045
Dark turquoise	PvG006086	MA0203	P09077	jaspar2018	-5.22	0.986
Dark turquoise	PvG031909	FBgn0001323	P13054	FlyFactorSurvey	-	-
Dark turquoise	PvG026691	MA0446	P14734	jaspar2018	-	-
Dark turquoise	PvG033310	MA0022	P15330	jaspar2018	-2.71	0.015
Dark turquoise	PvG033310	MA0023	P15330	jaspar2018	-1.45	0.001
Dark turquoise	PvG006094	MA0254	P16241	jaspar2018	-3.42	0.999
Dark turquoise	PvG002561	FBgn0003651	P16375	FlyFactorSurvey	-	-
Dark turquoise	PvG005703	FBgn0003720	P18102	FlyFactorSurvey	-	-
Dark turquoise	PvG005703	MA0459	P18102	jaspar2018	-	-
Dark turquoise	PvG033843	FBgn0001291	P18289	FlyFactorSurvey	-	-
Dark turquoise	PvG002788	MA0026	P20105	jaspar2018	-	-
Dark turquoise	PvG025543	MA0016	P20153	jaspar2018	-	-
Dark turquoise	PvG022755	MA0530	P20482	jaspar2018	-	-
Dark turquoise	PvG018882	FBgn0001222	P22813	FlyFactorSurvey	-	-
Dark turquoise	PvG031683	FBgn0000504	P23023	FlyFactorSurvey	-inf	1
Dark turquoise	PvG017720	FBgn0004837	P28159	FlyFactorSurvey	-inf	1
Dark turquoise	PvG017720	MA0085	P28159	jaspar2018	-	-
Dark turquoise	PvG008120	FBgn0004396	P29747	FlyFactorSurvey	-inf	1
Dark turquoise	PvG031093	FBgn0005658	P29774	FlyFactorSurvey	-	-
Dark turquoise	PvG012246	MA0916	P29776	jaspar2018	-	-
Dark turquoise	PvG014650	MA0197	P31368	jaspar2018	-5.33	1
Dark turquoise	PvG014650	MA0197	P31368	jaspar2018	-	-
Dark turquoise	PvG001047	FBgn0001150	P39572	FlyFactorSurvey	-	-
Dark turquoise	PvG001047	MA0447	P39572	jaspar2018	-8.44	0.99
Dark turquoise	PvG029178	MA0222	P40427	jaspar2018	-	-
Dark turquoise	PvG003458	MA0126	P51521	jaspar2018	-0.735	0.006
Dark turquoise	PvG027886	FBgn0005638	Q02637	FlyFactorSurvey	-6.73	0.99
Dark turquoise	PvG027886	MA0244	Q02637	jaspar2018	-1.63	0.993
Dark turquoise	PvG000336	FBgn0004510	Q04688	FlyFactorSurvey	-	-
Dark turquoise	PvG025794	FBgn0261239	Q05192	FlyFactorSurvey	-	-
Dark turquoise	PvG031138	MA0532	Q24151	jaspar2018	-	-
Dark turquoise	PvG003006	MA0185	Q24180	jaspar2018	-	-
Dark turquoise	PvG006426	FBgn0050420	Q2PE13	FlyFactorSurvey	-inf	1
Dark turquoise	PvG002682	FBgn0033010	Q7K2V1	FlyFactorSurvey	-inf	1
Dark turquoise	PvG011999	FBgn0016076	Q7KTN9	FlyFactorSurvey	-8.96	0.955
Dark turquoise	PvG014045	FBgn0039225	Q8MRW5	FlyFactorSurvey	-inf	1
Dark turquoise	PvG022603	FBgn0035849	Q8WS79	FlyFactorSurvey	-	-
Dark turquoise	PvG021528	FBgn0014018	Q94527	FlyFactorSurvey	-1.13	0.001
Dark turquoise	PvG017353	FBgn0038197	Q95V55	FlyFactorSurvey	-	-
Dark turquoise	PvG007084	MA0536	Q9VEZ8	jaspar2018	-	-
Dark turquoise	PvG007117	FBgn0037436	Q9VI12	FlyFactorSurvey	-	-
Dark turquoise	PvG030151	FBgn0032223	Q9VKZ0	FlyFactorSurvey	-	-
Dark turquoise	PvG021515	FBgn0015381	Q9VML1	FlyFactorSurvey	-	-
Dark turquoise	PvG022849	FBgn0045759	Q9VS05	FlyFactorSurvey	-	-
Dark turquoise	PvG005038	MA0531	Q9VS55	jaspar2018	-	-
Dark turquoise	PvG001977	FBgn0035956	Q9VST2	FlyFactorSurvey	-7.7	0.999
Dark turquoise	PvG005530	FBgn0036126	Q9VTE8	FlyFactorSurvey	-	-
Dark turquoise	PvG021968	FBgn0036179	Q9VTK6	FlyFactorSurvey	-	-
Dark turquoise	PvG034773	FBgn0002723	Q9VYW2	FlyFactorSurvey	-	-
Dark turquoise	PvG034773	MA0079973	Q9VYW2	cisbp	-	-
Dark turquoise	PvG034773	MA0079974	Q9VYW2	cisbp	-	-
Green	PvG003851	MA0080112	A0A0B4KFJ2	cisbp	-2.88	0.031
Green	PvG003851	MA0080113	A0A0B4KFJ2	cisbp	-inf	1
Green	PvG003851	MA0080114	A0A0B4KFJ2	cisbp	-	-
Green	PvG003851	MA0080115	A0A0B4KFJ2	cisbp	-	-
Green	PvG003851	MA0080116	A0A0B4KFJ2	cisbp	-	-
Green	PvG003851	MA0080117	A0A0B4KFJ2	cisbp	-	-
Green	PvG003851	MA0080118	A0A0B4KFJ2	cisbp	-	-
Green	PvG003851	MA0080119	A0A0B4KFJ2	cisbp	-	-
Green	PvG023262	FBgn0000448	A1Z858	FlyFactorSurvey	-7.18	0.973
Green	PvG004799	FBgn0034012	A1ZA01	FlyFactorSurvey	-	-
Green	PvG030836	FBgn0000546	A4UZ51	FlyFactorSurvey	-	-
Green	PvG012246	FBgn0005660	A8DYS7	FlyFactorSurvey	-	-
Green	PvG022271	FBgn0039411	A8JRD4	FlyFactorSurvey	-2.88	0.031
Green	PvG022271	MA0080273	A8JRD4	cisbp	-2.88	0.031
Green	PvG030844	FBgn0030505	A8JUV3	FlyFactorSurvey	-	-
Green	PvG017947	FBgn0003345	A8JUY5	FlyFactorSurvey	-	-
Green	PvG022743	FBgn0001297	A8MPH9	FlyFactorSurvey	-	-
Green	PvG029523	FBgn0005659	B7FNJ4	FlyFactorSurvey	-	-
Green	PvG009081	FBgn0000028	B7Z0Y6	FlyFactorSurvey	-	-
Green	PvG034653	FBgn0004895	D3PFH7	FlyFactorSurvey	16.4	0
Green	PvG021123	FBgn0086910	E0R905	FlyFactorSurvey	-	-
Green	PvG007084	FBgn0003507	E2QCY6	FlyFactorSurvey	-3.53	0.023
Green	PvG024698	FBgn0000568	E3CTP0	FlyFactorSurvey	-	-
Green	PvG031517	FBgn0015239	M9MS41	FlyFactorSurvey	-	-
Green	PvG033380	FBgn0017578	M9NDC9	FlyFactorSurvey	-	-
Green	PvG033380	MA0080154	M9NDC9	cisbp	-	-
Green	PvG033380	MA0080155	M9NDC9	cisbp	-	-
Green	PvG016437	FBgn0004865	M9NDE9	FlyFactorSurvey	-6.77	0.975
Green	PvG013595	FBgn0001078	M9NFK2	FlyFactorSurvey	-	-
Green	PvG011120	FBgn0003300	M9NHG0	FlyFactorSurvey	-	-
Green	PvG003854	FBgn0000370	M9PBF8	FlyFactorSurvey	-	-
Green	PvG030037	FBgn0011648	M9PBX0	FlyFactorSurvey	-	-
Green	PvG013747	FBgn0000097	M9PC88	FlyFactorSurvey	-	-
Green	PvG030481	FBgn0011723	M9PEX3	FlyFactorSurvey	-	-
Green	PvG014702	FBgn0000964	M9PG80	FlyFactorSurvey	-8.19	0.979
Green	PvG001390	MA0084114	M9PGK0	cisbp	-	-
Green	PvG013738	FBgn0023094	O61734	FlyFactorSurvey	-	-
Green	PvG013738	MA0080191	O61734	cisbp	-	-
Green	PvG013738	MA0080192	O61734	cisbp	-	-
Green	PvG021633	FBgn0023076	O61735	FlyFactorSurvey	-	-
Green	PvG021633	MA0080176	O61735	cisbp	-	-
Green	PvG021633	MA0080177	O61735	cisbp	-	-
Green	PvG021633	MA0080178	O61735	cisbp	-	-
Green	PvG021633	MA0080179	O61735	cisbp	-	-
Green	PvG025913	FBgn0011655	O62609	FlyFactorSurvey	-	-
Green	PvG023715	MA0166	P02833	jaspar2018	-6.04	0.995
Green	PvG029323	FBgn0001180	P05084	FlyFactorSurvey	-	-
Green	PvG029323	MA0049	P05084	jaspar2018	82.4	0.009
Green	PvG006086	MA0203	P09077	jaspar2018	-5.82	0.991
Green	PvG031909	FBgn0001323	P13054	FlyFactorSurvey	-	-
Green	PvG026691	MA0446	P14734	jaspar2018	-	-
Green	PvG033310	MA0022	P15330	jaspar2018	-	-
Green	PvG033310	MA0023	P15330	jaspar2018	-10	0.983
Green	PvG006094	MA0254	P16241	jaspar2018	-	-
Green	PvG002561	FBgn0003651	P16375	FlyFactorSurvey	-7.03	0.952
Green	PvG005703	FBgn0003720	P18102	FlyFactorSurvey	-	-
Green	PvG005703	MA0459	P18102	jaspar2018	-	-
Green	PvG033843	FBgn0001291	P18289	FlyFactorSurvey	-	-
Green	PvG002788	MA0026	P20105	jaspar2018	-	-
Green	PvG025543	MA0016	P20153	jaspar2018	-	-
Green	PvG022755	MA0530	P20482	jaspar2018	-	-
Green	PvG018882	FBgn0001222	P22813	FlyFactorSurvey	-inf	1
Green	PvG031683	FBgn0000504	P23023	FlyFactorSurvey	-inf	1
Green	PvG017720	FBgn0004837	P28159	FlyFactorSurvey	-inf	1
Green	PvG017720	MA0085	P28159	jaspar2018	-	-
Green	PvG008120	FBgn0004396	P29747	FlyFactorSurvey	-	-
Green	PvG031093	FBgn0005658	P29774	FlyFactorSurvey	-	-
Green	PvG012246	MA0916	P29776	jaspar2018	-	-
Green	PvG014650	MA0197	P31368	jaspar2018	-6.13	1
Green	PvG014650	MA0197	P31368	jaspar2018	-6.51	0.979
Green	PvG001047	FBgn0001150	P39572	FlyFactorSurvey	-	-
Green	PvG001047	MA0447	P39572	jaspar2018	-8.32	0.971
Green	PvG029178	MA0222	P40427	jaspar2018	-	-
Green	PvG003458	MA0126	P51521	jaspar2018	-1.45	0.005
Green	PvG027886	FBgn0005638	Q02637	FlyFactorSurvey	-	-
Green	PvG027886	MA0244	Q02637	jaspar2018	8.89	0.983
Green	PvG000336	FBgn0004510	Q04688	FlyFactorSurvey	-	-
Green	PvG025794	FBgn0261239	Q05192	FlyFactorSurvey	-	-
Green	PvG031138	MA0532	Q24151	jaspar2018	-	-
Green	PvG003006	MA0185	Q24180	jaspar2018	-	-
Green	PvG006426	FBgn0050420	Q2PE13	FlyFactorSurvey	-1.59	0.017
Green	PvG002682	FBgn0033010	Q7K2V1	FlyFactorSurvey	-	-
Green	PvG011999	FBgn0016076	Q7KTN9	FlyFactorSurvey	-	-
Green	PvG014045	FBgn0039225	Q8MRW5	FlyFactorSurvey	-	-
Green	PvG022603	FBgn0035849	Q8WS79	FlyFactorSurvey	-7.31	0.951
Green	PvG021528	FBgn0014018	Q94527	FlyFactorSurvey	-	-
Green	PvG017353	FBgn0038197	Q95V55	FlyFactorSurvey	2.41	0.004
Green	PvG007084	MA0536	Q9VEZ8	jaspar2018	-	-
Green	PvG007117	FBgn0037436	Q9VI12	FlyFactorSurvey	-	-
Green	PvG030151	FBgn0032223	Q9VKZ0	FlyFactorSurvey	-	-
Green	PvG021515	FBgn0015381	Q9VML1	FlyFactorSurvey	-	-
Green	PvG022849	FBgn0045759	Q9VS05	FlyFactorSurvey	9.86	0
Green	PvG005038	MA0531	Q9VS55	jaspar2018	-	-
Green	PvG001977	FBgn0035956	Q9VST2	FlyFactorSurvey	-	-
Green	PvG005530	FBgn0036126	Q9VTE8	FlyFactorSurvey	-	-
Green	PvG021968	FBgn0036179	Q9VTK6	FlyFactorSurvey	-	-
Green	PvG034773	FBgn0002723	Q9VYW2	FlyFactorSurvey	-	-
Green	PvG034773	MA0079973	Q9VYW2	cisbp	-	-
Green	PvG034773	MA0079974	Q9VYW2	cisbp	-	-
Green yellow	PvG003851	MA0080112	A0A0B4KFJ2	cisbp	-	-
Green yellow	PvG003851	MA0080113	A0A0B4KFJ2	cisbp	-inf	1
Green yellow	PvG003851	MA0080114	A0A0B4KFJ2	cisbp	-inf	1
Green yellow	PvG003851	MA0080115	A0A0B4KFJ2	cisbp	-	-
Green yellow	PvG003851	MA0080116	A0A0B4KFJ2	cisbp	-inf	1
Green yellow	PvG003851	MA0080117	A0A0B4KFJ2	cisbp	-	-
Green yellow	PvG003851	MA0080118	A0A0B4KFJ2	cisbp	-inf	1
Green yellow	PvG003851	MA0080119	A0A0B4KFJ2	cisbp	-10.3	0.994
Green yellow	PvG023262	FBgn0000448	A1Z858	FlyFactorSurvey	-	-
Green yellow	PvG004799	FBgn0034012	A1ZA01	FlyFactorSurvey	-7.41	0.998
Green yellow	PvG030836	FBgn0000546	A4UZ51	FlyFactorSurvey	-	-
Green yellow	PvG012246	FBgn0005660	A8DYS7	FlyFactorSurvey	-	-
Green yellow	PvG022271	FBgn0039411	A8JRD4	FlyFactorSurvey	-	-
Green yellow	PvG022271	MA0080273	A8JRD4	cisbp	-	-
Green yellow	PvG030844	FBgn0030505	A8JUV3	FlyFactorSurvey	-	-
Green yellow	PvG017947	FBgn0003345	A8JUY5	FlyFactorSurvey	-	-
Green yellow	PvG022743	FBgn0001297	A8MPH9	FlyFactorSurvey	-	-
Green yellow	PvG029523	FBgn0005659	B7FNJ4	FlyFactorSurvey	-inf	1
Green yellow	PvG009081	FBgn0000028	B7Z0Y6	FlyFactorSurvey	-	-
Green yellow	PvG034653	FBgn0004895	D3PFH7	FlyFactorSurvey	14.7	0
Green yellow	PvG021123	FBgn0086910	E0R905	FlyFactorSurvey	-11.2	0.952
Green yellow	PvG007084	FBgn0003507	E2QCY6	FlyFactorSurvey	-	-
Green yellow	PvG024698	FBgn0000568	E3CTP0	FlyFactorSurvey	-	-
Green yellow	PvG031517	FBgn0015239	M9MS41	FlyFactorSurvey	-	-
Green yellow	PvG033380	FBgn0017578	M9NDC9	FlyFactorSurvey	-	-
Green yellow	PvG033380	MA0080154	M9NDC9	cisbp	-	-
Green yellow	PvG033380	MA0080155	M9NDC9	cisbp	-	-
Green yellow	PvG016437	FBgn0004865	M9NDE9	FlyFactorSurvey	-	-
Green yellow	PvG013595	FBgn0001078	M9NFK2	FlyFactorSurvey	-	-
Green yellow	PvG011120	FBgn0003300	M9NHG0	FlyFactorSurvey	-	-
Green yellow	PvG003854	FBgn0000370	M9PBF8	FlyFactorSurvey	-	-
Green yellow	PvG030037	FBgn0011648	M9PBX0	FlyFactorSurvey	-	-
Green yellow	PvG013747	FBgn0000097	M9PC88	FlyFactorSurvey	-	-
Green yellow	PvG030481	FBgn0011723	M9PEX3	FlyFactorSurvey	-	-
Green yellow	PvG014702	FBgn0000964	M9PG80	FlyFactorSurvey	-8.44	0.996
Green yellow	PvG001390	MA0084114	M9PGK0	cisbp	-	-
Green yellow	PvG013738	FBgn0023094	O61734	FlyFactorSurvey	-inf	1
Green yellow	PvG013738	MA0080191	O61734	cisbp	-	-
Green yellow	PvG013738	MA0080192	O61734	cisbp	-inf	1
Green yellow	PvG021633	FBgn0023076	O61735	FlyFactorSurvey	-inf	1
Green yellow	PvG021633	MA0080176	O61735	cisbp	-	-
Green yellow	PvG021633	MA0080177	O61735	cisbp	-inf	1
Green yellow	PvG021633	MA0080178	O61735	cisbp	-	-
Green yellow	PvG021633	MA0080179	O61735	cisbp	-inf	1
Green yellow	PvG025913	FBgn0011655	O62609	FlyFactorSurvey	-	-
Green yellow	PvG023715	MA0166	P02833	jaspar2018	-5.24	0.954
Green yellow	PvG029323	FBgn0001180	P05084	FlyFactorSurvey	6.78	0.021
Green yellow	PvG029323	MA0049	P05084	jaspar2018	43.6	0.038
Green yellow	PvG006086	MA0203	P09077	jaspar2018	-	-
Green yellow	PvG031909	FBgn0001323	P13054	FlyFactorSurvey	-	-
Green yellow	PvG026691	MA0446	P14734	jaspar2018	-	-
Green yellow	PvG033310	MA0022	P15330	jaspar2018	-	-
Green yellow	PvG033310	MA0023	P15330	jaspar2018	-	-
Green yellow	PvG006094	MA0254	P16241	jaspar2018	-	-
Green yellow	PvG002561	FBgn0003651	P16375	FlyFactorSurvey	-	-
Green yellow	PvG005703	FBgn0003720	P18102	FlyFactorSurvey	-6.07	0.988
Green yellow	PvG005703	MA0459	P18102	jaspar2018	-6.07	0.988
Green yellow	PvG033843	FBgn0001291	P18289	FlyFactorSurvey	-	-
Green yellow	PvG002788	MA0026	P20105	jaspar2018	-6.84	0.998
Green yellow	PvG025543	MA0016	P20153	jaspar2018	-4.83	0.012
Green yellow	PvG022755	MA0530	P20482	jaspar2018	-	-
Green yellow	PvG018882	FBgn0001222	P22813	FlyFactorSurvey	-inf	1
Green yellow	PvG031683	FBgn0000504	P23023	FlyFactorSurvey	-inf	1
Green yellow	PvG017720	FBgn0004837	P28159	FlyFactorSurvey	-inf	1
Green yellow	PvG017720	MA0085	P28159	jaspar2018	-	-
Green yellow	PvG008120	FBgn0004396	P29747	FlyFactorSurvey	-	-
Green yellow	PvG031093	FBgn0005658	P29774	FlyFactorSurvey	-	-
Green yellow	PvG012246	MA0916	P29776	jaspar2018	-	-
Green yellow	PvG014650	MA0197	P31368	jaspar2018	-5.6	0.999
Green yellow	PvG014650	MA0197	P31368	jaspar2018	-	-
Green yellow	PvG001047	FBgn0001150	P39572	FlyFactorSurvey	-	-
Green yellow	PvG001047	MA0447	P39572	jaspar2018	-	-
Green yellow	PvG029178	MA0222	P40427	jaspar2018	6.47	0.024
Green yellow	PvG003458	MA0126	P51521	jaspar2018	-	-
Green yellow	PvG027886	FBgn0005638	Q02637	FlyFactorSurvey	-	-
Green yellow	PvG027886	MA0244	Q02637	jaspar2018	-	-
Green yellow	PvG000336	FBgn0004510	Q04688	FlyFactorSurvey	-	-
Green yellow	PvG025794	FBgn0261239	Q05192	FlyFactorSurvey	-inf	1
Green yellow	PvG031138	MA0532	Q24151	jaspar2018	-	-
Green yellow	PvG003006	MA0185	Q24180	jaspar2018	-	-
Green yellow	PvG006426	FBgn0050420	Q2PE13	FlyFactorSurvey	-	-
Green yellow	PvG002682	FBgn0033010	Q7K2V1	FlyFactorSurvey	-	-
Green yellow	PvG011999	FBgn0016076	Q7KTN9	FlyFactorSurvey	-	-
Green yellow	PvG014045	FBgn0039225	Q8MRW5	FlyFactorSurvey	-	-
Green yellow	PvG022603	FBgn0035849	Q8WS79	FlyFactorSurvey	-7.89	0.975
Green yellow	PvG021528	FBgn0014018	Q94527	FlyFactorSurvey	-	-
Green yellow	PvG017353	FBgn0038197	Q95V55	FlyFactorSurvey	-	-
Green yellow	PvG007084	MA0536	Q9VEZ8	jaspar2018	-3.22	0.05
Green yellow	PvG007117	FBgn0037436	Q9VI12	FlyFactorSurvey	-	-
Green yellow	PvG030151	FBgn0032223	Q9VKZ0	FlyFactorSurvey	-	-
Green yellow	PvG021515	FBgn0015381	Q9VML1	FlyFactorSurvey	-6.13	0.997
Green yellow	PvG022849	FBgn0045759	Q9VS05	FlyFactorSurvey	6.16	0
Green yellow	PvG005038	MA0531	Q9VS55	jaspar2018	-10.2	0.999
Green yellow	PvG001977	FBgn0035956	Q9VST2	FlyFactorSurvey	-	-
Green yellow	PvG005530	FBgn0036126	Q9VTE8	FlyFactorSurvey	-	-
Green yellow	PvG021968	FBgn0036179	Q9VTK6	FlyFactorSurvey	-	-
Green yellow	PvG034773	FBgn0002723	Q9VYW2	FlyFactorSurvey	-	-
Green yellow	PvG034773	MA0079973	Q9VYW2	cisbp	-	-
Green yellow	PvG034773	MA0079974	Q9VYW2	cisbp	-	-
Grey	PvG003851	MA0080112	A0A0B4KFJ2	cisbp	-inf	1
Grey	PvG003851	MA0080113	A0A0B4KFJ2	cisbp	-inf	1
Grey	PvG003851	MA0080114	A0A0B4KFJ2	cisbp	-inf	1
Grey	PvG003851	MA0080115	A0A0B4KFJ2	cisbp	-inf	1
Grey	PvG003851	MA0080116	A0A0B4KFJ2	cisbp	-inf	1
Grey	PvG003851	MA0080117	A0A0B4KFJ2	cisbp	-inf	1
Grey	PvG003851	MA0080118	A0A0B4KFJ2	cisbp	-inf	1
Grey	PvG003851	MA0080119	A0A0B4KFJ2	cisbp	-inf	1
Grey	PvG023262	FBgn0000448	A1Z858	FlyFactorSurvey	-inf	1
Grey	PvG004799	FBgn0034012	A1ZA01	FlyFactorSurvey	-inf	1
Grey	PvG030836	FBgn0000546	A4UZ51	FlyFactorSurvey	-inf	1
Grey	PvG012246	FBgn0005660	A8DYS7	FlyFactorSurvey	-inf	1
Grey	PvG022271	FBgn0039411	A8JRD4	FlyFactorSurvey	-inf	1
Grey	PvG022271	MA0080273	A8JRD4	cisbp	-inf	1
Grey	PvG030844	FBgn0030505	A8JUV3	FlyFactorSurvey	-	-
Grey	PvG017947	FBgn0003345	A8JUY5	FlyFactorSurvey	-	-
Grey	PvG022743	FBgn0001297	A8MPH9	FlyFactorSurvey	-inf	1
Grey	PvG029523	FBgn0005659	B7FNJ4	FlyFactorSurvey	-inf	1
Grey	PvG009081	FBgn0000028	B7Z0Y6	FlyFactorSurvey	-	-
Grey	PvG034653	FBgn0004895	D3PFH7	FlyFactorSurvey	1.9	0.036
Grey	PvG021123	FBgn0086910	E0R905	FlyFactorSurvey	-	-
Grey	PvG007084	FBgn0003507	E2QCY6	FlyFactorSurvey	-inf	1
Grey	PvG024698	FBgn0000568	E3CTP0	FlyFactorSurvey	-inf	1
Grey	PvG031517	FBgn0015239	M9MS41	FlyFactorSurvey	-inf	1
Grey	PvG033380	FBgn0017578	M9NDC9	FlyFactorSurvey	-inf	1
Grey	PvG033380	MA0080154	M9NDC9	cisbp	-inf	1
Grey	PvG033380	MA0080155	M9NDC9	cisbp	-inf	1
Grey	PvG016437	FBgn0004865	M9NDE9	FlyFactorSurvey	-inf	1
Grey	PvG013595	FBgn0001078	M9NFK2	FlyFactorSurvey	-inf	1
Grey	PvG011120	FBgn0003300	M9NHG0	FlyFactorSurvey	-inf	1
Grey	PvG003854	FBgn0000370	M9PBF8	FlyFactorSurvey	-inf	1
Grey	PvG030037	FBgn0011648	M9PBX0	FlyFactorSurvey	-	-
Grey	PvG013747	FBgn0000097	M9PC88	FlyFactorSurvey	-inf	1
Grey	PvG030481	FBgn0011723	M9PEX3	FlyFactorSurvey	-	-
Grey	PvG014702	FBgn0000964	M9PG80	FlyFactorSurvey	-	-
Grey	PvG001390	MA0084114	M9PGK0	cisbp	-inf	1
Grey	PvG013738	FBgn0023094	O61734	FlyFactorSurvey	-inf	1
Grey	PvG013738	MA0080191	O61734	cisbp	-inf	1
Grey	PvG013738	MA0080192	O61734	cisbp	-inf	1
Grey	PvG021633	FBgn0023076	O61735	FlyFactorSurvey	-inf	1
Grey	PvG021633	MA0080176	O61735	cisbp	-inf	1
Grey	PvG021633	MA0080177	O61735	cisbp	-inf	1
Grey	PvG021633	MA0080178	O61735	cisbp	-inf	1
Grey	PvG021633	MA0080179	O61735	cisbp	-inf	1
Grey	PvG025913	FBgn0011655	O62609	FlyFactorSurvey	-inf	1
Grey	PvG023715	MA0166	P02833	jaspar2018	-inf	1
Grey	PvG029323	FBgn0001180	P05084	FlyFactorSurvey	-	-
Grey	PvG029323	MA0049	P05084	jaspar2018	-	-
Grey	PvG006086	MA0203	P09077	jaspar2018	-inf	1
Grey	PvG031909	FBgn0001323	P13054	FlyFactorSurvey	-inf	1
Grey	PvG026691	MA0446	P14734	jaspar2018	-	-
Grey	PvG033310	MA0022	P15330	jaspar2018	-	-
Grey	PvG033310	MA0023	P15330	jaspar2018	-inf	1
Grey	PvG006094	MA0254	P16241	jaspar2018	-3.82	0.961
Grey	PvG002561	FBgn0003651	P16375	FlyFactorSurvey	-inf	1
Grey	PvG005703	FBgn0003720	P18102	FlyFactorSurvey	-inf	1
Grey	PvG005703	MA0459	P18102	jaspar2018	-inf	1
Grey	PvG033843	FBgn0001291	P18289	FlyFactorSurvey	-inf	1
Grey	PvG002788	MA0026	P20105	jaspar2018	-inf	1
Grey	PvG025543	MA0016	P20153	jaspar2018	-inf	1
Grey	PvG022755	MA0530	P20482	jaspar2018	-inf	1
Grey	PvG018882	FBgn0001222	P22813	FlyFactorSurvey	-inf	1
Grey	PvG031683	FBgn0000504	P23023	FlyFactorSurvey	-inf	1
Grey	PvG017720	FBgn0004837	P28159	FlyFactorSurvey	-inf	1
Grey	PvG017720	MA0085	P28159	jaspar2018	-inf	1
Grey	PvG008120	FBgn0004396	P29747	FlyFactorSurvey	-inf	1
Grey	PvG031093	FBgn0005658	P29774	FlyFactorSurvey	-inf	1
Grey	PvG012246	MA0916	P29776	jaspar2018	-	-
Grey	PvG014650	MA0197	P31368	jaspar2018	-	-
Grey	PvG014650	MA0197	P31368	jaspar2018	-	-
Grey	PvG001047	FBgn0001150	P39572	FlyFactorSurvey	-inf	1
Grey	PvG001047	MA0447	P39572	jaspar2018	-inf	1
Grey	PvG029178	MA0222	P40427	jaspar2018	-inf	1
Grey	PvG003458	MA0126	P51521	jaspar2018	-	-
Grey	PvG027886	FBgn0005638	Q02637	FlyFactorSurvey	-	-
Grey	PvG027886	MA0244	Q02637	jaspar2018	-	-
Grey	PvG000336	FBgn0004510	Q04688	FlyFactorSurvey	-inf	1
Grey	PvG025794	FBgn0261239	Q05192	FlyFactorSurvey	-inf	1
Grey	PvG031138	MA0532	Q24151	jaspar2018	-	-
Grey	PvG003006	MA0185	Q24180	jaspar2018	-inf	1
Grey	PvG006426	FBgn0050420	Q2PE13	FlyFactorSurvey	-inf	1
Grey	PvG002682	FBgn0033010	Q7K2V1	FlyFactorSurvey	-inf	1
Grey	PvG011999	FBgn0016076	Q7KTN9	FlyFactorSurvey	-inf	1
Grey	PvG014045	FBgn0039225	Q8MRW5	FlyFactorSurvey	-inf	1
Grey	PvG022603	FBgn0035849	Q8WS79	FlyFactorSurvey	-inf	1
Grey	PvG021528	FBgn0014018	Q94527	FlyFactorSurvey	-inf	1
Grey	PvG017353	FBgn0038197	Q95V55	FlyFactorSurvey	-	-
Grey	PvG007084	MA0536	Q9VEZ8	jaspar2018	-inf	1
Grey	PvG007117	FBgn0037436	Q9VI12	FlyFactorSurvey	-	-
Grey	PvG030151	FBgn0032223	Q9VKZ0	FlyFactorSurvey	-inf	1
Grey	PvG021515	FBgn0015381	Q9VML1	FlyFactorSurvey	-	-
Grey	PvG022849	FBgn0045759	Q9VS05	FlyFactorSurvey	1.66	0.034
Grey	PvG005038	MA0531	Q9VS55	jaspar2018	-	-
Grey	PvG001977	FBgn0035956	Q9VST2	FlyFactorSurvey	-inf	1
Grey	PvG005530	FBgn0036126	Q9VTE8	FlyFactorSurvey	-inf	1
Grey	PvG021968	FBgn0036179	Q9VTK6	FlyFactorSurvey	-	-
Grey	PvG034773	FBgn0002723	Q9VYW2	FlyFactorSurvey	-inf	1
Grey	PvG034773	MA0079973	Q9VYW2	cisbp	-inf	1
Grey	PvG034773	MA0079974	Q9VYW2	cisbp	-inf	1
Grey60	PvG003851	MA0080112	A0A0B4KFJ2	cisbp	-	-
Grey60	PvG003851	MA0080113	A0A0B4KFJ2	cisbp	-inf	1
Grey60	PvG003851	MA0080114	A0A0B4KFJ2	cisbp	-	-
Grey60	PvG003851	MA0080115	A0A0B4KFJ2	cisbp	-	-
Grey60	PvG003851	MA0080116	A0A0B4KFJ2	cisbp	-inf	1
Grey60	PvG003851	MA0080117	A0A0B4KFJ2	cisbp	-	-
Grey60	PvG003851	MA0080118	A0A0B4KFJ2	cisbp	-inf	1
Grey60	PvG003851	MA0080119	A0A0B4KFJ2	cisbp	-	-
Grey60	PvG023262	FBgn0000448	A1Z858	FlyFactorSurvey	-	-
Grey60	PvG004799	FBgn0034012	A1ZA01	FlyFactorSurvey	-	-
Grey60	PvG030836	FBgn0000546	A4UZ51	FlyFactorSurvey	-	-
Grey60	PvG012246	FBgn0005660	A8DYS7	FlyFactorSurvey	-	-
Grey60	PvG022271	FBgn0039411	A8JRD4	FlyFactorSurvey	-	-
Grey60	PvG022271	MA0080273	A8JRD4	cisbp	-	-
Grey60	PvG030844	FBgn0030505	A8JUV3	FlyFactorSurvey	-	-
Grey60	PvG017947	FBgn0003345	A8JUY5	FlyFactorSurvey	-	-
Grey60	PvG022743	FBgn0001297	A8MPH9	FlyFactorSurvey	-	-
Grey60	PvG029523	FBgn0005659	B7FNJ4	FlyFactorSurvey	-inf	1
Grey60	PvG009081	FBgn0000028	B7Z0Y6	FlyFactorSurvey	-	-
Grey60	PvG034653	FBgn0004895	D3PFH7	FlyFactorSurvey	5.25	0.001
Grey60	PvG021123	FBgn0086910	E0R905	FlyFactorSurvey	-	-
Grey60	PvG007084	FBgn0003507	E2QCY6	FlyFactorSurvey	-2.46	0.015
Grey60	PvG024698	FBgn0000568	E3CTP0	FlyFactorSurvey	-	-
Grey60	PvG031517	FBgn0015239	M9MS41	FlyFactorSurvey	-	-
Grey60	PvG033380	FBgn0017578	M9NDC9	FlyFactorSurvey	-	-
Grey60	PvG033380	MA0080154	M9NDC9	cisbp	-	-
Grey60	PvG033380	MA0080155	M9NDC9	cisbp	-	-
Grey60	PvG016437	FBgn0004865	M9NDE9	FlyFactorSurvey	-	-
Grey60	PvG013595	FBgn0001078	M9NFK2	FlyFactorSurvey	-	-
Grey60	PvG011120	FBgn0003300	M9NHG0	FlyFactorSurvey	-7.77	0.955
Grey60	PvG003854	FBgn0000370	M9PBF8	FlyFactorSurvey	-	-
Grey60	PvG030037	FBgn0011648	M9PBX0	FlyFactorSurvey	-	-
Grey60	PvG013747	FBgn0000097	M9PC88	FlyFactorSurvey	-	-
Grey60	PvG030481	FBgn0011723	M9PEX3	FlyFactorSurvey	-	-
Grey60	PvG014702	FBgn0000964	M9PG80	FlyFactorSurvey	-	-
Grey60	PvG001390	MA0084114	M9PGK0	cisbp	-	-
Grey60	PvG013738	FBgn0023094	O61734	FlyFactorSurvey	-	-
Grey60	PvG013738	MA0080191	O61734	cisbp	-	-
Grey60	PvG013738	MA0080192	O61734	cisbp	-	-
Grey60	PvG021633	FBgn0023076	O61735	FlyFactorSurvey	-	-
Grey60	PvG021633	MA0080176	O61735	cisbp	-	-
Grey60	PvG021633	MA0080177	O61735	cisbp	-inf	1
Grey60	PvG021633	MA0080178	O61735	cisbp	-	-
Grey60	PvG021633	MA0080179	O61735	cisbp	-	-
Grey60	PvG025913	FBgn0011655	O62609	FlyFactorSurvey	-	-
Grey60	PvG023715	MA0166	P02833	jaspar2018	-5.45	0.992
Grey60	PvG029323	FBgn0001180	P05084	FlyFactorSurvey	-	-
Grey60	PvG029323	MA0049	P05084	jaspar2018	42.9	0.004
Grey60	PvG006086	MA0203	P09077	jaspar2018	-5.26	0.981
Grey60	PvG031909	FBgn0001323	P13054	FlyFactorSurvey	-	-
Grey60	PvG026691	MA0446	P14734	jaspar2018	-	-
Grey60	PvG033310	MA0022	P15330	jaspar2018	-2.9	0.011
Grey60	PvG033310	MA0023	P15330	jaspar2018	-	-
Grey60	PvG006094	MA0254	P16241	jaspar2018	-	-
Grey60	PvG002561	FBgn0003651	P16375	FlyFactorSurvey	-	-
Grey60	PvG005703	FBgn0003720	P18102	FlyFactorSurvey	-	-
Grey60	PvG005703	MA0459	P18102	jaspar2018	-	-
Grey60	PvG033843	FBgn0001291	P18289	FlyFactorSurvey	-	-
Grey60	PvG002788	MA0026	P20105	jaspar2018	-	-
Grey60	PvG025543	MA0016	P20153	jaspar2018	-	-
Grey60	PvG022755	MA0530	P20482	jaspar2018	-	-
Grey60	PvG018882	FBgn0001222	P22813	FlyFactorSurvey	-inf	1
Grey60	PvG031683	FBgn0000504	P23023	FlyFactorSurvey	-3.36	0.029
Grey60	PvG017720	FBgn0004837	P28159	FlyFactorSurvey	-inf	1
Grey60	PvG017720	MA0085	P28159	jaspar2018	-	-
Grey60	PvG008120	FBgn0004396	P29747	FlyFactorSurvey	-	-
Grey60	PvG031093	FBgn0005658	P29774	FlyFactorSurvey	-	-
Grey60	PvG012246	MA0916	P29776	jaspar2018	-	-
Grey60	PvG014650	MA0197	P31368	jaspar2018	-5.3	0.999
Grey60	PvG014650	MA0197	P31368	jaspar2018	-6.2	0.963
Grey60	PvG001047	FBgn0001150	P39572	FlyFactorSurvey	-	-
Grey60	PvG001047	MA0447	P39572	jaspar2018	-3.28	0.008
Grey60	PvG029178	MA0222	P40427	jaspar2018	-4.55	0.988
Grey60	PvG003458	MA0126	P51521	jaspar2018	-	-
Grey60	PvG027886	FBgn0005638	Q02637	FlyFactorSurvey	-	-
Grey60	PvG027886	MA0244	Q02637	jaspar2018	-0.848	0.993
Grey60	PvG000336	FBgn0004510	Q04688	FlyFactorSurvey	-	-
Grey60	PvG025794	FBgn0261239	Q05192	FlyFactorSurvey	0.0574	0.01
Grey60	PvG031138	MA0532	Q24151	jaspar2018	-	-
Grey60	PvG003006	MA0185	Q24180	jaspar2018	-	-
Grey60	PvG006426	FBgn0050420	Q2PE13	FlyFactorSurvey	-inf	1
Grey60	PvG002682	FBgn0033010	Q7K2V1	FlyFactorSurvey	-inf	1
Grey60	PvG011999	FBgn0016076	Q7KTN9	FlyFactorSurvey	-3.79	0.02
Grey60	PvG014045	FBgn0039225	Q8MRW5	FlyFactorSurvey	-inf	1
Grey60	PvG022603	FBgn0035849	Q8WS79	FlyFactorSurvey	-1.23	0.037
Grey60	PvG021528	FBgn0014018	Q94527	FlyFactorSurvey	-	-
Grey60	PvG017353	FBgn0038197	Q95V55	FlyFactorSurvey	-	-
Grey60	PvG007084	MA0536	Q9VEZ8	jaspar2018	-8.81	0.999
Grey60	PvG007117	FBgn0037436	Q9VI12	FlyFactorSurvey	-	-
Grey60	PvG030151	FBgn0032223	Q9VKZ0	FlyFactorSurvey	-	-
Grey60	PvG021515	FBgn0015381	Q9VML1	FlyFactorSurvey	-	-
Grey60	PvG022849	FBgn0045759	Q9VS05	FlyFactorSurvey	3.06	0.001
Grey60	PvG005038	MA0531	Q9VS55	jaspar2018	3.87	0
Grey60	PvG001977	FBgn0035956	Q9VST2	FlyFactorSurvey	-	-
Grey60	PvG005530	FBgn0036126	Q9VTE8	FlyFactorSurvey	-	-
Grey60	PvG021968	FBgn0036179	Q9VTK6	FlyFactorSurvey	-	-
Grey60	PvG034773	FBgn0002723	Q9VYW2	FlyFactorSurvey	-	-
Grey60	PvG034773	MA0079973	Q9VYW2	cisbp	-	-
Grey60	PvG034773	MA0079974	Q9VYW2	cisbp	-	-
Light cyan	PvG003851	MA0080112	A0A0B4KFJ2	cisbp	-	-
Light cyan	PvG003851	MA0080113	A0A0B4KFJ2	cisbp	-inf	1
Light cyan	PvG003851	MA0080114	A0A0B4KFJ2	cisbp	-inf	1
Light cyan	PvG003851	MA0080115	A0A0B4KFJ2	cisbp	-	-
Light cyan	PvG003851	MA0080116	A0A0B4KFJ2	cisbp	-	-
Light cyan	PvG003851	MA0080117	A0A0B4KFJ2	cisbp	-	-
Light cyan	PvG003851	MA0080118	A0A0B4KFJ2	cisbp	-	-
Light cyan	PvG003851	MA0080119	A0A0B4KFJ2	cisbp	-	-
Light cyan	PvG023262	FBgn0000448	A1Z858	FlyFactorSurvey	-2.28	0.018
Light cyan	PvG004799	FBgn0034012	A1ZA01	FlyFactorSurvey	-	-
Light cyan	PvG030836	FBgn0000546	A4UZ51	FlyFactorSurvey	-	-
Light cyan	PvG012246	FBgn0005660	A8DYS7	FlyFactorSurvey	-	-
Light cyan	PvG022271	FBgn0039411	A8JRD4	FlyFactorSurvey	-	-
Light cyan	PvG022271	MA0080273	A8JRD4	cisbp	-	-
Light cyan	PvG030844	FBgn0030505	A8JUV3	FlyFactorSurvey	-	-
Light cyan	PvG017947	FBgn0003345	A8JUY5	FlyFactorSurvey	-3.65	0.964
Light cyan	PvG022743	FBgn0001297	A8MPH9	FlyFactorSurvey	-	-
Light cyan	PvG029523	FBgn0005659	B7FNJ4	FlyFactorSurvey	-	-
Light cyan	PvG009081	FBgn0000028	B7Z0Y6	FlyFactorSurvey	-5.46	0.988
Light cyan	PvG034653	FBgn0004895	D3PFH7	FlyFactorSurvey	19.1	0
Light cyan	PvG021123	FBgn0086910	E0R905	FlyFactorSurvey	-	-
Light cyan	PvG007084	FBgn0003507	E2QCY6	FlyFactorSurvey	-	-
Light cyan	PvG024698	FBgn0000568	E3CTP0	FlyFactorSurvey	-	-
Light cyan	PvG031517	FBgn0015239	M9MS41	FlyFactorSurvey	0.428	0.001
Light cyan	PvG033380	FBgn0017578	M9NDC9	FlyFactorSurvey	-	-
Light cyan	PvG033380	MA0080154	M9NDC9	cisbp	-	-
Light cyan	PvG033380	MA0080155	M9NDC9	cisbp	-	-
Light cyan	PvG016437	FBgn0004865	M9NDE9	FlyFactorSurvey	-1.36	0.003
Light cyan	PvG013595	FBgn0001078	M9NFK2	FlyFactorSurvey	-	-
Light cyan	PvG011120	FBgn0003300	M9NHG0	FlyFactorSurvey	-	-
Light cyan	PvG003854	FBgn0000370	M9PBF8	FlyFactorSurvey	-8.4	0.951
Light cyan	PvG030037	FBgn0011648	M9PBX0	FlyFactorSurvey	-	-
Light cyan	PvG013747	FBgn0000097	M9PC88	FlyFactorSurvey	-	-
Light cyan	PvG030481	FBgn0011723	M9PEX3	FlyFactorSurvey	-	-
Light cyan	PvG014702	FBgn0000964	M9PG80	FlyFactorSurvey	-8.19	0.984
Light cyan	PvG001390	MA0084114	M9PGK0	cisbp	-	-
Light cyan	PvG013738	FBgn0023094	O61734	FlyFactorSurvey	-inf	1
Light cyan	PvG013738	MA0080191	O61734	cisbp	-	-
Light cyan	PvG013738	MA0080192	O61734	cisbp	-inf	1
Light cyan	PvG021633	FBgn0023076	O61735	FlyFactorSurvey	-	-
Light cyan	PvG021633	MA0080176	O61735	cisbp	-	-
Light cyan	PvG021633	MA0080177	O61735	cisbp	-	-
Light cyan	PvG021633	MA0080178	O61735	cisbp	-	-
Light cyan	PvG021633	MA0080179	O61735	cisbp	-	-
Light cyan	PvG025913	FBgn0011655	O62609	FlyFactorSurvey	-	-
Light cyan	PvG023715	MA0166	P02833	jaspar2018	-5.45	0.99
Light cyan	PvG029323	FBgn0001180	P05084	FlyFactorSurvey	5.24	0.026
Light cyan	PvG029323	MA0049	P05084	jaspar2018	36.5	0.017
Light cyan	PvG006086	MA0203	P09077	jaspar2018	-4.98	0.953
Light cyan	PvG031909	FBgn0001323	P13054	FlyFactorSurvey	-	-
Light cyan	PvG026691	MA0446	P14734	jaspar2018	-	-
Light cyan	PvG033310	MA0022	P15330	jaspar2018	-	-
Light cyan	PvG033310	MA0023	P15330	jaspar2018	-	-
Light cyan	PvG006094	MA0254	P16241	jaspar2018	-	-
Light cyan	PvG002561	FBgn0003651	P16375	FlyFactorSurvey	-1.34	0.008
Light cyan	PvG005703	FBgn0003720	P18102	FlyFactorSurvey	-	-
Light cyan	PvG005703	MA0459	P18102	jaspar2018	-	-
Light cyan	PvG033843	FBgn0001291	P18289	FlyFactorSurvey	-	-
Light cyan	PvG002788	MA0026	P20105	jaspar2018	-	-
Light cyan	PvG025543	MA0016	P20153	jaspar2018	-5.21	0.034
Light cyan	PvG022755	MA0530	P20482	jaspar2018	-8.21	0.996
Light cyan	PvG018882	FBgn0001222	P22813	FlyFactorSurvey	-inf	1
Light cyan	PvG031683	FBgn0000504	P23023	FlyFactorSurvey	-inf	1
Light cyan	PvG017720	FBgn0004837	P28159	FlyFactorSurvey	-inf	1
Light cyan	PvG017720	MA0085	P28159	jaspar2018	-	-
Light cyan	PvG008120	FBgn0004396	P29747	FlyFactorSurvey	-	-
Light cyan	PvG031093	FBgn0005658	P29774	FlyFactorSurvey	-	-
Light cyan	PvG012246	MA0916	P29776	jaspar2018	-	-
Light cyan	PvG014650	MA0197	P31368	jaspar2018	-5.27	1
Light cyan	PvG014650	MA0197	P31368	jaspar2018	-	-
Light cyan	PvG001047	FBgn0001150	P39572	FlyFactorSurvey	-	-
Light cyan	PvG001047	MA0447	P39572	jaspar2018	-	-
Light cyan	PvG029178	MA0222	P40427	jaspar2018	-	-
Light cyan	PvG003458	MA0126	P51521	jaspar2018	-1.53	0.01
Light cyan	PvG027886	FBgn0005638	Q02637	FlyFactorSurvey	-	-
Light cyan	PvG027886	MA0244	Q02637	jaspar2018	-0.593	0.989
Light cyan	PvG000336	FBgn0004510	Q04688	FlyFactorSurvey	-	-
Light cyan	PvG025794	FBgn0261239	Q05192	FlyFactorSurvey	-	-
Light cyan	PvG031138	MA0532	Q24151	jaspar2018	-	-
Light cyan	PvG003006	MA0185	Q24180	jaspar2018	-	-
Light cyan	PvG006426	FBgn0050420	Q2PE13	FlyFactorSurvey	-inf	1
Light cyan	PvG002682	FBgn0033010	Q7K2V1	FlyFactorSurvey	-inf	1
Light cyan	PvG011999	FBgn0016076	Q7KTN9	FlyFactorSurvey	-	-
Light cyan	PvG014045	FBgn0039225	Q8MRW5	FlyFactorSurvey	-inf	1
Light cyan	PvG022603	FBgn0035849	Q8WS79	FlyFactorSurvey	-	-
Light cyan	PvG021528	FBgn0014018	Q94527	FlyFactorSurvey	-	-
Light cyan	PvG017353	FBgn0038197	Q95V55	FlyFactorSurvey	2.12	0.007
Light cyan	PvG007084	MA0536	Q9VEZ8	jaspar2018	-	-
Light cyan	PvG007117	FBgn0037436	Q9VI12	FlyFactorSurvey	-	-
Light cyan	PvG030151	FBgn0032223	Q9VKZ0	FlyFactorSurvey	-	-
Light cyan	PvG021515	FBgn0015381	Q9VML1	FlyFactorSurvey	-	-
Light cyan	PvG022849	FBgn0045759	Q9VS05	FlyFactorSurvey	16.5	0
Light cyan	PvG005038	MA0531	Q9VS55	jaspar2018	-	-
Light cyan	PvG001977	FBgn0035956	Q9VST2	FlyFactorSurvey	-7.16	0.993
Light cyan	PvG005530	FBgn0036126	Q9VTE8	FlyFactorSurvey	-	-
Light cyan	PvG021968	FBgn0036179	Q9VTK6	FlyFactorSurvey	-	-
Light cyan	PvG034773	FBgn0002723	Q9VYW2	FlyFactorSurvey	-0.0861	0.047
Light cyan	PvG034773	MA0079973	Q9VYW2	cisbp	-	-
Light cyan	PvG034773	MA0079974	Q9VYW2	cisbp	-0.0861	0.047
Light green	PvG003851	MA0080112	A0A0B4KFJ2	cisbp	-	-
Light green	PvG003851	MA0080113	A0A0B4KFJ2	cisbp	-inf	1
Light green	PvG003851	MA0080114	A0A0B4KFJ2	cisbp	-	-
Light green	PvG003851	MA0080115	A0A0B4KFJ2	cisbp	-inf	1
Light green	PvG003851	MA0080116	A0A0B4KFJ2	cisbp	-	-
Light green	PvG003851	MA0080117	A0A0B4KFJ2	cisbp	-	-
Light green	PvG003851	MA0080118	A0A0B4KFJ2	cisbp	-inf	1
Light green	PvG003851	MA0080119	A0A0B4KFJ2	cisbp	-	-
Light green	PvG023262	FBgn0000448	A1Z858	FlyFactorSurvey	-	-
Light green	PvG004799	FBgn0034012	A1ZA01	FlyFactorSurvey	-	-
Light green	PvG030836	FBgn0000546	A4UZ51	FlyFactorSurvey	-	-
Light green	PvG012246	FBgn0005660	A8DYS7	FlyFactorSurvey	-	-
Light green	PvG022271	FBgn0039411	A8JRD4	FlyFactorSurvey	-	-
Light green	PvG022271	MA0080273	A8JRD4	cisbp	-	-
Light green	PvG030844	FBgn0030505	A8JUV3	FlyFactorSurvey	-	-
Light green	PvG017947	FBgn0003345	A8JUY5	FlyFactorSurvey	-	-
Light green	PvG022743	FBgn0001297	A8MPH9	FlyFactorSurvey	1.22	0.005
Light green	PvG029523	FBgn0005659	B7FNJ4	FlyFactorSurvey	-inf	1
Light green	PvG009081	FBgn0000028	B7Z0Y6	FlyFactorSurvey	-	-
Light green	PvG034653	FBgn0004895	D3PFH7	FlyFactorSurvey	19.5	0
Light green	PvG021123	FBgn0086910	E0R905	FlyFactorSurvey	-	-
Light green	PvG007084	FBgn0003507	E2QCY6	FlyFactorSurvey	-	-
Light green	PvG024698	FBgn0000568	E3CTP0	FlyFactorSurvey	-	-
Light green	PvG031517	FBgn0015239	M9MS41	FlyFactorSurvey	-	-
Light green	PvG033380	FBgn0017578	M9NDC9	FlyFactorSurvey	-	-
Light green	PvG033380	MA0080154	M9NDC9	cisbp	-	-
Light green	PvG033380	MA0080155	M9NDC9	cisbp	-	-
Light green	PvG016437	FBgn0004865	M9NDE9	FlyFactorSurvey	-	-
Light green	PvG013595	FBgn0001078	M9NFK2	FlyFactorSurvey	-	-
Light green	PvG011120	FBgn0003300	M9NHG0	FlyFactorSurvey	-	-
Light green	PvG003854	FBgn0000370	M9PBF8	FlyFactorSurvey	-9.42	0.987
Light green	PvG030037	FBgn0011648	M9PBX0	FlyFactorSurvey	-	-
Light green	PvG013747	FBgn0000097	M9PC88	FlyFactorSurvey	-inf	1
Light green	PvG030481	FBgn0011723	M9PEX3	FlyFactorSurvey	-	-
Light green	PvG014702	FBgn0000964	M9PG80	FlyFactorSurvey	-	-
Light green	PvG001390	MA0084114	M9PGK0	cisbp	-	-
Light green	PvG013738	FBgn0023094	O61734	FlyFactorSurvey	-	-
Light green	PvG013738	MA0080191	O61734	cisbp	-	-
Light green	PvG013738	MA0080192	O61734	cisbp	-	-
Light green	PvG021633	FBgn0023076	O61735	FlyFactorSurvey	-	-
Light green	PvG021633	MA0080176	O61735	cisbp	-	-
Light green	PvG021633	MA0080177	O61735	cisbp	-	-
Light green	PvG021633	MA0080178	O61735	cisbp	-inf	1
Light green	PvG021633	MA0080179	O61735	cisbp	-	-
Light green	PvG025913	FBgn0011655	O62609	FlyFactorSurvey	-	-
Light green	PvG023715	MA0166	P02833	jaspar2018	-5.85	1
Light green	PvG029323	FBgn0001180	P05084	FlyFactorSurvey	-	-
Light green	PvG029323	MA0049	P05084	jaspar2018	33.8	0.023
Light green	PvG006086	MA0203	P09077	jaspar2018	-5.87	1
Light green	PvG031909	FBgn0001323	P13054	FlyFactorSurvey	-	-
Light green	PvG026691	MA0446	P14734	jaspar2018	-	-
Light green	PvG033310	MA0022	P15330	jaspar2018	-	-
Light green	PvG033310	MA0023	P15330	jaspar2018	-	-
Light green	PvG006094	MA0254	P16241	jaspar2018	-3.38	0.996
Light green	PvG002561	FBgn0003651	P16375	FlyFactorSurvey	-	-
Light green	PvG005703	FBgn0003720	P18102	FlyFactorSurvey	-	-
Light green	PvG005703	MA0459	P18102	jaspar2018	-	-
Light green	PvG033843	FBgn0001291	P18289	FlyFactorSurvey	1.22	0.005
Light green	PvG002788	MA0026	P20105	jaspar2018	-	-
Light green	PvG025543	MA0016	P20153	jaspar2018	-3.53	0.004
Light green	PvG022755	MA0530	P20482	jaspar2018	-	-
Light green	PvG018882	FBgn0001222	P22813	FlyFactorSurvey	-inf	1
Light green	PvG031683	FBgn0000504	P23023	FlyFactorSurvey	-inf	1
Light green	PvG017720	FBgn0004837	P28159	FlyFactorSurvey	-inf	1
Light green	PvG017720	MA0085	P28159	jaspar2018	-	-
Light green	PvG008120	FBgn0004396	P29747	FlyFactorSurvey	-inf	1
Light green	PvG031093	FBgn0005658	P29774	FlyFactorSurvey	-inf	1
Light green	PvG012246	MA0916	P29776	jaspar2018	-	-
Light green	PvG014650	MA0197	P31368	jaspar2018	-5.68	1
Light green	PvG014650	MA0197	P31368	jaspar2018	-6.31	0.972
Light green	PvG001047	FBgn0001150	P39572	FlyFactorSurvey	-	-
Light green	PvG001047	MA0447	P39572	jaspar2018	-	-
Light green	PvG029178	MA0222	P40427	jaspar2018	-	-
Light green	PvG003458	MA0126	P51521	jaspar2018	-2.37	0.035
Light green	PvG027886	FBgn0005638	Q02637	FlyFactorSurvey	-6.46	0.968
Light green	PvG027886	MA0244	Q02637	jaspar2018	-	-
Light green	PvG000336	FBgn0004510	Q04688	FlyFactorSurvey	-	-
Light green	PvG025794	FBgn0261239	Q05192	FlyFactorSurvey	-	-
Light green	PvG031138	MA0532	Q24151	jaspar2018	-	-
Light green	PvG003006	MA0185	Q24180	jaspar2018	-	-
Light green	PvG006426	FBgn0050420	Q2PE13	FlyFactorSurvey	-inf	1
Light green	PvG002682	FBgn0033010	Q7K2V1	FlyFactorSurvey	-inf	1
Light green	PvG011999	FBgn0016076	Q7KTN9	FlyFactorSurvey	-	-
Light green	PvG014045	FBgn0039225	Q8MRW5	FlyFactorSurvey	-inf	1
Light green	PvG022603	FBgn0035849	Q8WS79	FlyFactorSurvey	-	-
Light green	PvG021528	FBgn0014018	Q94527	FlyFactorSurvey	-11	0.95
Light green	PvG017353	FBgn0038197	Q95V55	FlyFactorSurvey	2.76	0.002
Light green	PvG007084	MA0536	Q9VEZ8	jaspar2018	-	-
Light green	PvG007117	FBgn0037436	Q9VI12	FlyFactorSurvey	-	-
Light green	PvG030151	FBgn0032223	Q9VKZ0	FlyFactorSurvey	-	-
Light green	PvG021515	FBgn0015381	Q9VML1	FlyFactorSurvey	-	-
Light green	PvG022849	FBgn0045759	Q9VS05	FlyFactorSurvey	20.8	0
Light green	PvG005038	MA0531	Q9VS55	jaspar2018	-	-
Light green	PvG001977	FBgn0035956	Q9VST2	FlyFactorSurvey	-	-
Light green	PvG005530	FBgn0036126	Q9VTE8	FlyFactorSurvey	-7.25	0.984
Light green	PvG021968	FBgn0036179	Q9VTK6	FlyFactorSurvey	-7.56	0.03
Light green	PvG034773	FBgn0002723	Q9VYW2	FlyFactorSurvey	-	-
Light green	PvG034773	MA0079973	Q9VYW2	cisbp	-inf	1
Light green	PvG034773	MA0079974	Q9VYW2	cisbp	-	-
Light yellow	PvG003851	MA0080112	A0A0B4KFJ2	cisbp	-12.1	0.993
Light yellow	PvG003851	MA0080113	A0A0B4KFJ2	cisbp	-inf	1
Light yellow	PvG003851	MA0080114	A0A0B4KFJ2	cisbp	-inf	1
Light yellow	PvG003851	MA0080115	A0A0B4KFJ2	cisbp	-inf	1
Light yellow	PvG003851	MA0080116	A0A0B4KFJ2	cisbp	-	-
Light yellow	PvG003851	MA0080117	A0A0B4KFJ2	cisbp	-	-
Light yellow	PvG003851	MA0080118	A0A0B4KFJ2	cisbp	-inf	1
Light yellow	PvG003851	MA0080119	A0A0B4KFJ2	cisbp	-9.44	0.951
Light yellow	PvG023262	FBgn0000448	A1Z858	FlyFactorSurvey	-	-
Light yellow	PvG004799	FBgn0034012	A1ZA01	FlyFactorSurvey	-	-
Light yellow	PvG030836	FBgn0000546	A4UZ51	FlyFactorSurvey	-	-
Light yellow	PvG012246	FBgn0005660	A8DYS7	FlyFactorSurvey	-	-
Light yellow	PvG022271	FBgn0039411	A8JRD4	FlyFactorSurvey	-12.1	0.993
Light yellow	PvG022271	MA0080273	A8JRD4	cisbp	-12.1	0.993
Light yellow	PvG030844	FBgn0030505	A8JUV3	FlyFactorSurvey	0.0285	0.004
Light yellow	PvG017947	FBgn0003345	A8JUY5	FlyFactorSurvey	-	-
Light yellow	PvG022743	FBgn0001297	A8MPH9	FlyFactorSurvey	-	-
Light yellow	PvG029523	FBgn0005659	B7FNJ4	FlyFactorSurvey	-inf	1
Light yellow	PvG009081	FBgn0000028	B7Z0Y6	FlyFactorSurvey	-	-
Light yellow	PvG034653	FBgn0004895	D3PFH7	FlyFactorSurvey	12.2	0
Light yellow	PvG021123	FBgn0086910	E0R905	FlyFactorSurvey	-11.8	0.994
Light yellow	PvG007084	FBgn0003507	E2QCY6	FlyFactorSurvey	-	-
Light yellow	PvG024698	FBgn0000568	E3CTP0	FlyFactorSurvey	-	-
Light yellow	PvG031517	FBgn0015239	M9MS41	FlyFactorSurvey	-	-
Light yellow	PvG033380	FBgn0017578	M9NDC9	FlyFactorSurvey	-	-
Light yellow	PvG033380	MA0080154	M9NDC9	cisbp	-	-
Light yellow	PvG033380	MA0080155	M9NDC9	cisbp	-	-
Light yellow	PvG016437	FBgn0004865	M9NDE9	FlyFactorSurvey	-	-
Light yellow	PvG013595	FBgn0001078	M9NFK2	FlyFactorSurvey	-inf	1
Light yellow	PvG011120	FBgn0003300	M9NHG0	FlyFactorSurvey	-7.93	0.959
Light yellow	PvG003854	FBgn0000370	M9PBF8	FlyFactorSurvey	-	-
Light yellow	PvG030037	FBgn0011648	M9PBX0	FlyFactorSurvey	-	-
Light yellow	PvG013747	FBgn0000097	M9PC88	FlyFactorSurvey	-	-
Light yellow	PvG030481	FBgn0011723	M9PEX3	FlyFactorSurvey	-	-
Light yellow	PvG014702	FBgn0000964	M9PG80	FlyFactorSurvey	-	-
Light yellow	PvG001390	MA0084114	M9PGK0	cisbp	-	-
Light yellow	PvG013738	FBgn0023094	O61734	FlyFactorSurvey	-inf	1
Light yellow	PvG013738	MA0080191	O61734	cisbp	-	-
Light yellow	PvG013738	MA0080192	O61734	cisbp	-inf	1
Light yellow	PvG021633	FBgn0023076	O61735	FlyFactorSurvey	-	-
Light yellow	PvG021633	MA0080176	O61735	cisbp	-	-
Light yellow	PvG021633	MA0080177	O61735	cisbp	-	-
Light yellow	PvG021633	MA0080178	O61735	cisbp	-	-
Light yellow	PvG021633	MA0080179	O61735	cisbp	-	-
Light yellow	PvG025913	FBgn0011655	O62609	FlyFactorSurvey	-	-
Light yellow	PvG023715	MA0166	P02833	jaspar2018	-5.67	0.996
Light yellow	PvG029323	FBgn0001180	P05084	FlyFactorSurvey	-	-
Light yellow	PvG029323	MA0049	P05084	jaspar2018	44.2	0.001
Light yellow	PvG006086	MA0203	P09077	jaspar2018	-5.91	1
Light yellow	PvG031909	FBgn0001323	P13054	FlyFactorSurvey	-	-
Light yellow	PvG026691	MA0446	P14734	jaspar2018	-	-
Light yellow	PvG033310	MA0022	P15330	jaspar2018	-	-
Light yellow	PvG033310	MA0023	P15330	jaspar2018	-	-
Light yellow	PvG006094	MA0254	P16241	jaspar2018	-3.61	0.997
Light yellow	PvG002561	FBgn0003651	P16375	FlyFactorSurvey	-	-
Light yellow	PvG005703	FBgn0003720	P18102	FlyFactorSurvey	-	-
Light yellow	PvG005703	MA0459	P18102	jaspar2018	-	-
Light yellow	PvG033843	FBgn0001291	P18289	FlyFactorSurvey	-	-
Light yellow	PvG002788	MA0026	P20105	jaspar2018	-	-
Light yellow	PvG025543	MA0016	P20153	jaspar2018	-	-
Light yellow	PvG022755	MA0530	P20482	jaspar2018	-7.93	0.989
Light yellow	PvG018882	FBgn0001222	P22813	FlyFactorSurvey	-inf	1
Light yellow	PvG031683	FBgn0000504	P23023	FlyFactorSurvey	-inf	1
Light yellow	PvG017720	FBgn0004837	P28159	FlyFactorSurvey	-inf	1
Light yellow	PvG017720	MA0085	P28159	jaspar2018	-	-
Light yellow	PvG008120	FBgn0004396	P29747	FlyFactorSurvey	-	-
Light yellow	PvG031093	FBgn0005658	P29774	FlyFactorSurvey	-	-
Light yellow	PvG012246	MA0916	P29776	jaspar2018	-	-
Light yellow	PvG014650	MA0197	P31368	jaspar2018	-5.6	1
Light yellow	PvG014650	MA0197	P31368	jaspar2018	-6.27	0.969
Light yellow	PvG001047	FBgn0001150	P39572	FlyFactorSurvey	-	-
Light yellow	PvG001047	MA0447	P39572	jaspar2018	-	-
Light yellow	PvG029178	MA0222	P40427	jaspar2018	-	-
Light yellow	PvG003458	MA0126	P51521	jaspar2018	1.65	0
Light yellow	PvG027886	FBgn0005638	Q02637	FlyFactorSurvey	-	-
Light yellow	PvG027886	MA0244	Q02637	jaspar2018	-	-
Light yellow	PvG000336	FBgn0004510	Q04688	FlyFactorSurvey	-	-
Light yellow	PvG025794	FBgn0261239	Q05192	FlyFactorSurvey	-inf	1
Light yellow	PvG031138	MA0532	Q24151	jaspar2018	-	-
Light yellow	PvG003006	MA0185	Q24180	jaspar2018	-	-
Light yellow	PvG006426	FBgn0050420	Q2PE13	FlyFactorSurvey	-inf	1
Light yellow	PvG002682	FBgn0033010	Q7K2V1	FlyFactorSurvey	-inf	1
Light yellow	PvG011999	FBgn0016076	Q7KTN9	FlyFactorSurvey	-9.02	0.97
Light yellow	PvG014045	FBgn0039225	Q8MRW5	FlyFactorSurvey	-	-
Light yellow	PvG022603	FBgn0035849	Q8WS79	FlyFactorSurvey	-	-
Light yellow	PvG021528	FBgn0014018	Q94527	FlyFactorSurvey	-11	0.961
Light yellow	PvG017353	FBgn0038197	Q95V55	FlyFactorSurvey	3.37	0.002
Light yellow	PvG007084	MA0536	Q9VEZ8	jaspar2018	-	-
Light yellow	PvG007117	FBgn0037436	Q9VI12	FlyFactorSurvey	-	-
Light yellow	PvG030151	FBgn0032223	Q9VKZ0	FlyFactorSurvey	-	-
Light yellow	PvG021515	FBgn0015381	Q9VML1	FlyFactorSurvey	-	-
Light yellow	PvG022849	FBgn0045759	Q9VS05	FlyFactorSurvey	5.55	0.001
Light yellow	PvG005038	MA0531	Q9VS55	jaspar2018	-	-
Light yellow	PvG001977	FBgn0035956	Q9VST2	FlyFactorSurvey	-	-
Light yellow	PvG005530	FBgn0036126	Q9VTE8	FlyFactorSurvey	-	-
Light yellow	PvG021968	FBgn0036179	Q9VTK6	FlyFactorSurvey	-	-
Light yellow	PvG034773	FBgn0002723	Q9VYW2	FlyFactorSurvey	0.938	0.026
Light yellow	PvG034773	MA0079973	Q9VYW2	cisbp	-	-
Light yellow	PvG034773	MA0079974	Q9VYW2	cisbp	0.938	0.026
Magenta	PvG003851	MA0080112	A0A0B4KFJ2	cisbp	-	-
Magenta	PvG003851	MA0080113	A0A0B4KFJ2	cisbp	-inf	1
Magenta	PvG003851	MA0080114	A0A0B4KFJ2	cisbp	-inf	1
Magenta	PvG003851	MA0080115	A0A0B4KFJ2	cisbp	-	-
Magenta	PvG003851	MA0080116	A0A0B4KFJ2	cisbp	-	-
Magenta	PvG003851	MA0080117	A0A0B4KFJ2	cisbp	-	-
Magenta	PvG003851	MA0080118	A0A0B4KFJ2	cisbp	-inf	1
Magenta	PvG003851	MA0080119	A0A0B4KFJ2	cisbp	-	-
Magenta	PvG023262	FBgn0000448	A1Z858	FlyFactorSurvey	-	-
Magenta	PvG004799	FBgn0034012	A1ZA01	FlyFactorSurvey	-	-
Magenta	PvG030836	FBgn0000546	A4UZ51	FlyFactorSurvey	-1.34	0.022
Magenta	PvG012246	FBgn0005660	A8DYS7	FlyFactorSurvey	-	-
Magenta	PvG022271	FBgn0039411	A8JRD4	FlyFactorSurvey	-	-
Magenta	PvG022271	MA0080273	A8JRD4	cisbp	-	-
Magenta	PvG030844	FBgn0030505	A8JUV3	FlyFactorSurvey	-	-
Magenta	PvG017947	FBgn0003345	A8JUY5	FlyFactorSurvey	-	-
Magenta	PvG022743	FBgn0001297	A8MPH9	FlyFactorSurvey	-	-
Magenta	PvG029523	FBgn0005659	B7FNJ4	FlyFactorSurvey	-	-
Magenta	PvG009081	FBgn0000028	B7Z0Y6	FlyFactorSurvey	-	-
Magenta	PvG034653	FBgn0004895	D3PFH7	FlyFactorSurvey	34.5	0
Magenta	PvG021123	FBgn0086910	E0R905	FlyFactorSurvey	-	-
Magenta	PvG007084	FBgn0003507	E2QCY6	FlyFactorSurvey	-	-
Magenta	PvG024698	FBgn0000568	E3CTP0	FlyFactorSurvey	-	-
Magenta	PvG031517	FBgn0015239	M9MS41	FlyFactorSurvey	-1.57	0.008
Magenta	PvG033380	FBgn0017578	M9NDC9	FlyFactorSurvey	-	-
Magenta	PvG033380	MA0080154	M9NDC9	cisbp	-	-
Magenta	PvG033380	MA0080155	M9NDC9	cisbp	-	-
Magenta	PvG016437	FBgn0004865	M9NDE9	FlyFactorSurvey	-3.37	0.042
Magenta	PvG013595	FBgn0001078	M9NFK2	FlyFactorSurvey	-	-
Magenta	PvG011120	FBgn0003300	M9NHG0	FlyFactorSurvey	-8.19	0.981
Magenta	PvG003854	FBgn0000370	M9PBF8	FlyFactorSurvey	-8.67	0.981
Magenta	PvG030037	FBgn0011648	M9PBX0	FlyFactorSurvey	-	-
Magenta	PvG013747	FBgn0000097	M9PC88	FlyFactorSurvey	-13.5	0.992
Magenta	PvG030481	FBgn0011723	M9PEX3	FlyFactorSurvey	-	-
Magenta	PvG014702	FBgn0000964	M9PG80	FlyFactorSurvey	-	-
Magenta	PvG001390	MA0084114	M9PGK0	cisbp	-	-
Magenta	PvG013738	FBgn0023094	O61734	FlyFactorSurvey	-inf	1
Magenta	PvG013738	MA0080191	O61734	cisbp	-	-
Magenta	PvG013738	MA0080192	O61734	cisbp	-inf	1
Magenta	PvG021633	FBgn0023076	O61735	FlyFactorSurvey	-	-
Magenta	PvG021633	MA0080176	O61735	cisbp	-	-
Magenta	PvG021633	MA0080177	O61735	cisbp	-	-
Magenta	PvG021633	MA0080178	O61735	cisbp	-	-
Magenta	PvG021633	MA0080179	O61735	cisbp	-	-
Magenta	PvG025913	FBgn0011655	O62609	FlyFactorSurvey	-	-
Magenta	PvG023715	MA0166	P02833	jaspar2018	-6.59	1
Magenta	PvG029323	FBgn0001180	P05084	FlyFactorSurvey	7.48	0.031
Magenta	PvG029323	MA0049	P05084	jaspar2018	85.4	0
Magenta	PvG006086	MA0203	P09077	jaspar2018	-6.16	1
Magenta	PvG031909	FBgn0001323	P13054	FlyFactorSurvey	-	-
Magenta	PvG026691	MA0446	P14734	jaspar2018	-	-
Magenta	PvG033310	MA0022	P15330	jaspar2018	-	-
Magenta	PvG033310	MA0023	P15330	jaspar2018	-	-
Magenta	PvG006094	MA0254	P16241	jaspar2018	-	-
Magenta	PvG002561	FBgn0003651	P16375	FlyFactorSurvey	-	-
Magenta	PvG005703	FBgn0003720	P18102	FlyFactorSurvey	-	-
Magenta	PvG005703	MA0459	P18102	jaspar2018	-	-
Magenta	PvG033843	FBgn0001291	P18289	FlyFactorSurvey	-	-
Magenta	PvG002788	MA0026	P20105	jaspar2018	-6.75	0.995
Magenta	PvG025543	MA0016	P20153	jaspar2018	-6.11	0.047
Magenta	PvG022755	MA0530	P20482	jaspar2018	-	-
Magenta	PvG018882	FBgn0001222	P22813	FlyFactorSurvey	-inf	1
Magenta	PvG031683	FBgn0000504	P23023	FlyFactorSurvey	-inf	1
Magenta	PvG017720	FBgn0004837	P28159	FlyFactorSurvey	-inf	1
Magenta	PvG017720	MA0085	P28159	jaspar2018	-	-
Magenta	PvG008120	FBgn0004396	P29747	FlyFactorSurvey	-	-
Magenta	PvG031093	FBgn0005658	P29774	FlyFactorSurvey	-	-
Magenta	PvG012246	MA0916	P29776	jaspar2018	-11	0.994
Magenta	PvG014650	MA0197	P31368	jaspar2018	-5.92	1
Magenta	PvG014650	MA0197	P31368	jaspar2018	-	-
Magenta	PvG001047	FBgn0001150	P39572	FlyFactorSurvey	-	-
Magenta	PvG001047	MA0447	P39572	jaspar2018	-	-
Magenta	PvG029178	MA0222	P40427	jaspar2018	-	-
Magenta	PvG003458	MA0126	P51521	jaspar2018	0.487	0.001
Magenta	PvG027886	FBgn0005638	Q02637	FlyFactorSurvey	-	-
Magenta	PvG027886	MA0244	Q02637	jaspar2018	-	-
Magenta	PvG000336	FBgn0004510	Q04688	FlyFactorSurvey	-7.99	0.968
Magenta	PvG025794	FBgn0261239	Q05192	FlyFactorSurvey	4.19	0
Magenta	PvG031138	MA0532	Q24151	jaspar2018	-	-
Magenta	PvG003006	MA0185	Q24180	jaspar2018	-	-
Magenta	PvG006426	FBgn0050420	Q2PE13	FlyFactorSurvey	-	-
Magenta	PvG002682	FBgn0033010	Q7K2V1	FlyFactorSurvey	-4.49	0.028
Magenta	PvG011999	FBgn0016076	Q7KTN9	FlyFactorSurvey	-	-
Magenta	PvG014045	FBgn0039225	Q8MRW5	FlyFactorSurvey	-inf	1
Magenta	PvG022603	FBgn0035849	Q8WS79	FlyFactorSurvey	0.316	0.012
Magenta	PvG021528	FBgn0014018	Q94527	FlyFactorSurvey	-4.96	0.024
Magenta	PvG017353	FBgn0038197	Q95V55	FlyFactorSurvey	3.27	0.004
Magenta	PvG007084	MA0536	Q9VEZ8	jaspar2018	-	-
Magenta	PvG007117	FBgn0037436	Q9VI12	FlyFactorSurvey	-	-
Magenta	PvG030151	FBgn0032223	Q9VKZ0	FlyFactorSurvey	-	-
Magenta	PvG021515	FBgn0015381	Q9VML1	FlyFactorSurvey	-	-
Magenta	PvG022849	FBgn0045759	Q9VS05	FlyFactorSurvey	27.1	0
Magenta	PvG005038	MA0531	Q9VS55	jaspar2018	-	-
Magenta	PvG001977	FBgn0035956	Q9VST2	FlyFactorSurvey	-	-
Magenta	PvG005530	FBgn0036126	Q9VTE8	FlyFactorSurvey	-	-
Magenta	PvG021968	FBgn0036179	Q9VTK6	FlyFactorSurvey	-	-
Magenta	PvG034773	FBgn0002723	Q9VYW2	FlyFactorSurvey	-	-
Magenta	PvG034773	MA0079973	Q9VYW2	cisbp	-	-
Magenta	PvG034773	MA0079974	Q9VYW2	cisbp	-	-
Midnight blue	PvG003851	MA0080112	A0A0B4KFJ2	cisbp	-	-
Midnight blue	PvG003851	MA0080113	A0A0B4KFJ2	cisbp	-inf	1
Midnight blue	PvG003851	MA0080114	A0A0B4KFJ2	cisbp	-	-
Midnight blue	PvG003851	MA0080115	A0A0B4KFJ2	cisbp	-	-
Midnight blue	PvG003851	MA0080116	A0A0B4KFJ2	cisbp	-	-
Midnight blue	PvG003851	MA0080117	A0A0B4KFJ2	cisbp	-	-
Midnight blue	PvG003851	MA0080118	A0A0B4KFJ2	cisbp	-	-
Midnight blue	PvG003851	MA0080119	A0A0B4KFJ2	cisbp	-	-
Midnight blue	PvG023262	FBgn0000448	A1Z858	FlyFactorSurvey	-	-
Midnight blue	PvG004799	FBgn0034012	A1ZA01	FlyFactorSurvey	-	-
Midnight blue	PvG030836	FBgn0000546	A4UZ51	FlyFactorSurvey	-	-
Midnight blue	PvG012246	FBgn0005660	A8DYS7	FlyFactorSurvey	-	-
Midnight blue	PvG022271	FBgn0039411	A8JRD4	FlyFactorSurvey	-	-
Midnight blue	PvG022271	MA0080273	A8JRD4	cisbp	-	-
Midnight blue	PvG030844	FBgn0030505	A8JUV3	FlyFactorSurvey	-	-
Midnight blue	PvG017947	FBgn0003345	A8JUY5	FlyFactorSurvey	-	-
Midnight blue	PvG022743	FBgn0001297	A8MPH9	FlyFactorSurvey	-	-
Midnight blue	PvG029523	FBgn0005659	B7FNJ4	FlyFactorSurvey	-	-
Midnight blue	PvG009081	FBgn0000028	B7Z0Y6	FlyFactorSurvey	-	-
Midnight blue	PvG034653	FBgn0004895	D3PFH7	FlyFactorSurvey	13.9	0
Midnight blue	PvG021123	FBgn0086910	E0R905	FlyFactorSurvey	-	-
Midnight blue	PvG007084	FBgn0003507	E2QCY6	FlyFactorSurvey	-	-
Midnight blue	PvG024698	FBgn0000568	E3CTP0	FlyFactorSurvey	-	-
Midnight blue	PvG031517	FBgn0015239	M9MS41	FlyFactorSurvey	-	-
Midnight blue	PvG033380	FBgn0017578	M9NDC9	FlyFactorSurvey	-	-
Midnight blue	PvG033380	MA0080154	M9NDC9	cisbp	-	-
Midnight blue	PvG033380	MA0080155	M9NDC9	cisbp	-	-
Midnight blue	PvG016437	FBgn0004865	M9NDE9	FlyFactorSurvey	-	-
Midnight blue	PvG013595	FBgn0001078	M9NFK2	FlyFactorSurvey	-	-
Midnight blue	PvG011120	FBgn0003300	M9NHG0	FlyFactorSurvey	-8.91	0.999
Midnight blue	PvG003854	FBgn0000370	M9PBF8	FlyFactorSurvey	-	-
Midnight blue	PvG030037	FBgn0011648	M9PBX0	FlyFactorSurvey	-	-
Midnight blue	PvG013747	FBgn0000097	M9PC88	FlyFactorSurvey	-	-
Midnight blue	PvG030481	FBgn0011723	M9PEX3	FlyFactorSurvey	-	-
Midnight blue	PvG014702	FBgn0000964	M9PG80	FlyFactorSurvey	-	-
Midnight blue	PvG001390	MA0084114	M9PGK0	cisbp	-	-
Midnight blue	PvG013738	FBgn0023094	O61734	FlyFactorSurvey	-	-
Midnight blue	PvG013738	MA0080191	O61734	cisbp	-	-
Midnight blue	PvG013738	MA0080192	O61734	cisbp	-	-
Midnight blue	PvG021633	FBgn0023076	O61735	FlyFactorSurvey	1.94	0.003
Midnight blue	PvG021633	MA0080176	O61735	cisbp	-	-
Midnight blue	PvG021633	MA0080177	O61735	cisbp	-	-
Midnight blue	PvG021633	MA0080178	O61735	cisbp	-2.41	0.047
Midnight blue	PvG021633	MA0080179	O61735	cisbp	1.94	0.003
Midnight blue	PvG025913	FBgn0011655	O62609	FlyFactorSurvey	-	-
Midnight blue	PvG023715	MA0166	P02833	jaspar2018	-	-
Midnight blue	PvG029323	FBgn0001180	P05084	FlyFactorSurvey	4.67	0.039
Midnight blue	PvG029323	MA0049	P05084	jaspar2018	-	-
Midnight blue	PvG006086	MA0203	P09077	jaspar2018	-5.25	0.974
Midnight blue	PvG031909	FBgn0001323	P13054	FlyFactorSurvey	-	-
Midnight blue	PvG026691	MA0446	P14734	jaspar2018	-	-
Midnight blue	PvG033310	MA0022	P15330	jaspar2018	-2.99	0.015
Midnight blue	PvG033310	MA0023	P15330	jaspar2018	-	-
Midnight blue	PvG006094	MA0254	P16241	jaspar2018	-3.38	0.998
Midnight blue	PvG002561	FBgn0003651	P16375	FlyFactorSurvey	-	-
Midnight blue	PvG005703	FBgn0003720	P18102	FlyFactorSurvey	-	-
Midnight blue	PvG005703	MA0459	P18102	jaspar2018	-	-
Midnight blue	PvG033843	FBgn0001291	P18289	FlyFactorSurvey	-	-
Midnight blue	PvG002788	MA0026	P20105	jaspar2018	-	-
Midnight blue	PvG025543	MA0016	P20153	jaspar2018	-	-
Midnight blue	PvG022755	MA0530	P20482	jaspar2018	-7.97	0.995
Midnight blue	PvG018882	FBgn0001222	P22813	FlyFactorSurvey	0.75	0.001
Midnight blue	PvG031683	FBgn0000504	P23023	FlyFactorSurvey	-inf	1
Midnight blue	PvG017720	FBgn0004837	P28159	FlyFactorSurvey	-inf	1
Midnight blue	PvG017720	MA0085	P28159	jaspar2018	-inf	1
Midnight blue	PvG008120	FBgn0004396	P29747	FlyFactorSurvey	-	-
Midnight blue	PvG031093	FBgn0005658	P29774	FlyFactorSurvey	-	-
Midnight blue	PvG012246	MA0916	P29776	jaspar2018	-	-
Midnight blue	PvG014650	MA0197	P31368	jaspar2018	-5.34	0.997
Midnight blue	PvG014650	MA0197	P31368	jaspar2018	-	-
Midnight blue	PvG001047	FBgn0001150	P39572	FlyFactorSurvey	-	-
Midnight blue	PvG001047	MA0447	P39572	jaspar2018	-	-
Midnight blue	PvG029178	MA0222	P40427	jaspar2018	-	-
Midnight blue	PvG003458	MA0126	P51521	jaspar2018	-1.76	0.011
Midnight blue	PvG027886	FBgn0005638	Q02637	FlyFactorSurvey	-	-
Midnight blue	PvG027886	MA0244	Q02637	jaspar2018	-	-
Midnight blue	PvG000336	FBgn0004510	Q04688	FlyFactorSurvey	-	-
Midnight blue	PvG025794	FBgn0261239	Q05192	FlyFactorSurvey	-inf	1
Midnight blue	PvG031138	MA0532	Q24151	jaspar2018	-	-
Midnight blue	PvG003006	MA0185	Q24180	jaspar2018	-	-
Midnight blue	PvG006426	FBgn0050420	Q2PE13	FlyFactorSurvey	-1.18	0.014
Midnight blue	PvG002682	FBgn0033010	Q7K2V1	FlyFactorSurvey	-inf	1
Midnight blue	PvG011999	FBgn0016076	Q7KTN9	FlyFactorSurvey	-	-
Midnight blue	PvG014045	FBgn0039225	Q8MRW5	FlyFactorSurvey	-	-
Midnight blue	PvG022603	FBgn0035849	Q8WS79	FlyFactorSurvey	-	-
Midnight blue	PvG021528	FBgn0014018	Q94527	FlyFactorSurvey	-	-
Midnight blue	PvG017353	FBgn0038197	Q95V55	FlyFactorSurvey	-	-
Midnight blue	PvG007084	MA0536	Q9VEZ8	jaspar2018	-	-
Midnight blue	PvG007117	FBgn0037436	Q9VI12	FlyFactorSurvey	-	-
Midnight blue	PvG030151	FBgn0032223	Q9VKZ0	FlyFactorSurvey	-	-
Midnight blue	PvG021515	FBgn0015381	Q9VML1	FlyFactorSurvey	-	-
Midnight blue	PvG022849	FBgn0045759	Q9VS05	FlyFactorSurvey	10.4	0
Midnight blue	PvG005038	MA0531	Q9VS55	jaspar2018	-	-
Midnight blue	PvG001977	FBgn0035956	Q9VST2	FlyFactorSurvey	-	-
Midnight blue	PvG005530	FBgn0036126	Q9VTE8	FlyFactorSurvey	-	-
Midnight blue	PvG021968	FBgn0036179	Q9VTK6	FlyFactorSurvey	-	-
Midnight blue	PvG034773	FBgn0002723	Q9VYW2	FlyFactorSurvey	-	-
Midnight blue	PvG034773	MA0079973	Q9VYW2	cisbp	-2.41	0.047
Midnight blue	PvG034773	MA0079974	Q9VYW2	cisbp	-	-
Orange	PvG003851	MA0080112	A0A0B4KFJ2	cisbp	-inf	1
Orange	PvG003851	MA0080113	A0A0B4KFJ2	cisbp	-inf	1
Orange	PvG003851	MA0080114	A0A0B4KFJ2	cisbp	-inf	1
Orange	PvG003851	MA0080115	A0A0B4KFJ2	cisbp	-	-
Orange	PvG003851	MA0080116	A0A0B4KFJ2	cisbp	-	-
Orange	PvG003851	MA0080117	A0A0B4KFJ2	cisbp	-	-
Orange	PvG003851	MA0080118	A0A0B4KFJ2	cisbp	-	-
Orange	PvG003851	MA0080119	A0A0B4KFJ2	cisbp	-	-
Orange	PvG023262	FBgn0000448	A1Z858	FlyFactorSurvey	-	-
Orange	PvG004799	FBgn0034012	A1ZA01	FlyFactorSurvey	-	-
Orange	PvG030836	FBgn0000546	A4UZ51	FlyFactorSurvey	-	-
Orange	PvG012246	FBgn0005660	A8DYS7	FlyFactorSurvey	-	-
Orange	PvG022271	FBgn0039411	A8JRD4	FlyFactorSurvey	-inf	1
Orange	PvG022271	MA0080273	A8JRD4	cisbp	-inf	1
Orange	PvG030844	FBgn0030505	A8JUV3	FlyFactorSurvey	-	-
Orange	PvG017947	FBgn0003345	A8JUY5	FlyFactorSurvey	-	-
Orange	PvG022743	FBgn0001297	A8MPH9	FlyFactorSurvey	-	-
Orange	PvG029523	FBgn0005659	B7FNJ4	FlyFactorSurvey	-inf	1
Orange	PvG009081	FBgn0000028	B7Z0Y6	FlyFactorSurvey	-	-
Orange	PvG034653	FBgn0004895	D3PFH7	FlyFactorSurvey	9.34	0
Orange	PvG021123	FBgn0086910	E0R905	FlyFactorSurvey	-	-
Orange	PvG007084	FBgn0003507	E2QCY6	FlyFactorSurvey	-	-
Orange	PvG024698	FBgn0000568	E3CTP0	FlyFactorSurvey	-	-
Orange	PvG031517	FBgn0015239	M9MS41	FlyFactorSurvey	-	-
Orange	PvG033380	FBgn0017578	M9NDC9	FlyFactorSurvey	-	-
Orange	PvG033380	MA0080154	M9NDC9	cisbp	-	-
Orange	PvG033380	MA0080155	M9NDC9	cisbp	-	-
Orange	PvG016437	FBgn0004865	M9NDE9	FlyFactorSurvey	-6.32	0.964
Orange	PvG013595	FBgn0001078	M9NFK2	FlyFactorSurvey	-inf	1
Orange	PvG011120	FBgn0003300	M9NHG0	FlyFactorSurvey	-	-
Orange	PvG003854	FBgn0000370	M9PBF8	FlyFactorSurvey	-	-
Orange	PvG030037	FBgn0011648	M9PBX0	FlyFactorSurvey	-	-
Orange	PvG013747	FBgn0000097	M9PC88	FlyFactorSurvey	-	-
Orange	PvG030481	FBgn0011723	M9PEX3	FlyFactorSurvey	-	-
Orange	PvG014702	FBgn0000964	M9PG80	FlyFactorSurvey	-	-
Orange	PvG001390	MA0084114	M9PGK0	cisbp	-	-
Orange	PvG013738	FBgn0023094	O61734	FlyFactorSurvey	-inf	1
Orange	PvG013738	MA0080191	O61734	cisbp	-	-
Orange	PvG013738	MA0080192	O61734	cisbp	-inf	1
Orange	PvG021633	FBgn0023076	O61735	FlyFactorSurvey	-	-
Orange	PvG021633	MA0080176	O61735	cisbp	-	-
Orange	PvG021633	MA0080177	O61735	cisbp	-	-
Orange	PvG021633	MA0080178	O61735	cisbp	-	-
Orange	PvG021633	MA0080179	O61735	cisbp	-	-
Orange	PvG025913	FBgn0011655	O62609	FlyFactorSurvey	-	-
Orange	PvG023715	MA0166	P02833	jaspar2018	-	-
Orange	PvG029323	FBgn0001180	P05084	FlyFactorSurvey	-	-
Orange	PvG029323	MA0049	P05084	jaspar2018	27.5	0.025
Orange	PvG006086	MA0203	P09077	jaspar2018	-	-
Orange	PvG031909	FBgn0001323	P13054	FlyFactorSurvey	-	-
Orange	PvG026691	MA0446	P14734	jaspar2018	-	-
Orange	PvG033310	MA0022	P15330	jaspar2018	-	-
Orange	PvG033310	MA0023	P15330	jaspar2018	-	-
Orange	PvG006094	MA0254	P16241	jaspar2018	-4.08	1
Orange	PvG002561	FBgn0003651	P16375	FlyFactorSurvey	-8	0.967
Orange	PvG005703	FBgn0003720	P18102	FlyFactorSurvey	-	-
Orange	PvG005703	MA0459	P18102	jaspar2018	-	-
Orange	PvG033843	FBgn0001291	P18289	FlyFactorSurvey	-	-
Orange	PvG002788	MA0026	P20105	jaspar2018	-	-
Orange	PvG025543	MA0016	P20153	jaspar2018	-	-
Orange	PvG022755	MA0530	P20482	jaspar2018	-0.962	0.043
Orange	PvG018882	FBgn0001222	P22813	FlyFactorSurvey	-inf	1
Orange	PvG031683	FBgn0000504	P23023	FlyFactorSurvey	-inf	1
Orange	PvG017720	FBgn0004837	P28159	FlyFactorSurvey	-inf	1
Orange	PvG017720	MA0085	P28159	jaspar2018	-	-
Orange	PvG008120	FBgn0004396	P29747	FlyFactorSurvey	-	-
Orange	PvG031093	FBgn0005658	P29774	FlyFactorSurvey	-	-
Orange	PvG012246	MA0916	P29776	jaspar2018	-	-
Orange	PvG014650	MA0197	P31368	jaspar2018	-4.87	0.986
Orange	PvG014650	MA0197	P31368	jaspar2018	-	-
Orange	PvG001047	FBgn0001150	P39572	FlyFactorSurvey	-	-
Orange	PvG001047	MA0447	P39572	jaspar2018	-	-
Orange	PvG029178	MA0222	P40427	jaspar2018	-	-
Orange	PvG003458	MA0126	P51521	jaspar2018	-	-
Orange	PvG027886	FBgn0005638	Q02637	FlyFactorSurvey	-	-
Orange	PvG027886	MA0244	Q02637	jaspar2018	-	-
Orange	PvG000336	FBgn0004510	Q04688	FlyFactorSurvey	-	-
Orange	PvG025794	FBgn0261239	Q05192	FlyFactorSurvey	-inf	1
Orange	PvG031138	MA0532	Q24151	jaspar2018	-	-
Orange	PvG003006	MA0185	Q24180	jaspar2018	-	-
Orange	PvG006426	FBgn0050420	Q2PE13	FlyFactorSurvey	-2.53	0.038
Orange	PvG002682	FBgn0033010	Q7K2V1	FlyFactorSurvey	-inf	1
Orange	PvG011999	FBgn0016076	Q7KTN9	FlyFactorSurvey	-	-
Orange	PvG014045	FBgn0039225	Q8MRW5	FlyFactorSurvey	-	-
Orange	PvG022603	FBgn0035849	Q8WS79	FlyFactorSurvey	-10.5	0.996
Orange	PvG021528	FBgn0014018	Q94527	FlyFactorSurvey	-	-
Orange	PvG017353	FBgn0038197	Q95V55	FlyFactorSurvey	-	-
Orange	PvG007084	MA0536	Q9VEZ8	jaspar2018	-	-
Orange	PvG007117	FBgn0037436	Q9VI12	FlyFactorSurvey	-	-
Orange	PvG030151	FBgn0032223	Q9VKZ0	FlyFactorSurvey	-	-
Orange	PvG021515	FBgn0015381	Q9VML1	FlyFactorSurvey	-	-
Orange	PvG022849	FBgn0045759	Q9VS05	FlyFactorSurvey	3.43	0.001
Orange	PvG005038	MA0531	Q9VS55	jaspar2018	-	-
Orange	PvG001977	FBgn0035956	Q9VST2	FlyFactorSurvey	-	-
Orange	PvG005530	FBgn0036126	Q9VTE8	FlyFactorSurvey	-8.38	0.998
Orange	PvG021968	FBgn0036179	Q9VTK6	FlyFactorSurvey	-6.36	0.017
Orange	PvG034773	FBgn0002723	Q9VYW2	FlyFactorSurvey	-	-
Orange	PvG034773	MA0079973	Q9VYW2	cisbp	-	-
Orange	PvG034773	MA0079974	Q9VYW2	cisbp	-	-
Pink	PvG003851	MA0080112	A0A0B4KFJ2	cisbp	-	-
Pink	PvG003851	MA0080113	A0A0B4KFJ2	cisbp	-inf	1
Pink	PvG003851	MA0080114	A0A0B4KFJ2	cisbp	-	-
Pink	PvG003851	MA0080115	A0A0B4KFJ2	cisbp	-	-
Pink	PvG003851	MA0080116	A0A0B4KFJ2	cisbp	-	-
Pink	PvG003851	MA0080117	A0A0B4KFJ2	cisbp	0.143	0.004
Pink	PvG003851	MA0080118	A0A0B4KFJ2	cisbp	-	-
Pink	PvG003851	MA0080119	A0A0B4KFJ2	cisbp	-	-
Pink	PvG023262	FBgn0000448	A1Z858	FlyFactorSurvey	-	-
Pink	PvG004799	FBgn0034012	A1ZA01	FlyFactorSurvey	-	-
Pink	PvG030836	FBgn0000546	A4UZ51	FlyFactorSurvey	-	-
Pink	PvG012246	FBgn0005660	A8DYS7	FlyFactorSurvey	-10.6	0.991
Pink	PvG022271	FBgn0039411	A8JRD4	FlyFactorSurvey	-	-
Pink	PvG022271	MA0080273	A8JRD4	cisbp	-	-
Pink	PvG030844	FBgn0030505	A8JUV3	FlyFactorSurvey	-	-
Pink	PvG017947	FBgn0003345	A8JUY5	FlyFactorSurvey	-	-
Pink	PvG022743	FBgn0001297	A8MPH9	FlyFactorSurvey	-	-
Pink	PvG029523	FBgn0005659	B7FNJ4	FlyFactorSurvey	-	-
Pink	PvG009081	FBgn0000028	B7Z0Y6	FlyFactorSurvey	-5.95	0.998
Pink	PvG034653	FBgn0004895	D3PFH7	FlyFactorSurvey	15.7	0
Pink	PvG021123	FBgn0086910	E0R905	FlyFactorSurvey	-	-
Pink	PvG007084	FBgn0003507	E2QCY6	FlyFactorSurvey	-	-
Pink	PvG024698	FBgn0000568	E3CTP0	FlyFactorSurvey	-	-
Pink	PvG031517	FBgn0015239	M9MS41	FlyFactorSurvey	-	-
Pink	PvG033380	FBgn0017578	M9NDC9	FlyFactorSurvey	-	-
Pink	PvG033380	MA0080154	M9NDC9	cisbp	-	-
Pink	PvG033380	MA0080155	M9NDC9	cisbp	-	-
Pink	PvG016437	FBgn0004865	M9NDE9	FlyFactorSurvey	-	-
Pink	PvG013595	FBgn0001078	M9NFK2	FlyFactorSurvey	-	-
Pink	PvG011120	FBgn0003300	M9NHG0	FlyFactorSurvey	-	-
Pink	PvG003854	FBgn0000370	M9PBF8	FlyFactorSurvey	-	-
Pink	PvG030037	FBgn0011648	M9PBX0	FlyFactorSurvey	-	-
Pink	PvG013747	FBgn0000097	M9PC88	FlyFactorSurvey	-	-
Pink	PvG030481	FBgn0011723	M9PEX3	FlyFactorSurvey	8.13	0.029
Pink	PvG014702	FBgn0000964	M9PG80	FlyFactorSurvey	-	-
Pink	PvG001390	MA0084114	M9PGK0	cisbp	-	-
Pink	PvG013738	FBgn0023094	O61734	FlyFactorSurvey	-	-
Pink	PvG013738	MA0080191	O61734	cisbp	-	-
Pink	PvG013738	MA0080192	O61734	cisbp	-	-
Pink	PvG021633	FBgn0023076	O61735	FlyFactorSurvey	-	-
Pink	PvG021633	MA0080176	O61735	cisbp	-	-
Pink	PvG021633	MA0080177	O61735	cisbp	-	-
Pink	PvG021633	MA0080178	O61735	cisbp	-	-
Pink	PvG021633	MA0080179	O61735	cisbp	-	-
Pink	PvG025913	FBgn0011655	O62609	FlyFactorSurvey	-8.42	1
Pink	PvG023715	MA0166	P02833	jaspar2018	-6.25	0.999
Pink	PvG029323	FBgn0001180	P05084	FlyFactorSurvey	-	-
Pink	PvG029323	MA0049	P05084	jaspar2018	84.3	0
Pink	PvG006086	MA0203	P09077	jaspar2018	-6.13	1
Pink	PvG031909	FBgn0001323	P13054	FlyFactorSurvey	-8.13	0.979
Pink	PvG026691	MA0446	P14734	jaspar2018	-	-
Pink	PvG033310	MA0022	P15330	jaspar2018	-	-
Pink	PvG033310	MA0023	P15330	jaspar2018	-	-
Pink	PvG006094	MA0254	P16241	jaspar2018	-	-
Pink	PvG002561	FBgn0003651	P16375	FlyFactorSurvey	-	-
Pink	PvG005703	FBgn0003720	P18102	FlyFactorSurvey	-	-
Pink	PvG005703	MA0459	P18102	jaspar2018	-	-
Pink	PvG033843	FBgn0001291	P18289	FlyFactorSurvey	-	-
Pink	PvG002788	MA0026	P20105	jaspar2018	-6.63	0.981
Pink	PvG025543	MA0016	P20153	jaspar2018	-	-
Pink	PvG022755	MA0530	P20482	jaspar2018	-7.69	0.996
Pink	PvG018882	FBgn0001222	P22813	FlyFactorSurvey	-3.58	0.039
Pink	PvG031683	FBgn0000504	P23023	FlyFactorSurvey	-inf	1
Pink	PvG017720	FBgn0004837	P28159	FlyFactorSurvey	-	-
Pink	PvG017720	MA0085	P28159	jaspar2018	-	-
Pink	PvG008120	FBgn0004396	P29747	FlyFactorSurvey	-	-
Pink	PvG031093	FBgn0005658	P29774	FlyFactorSurvey	-inf	1
Pink	PvG012246	MA0916	P29776	jaspar2018	-	-
Pink	PvG014650	MA0197	P31368	jaspar2018	-6.12	1
Pink	PvG014650	MA0197	P31368	jaspar2018	-	-
Pink	PvG001047	FBgn0001150	P39572	FlyFactorSurvey	-	-
Pink	PvG001047	MA0447	P39572	jaspar2018	-4.74	0.028
Pink	PvG029178	MA0222	P40427	jaspar2018	-	-
Pink	PvG003458	MA0126	P51521	jaspar2018	6.3	0
Pink	PvG027886	FBgn0005638	Q02637	FlyFactorSurvey	-1.6	0.023
Pink	PvG027886	MA0244	Q02637	jaspar2018	-	-
Pink	PvG000336	FBgn0004510	Q04688	FlyFactorSurvey	-	-
Pink	PvG025794	FBgn0261239	Q05192	FlyFactorSurvey	-	-
Pink	PvG031138	MA0532	Q24151	jaspar2018	-	-
Pink	PvG003006	MA0185	Q24180	jaspar2018	-1.51	0.01
Pink	PvG006426	FBgn0050420	Q2PE13	FlyFactorSurvey	-inf	1
Pink	PvG002682	FBgn0033010	Q7K2V1	FlyFactorSurvey	-	-
Pink	PvG011999	FBgn0016076	Q7KTN9	FlyFactorSurvey	-	-
Pink	PvG014045	FBgn0039225	Q8MRW5	FlyFactorSurvey	-	-
Pink	PvG022603	FBgn0035849	Q8WS79	FlyFactorSurvey	-	-
Pink	PvG021528	FBgn0014018	Q94527	FlyFactorSurvey	-4.08	0.009
Pink	PvG017353	FBgn0038197	Q95V55	FlyFactorSurvey	5.25	0.001
Pink	PvG007084	MA0536	Q9VEZ8	jaspar2018	-	-
Pink	PvG007117	FBgn0037436	Q9VI12	FlyFactorSurvey	-	-
Pink	PvG030151	FBgn0032223	Q9VKZ0	FlyFactorSurvey	-	-
Pink	PvG021515	FBgn0015381	Q9VML1	FlyFactorSurvey	-	-
Pink	PvG022849	FBgn0045759	Q9VS05	FlyFactorSurvey	9.4	0
Pink	PvG005038	MA0531	Q9VS55	jaspar2018	-	-
Pink	PvG001977	FBgn0035956	Q9VST2	FlyFactorSurvey	-	-
Pink	PvG005530	FBgn0036126	Q9VTE8	FlyFactorSurvey	-	-
Pink	PvG021968	FBgn0036179	Q9VTK6	FlyFactorSurvey	-	-
Pink	PvG034773	FBgn0002723	Q9VYW2	FlyFactorSurvey	-	-
Pink	PvG034773	MA0079973	Q9VYW2	cisbp	-	-
Pink	PvG034773	MA0079974	Q9VYW2	cisbp	-	-
Purple	PvG003851	MA0080112	A0A0B4KFJ2	cisbp	-	-
Purple	PvG003851	MA0080113	A0A0B4KFJ2	cisbp	-inf	1
Purple	PvG003851	MA0080114	A0A0B4KFJ2	cisbp	-	-
Purple	PvG003851	MA0080115	A0A0B4KFJ2	cisbp	-	-
Purple	PvG003851	MA0080116	A0A0B4KFJ2	cisbp	-	-
Purple	PvG003851	MA0080117	A0A0B4KFJ2	cisbp	-	-
Purple	PvG003851	MA0080118	A0A0B4KFJ2	cisbp	-	-
Purple	PvG003851	MA0080119	A0A0B4KFJ2	cisbp	-	-
Purple	PvG023262	FBgn0000448	A1Z858	FlyFactorSurvey	-	-
Purple	PvG004799	FBgn0034012	A1ZA01	FlyFactorSurvey	-	-
Purple	PvG030836	FBgn0000546	A4UZ51	FlyFactorSurvey	-	-
Purple	PvG012246	FBgn0005660	A8DYS7	FlyFactorSurvey	-	-
Purple	PvG022271	FBgn0039411	A8JRD4	FlyFactorSurvey	-	-
Purple	PvG022271	MA0080273	A8JRD4	cisbp	-	-
Purple	PvG030844	FBgn0030505	A8JUV3	FlyFactorSurvey	-	-
Purple	PvG017947	FBgn0003345	A8JUY5	FlyFactorSurvey	-4.16	0.996
Purple	PvG022743	FBgn0001297	A8MPH9	FlyFactorSurvey	-	-
Purple	PvG029523	FBgn0005659	B7FNJ4	FlyFactorSurvey	-inf	1
[truncated: 675 more rows]

## Sheet: MEA_500bp
S5 Data : Transcription factor–binding elements in P. vanderplanki genes included in modules detected by motif enrichment analysis (CLOVER) and Granger causality test.
Module	PvTFID	Motif	Accession Number	Reference Database	Score	P.value
Black	PvG003851	MA0080112	A0A0B4KFJ2	cisbp	-	-
Black	PvG003851	MA0080113	A0A0B4KFJ2	cisbp	-inf	1
Black	PvG003851	MA0080114	A0A0B4KFJ2	cisbp	-	-
Black	PvG003851	MA0080115	A0A0B4KFJ2	cisbp	-	-
Black	PvG003851	MA0080116	A0A0B4KFJ2	cisbp	-	-
Black	PvG003851	MA0080117	A0A0B4KFJ2	cisbp	-	-
Black	PvG003851	MA0080118	A0A0B4KFJ2	cisbp	-	-
Black	PvG003851	MA0080119	A0A0B4KFJ2	cisbp	-	-
Black	PvG023262	FBgn0000448	A1Z858	FlyFactorSurvey	-2.12	0.002
Black	PvG004799	FBgn0034012	A1ZA01	FlyFactorSurvey	-	-
Black	PvG030836	FBgn0000546	A4UZ51	FlyFactorSurvey	-	-
Black	PvG012246	FBgn0005660	A8DYS7	FlyFactorSurvey	-	-
Black	PvG022271	FBgn0039411	A8JRD4	FlyFactorSurvey	-	-
Black	PvG022271	MA0080273	A8JRD4	cisbp	-	-
Black	PvG030844	FBgn0030505	A8JUV3	FlyFactorSurvey	-	-
Black	PvG017947	FBgn0003345	A8JUY5	FlyFactorSurvey	22.8	0.039
Black	PvG022743	FBgn0001297	A8MPH9	FlyFactorSurvey	-	-
Black	PvG029523	FBgn0005659	B7FNJ4	FlyFactorSurvey	-	-
Black	PvG009081	FBgn0000028	B7Z0Y6	FlyFactorSurvey	-	-
Black	PvG034653	FBgn0004895	D3PFH7	FlyFactorSurvey	31.7	0
Black	PvG021123	FBgn0086910	E0R905	FlyFactorSurvey	-	-
Black	PvG007084	FBgn0003507	E2QCY6	FlyFactorSurvey	0.152	0
Black	PvG024698	FBgn0000568	E3CTP0	FlyFactorSurvey	-2.53	0.008
Black	PvG031517	FBgn0015239	M9MS41	FlyFactorSurvey	-2.78	0.049
Black	PvG033380	FBgn0017578	M9NDC9	FlyFactorSurvey	-	-
Black	PvG033380	MA0080154	M9NDC9	cisbp	-	-
Black	PvG033380	MA0080155	M9NDC9	cisbp	-	-
Black	PvG016437	FBgn0004865	M9NDE9	FlyFactorSurvey	-1.28	0
Black	PvG013595	FBgn0001078	M9NFK2	FlyFactorSurvey	-	-
Black	PvG011120	FBgn0003300	M9NHG0	FlyFactorSurvey	0.418	0.034
Black	PvG003854	FBgn0000370	M9PBF8	FlyFactorSurvey	-	-
Black	PvG030037	FBgn0011648	M9PBX0	FlyFactorSurvey	-	-
Black	PvG013747	FBgn0000097	M9PC88	FlyFactorSurvey	-	-
Black	PvG030481	FBgn0011723	M9PEX3	FlyFactorSurvey	-	-
Black	PvG014702	FBgn0000964	M9PG80	FlyFactorSurvey	-	-
Black	PvG001390	MA0084114	M9PGK0	cisbp	-	-
Black	PvG013738	FBgn0023094	O61734	FlyFactorSurvey	-	-
Black	PvG013738	MA0080191	O61734	cisbp	-	-
Black	PvG013738	MA0080192	O61734	cisbp	-	-
Black	PvG021633	FBgn0023076	O61735	FlyFactorSurvey	-	-
Black	PvG021633	MA0080176	O61735	cisbp	-	-
Black	PvG021633	MA0080177	O61735	cisbp	-	-
Black	PvG021633	MA0080178	O61735	cisbp	-	-
Black	PvG021633	MA0080179	O61735	cisbp	-	-
Black	PvG025913	FBgn0011655	O62609	FlyFactorSurvey	-	-
Black	PvG023715	MA0166	P02833	jaspar2018	-	-
Black	PvG029323	FBgn0001180	P05084	FlyFactorSurvey	-	-
Black	PvG029323	MA0049	P05084	jaspar2018	310	0.004
Black	PvG006086	MA0203	P09077	jaspar2018	-	-
Black	PvG031909	FBgn0001323	P13054	FlyFactorSurvey	-	-
Black	PvG026691	MA0446	P14734	jaspar2018	5.21	0.008
Black	PvG033310	MA0022	P15330	jaspar2018	-	-
Black	PvG033310	MA0023	P15330	jaspar2018	-	-
Black	PvG006094	MA0254	P16241	jaspar2018	-	-
Black	PvG002561	FBgn0003651	P16375	FlyFactorSurvey	-2.22	0.021
Black	PvG005703	FBgn0003720	P18102	FlyFactorSurvey	-	-
Black	PvG005703	MA0459	P18102	jaspar2018	-	-
Black	PvG033843	FBgn0001291	P18289	FlyFactorSurvey	-	-
Black	PvG002788	MA0026	P20105	jaspar2018	-	-
Black	PvG025543	MA0016	P20153	jaspar2018	-4.99	0.043
Black	PvG022755	MA0530	P20482	jaspar2018	-	-
Black	PvG018882	FBgn0001222	P22813	FlyFactorSurvey	-	-
Black	PvG031683	FBgn0000504	P23023	FlyFactorSurvey	-	-
Black	PvG017720	FBgn0004837	P28159	FlyFactorSurvey	-	-
Black	PvG017720	MA0085	P28159	jaspar2018	-8.46	0.986
Black	PvG008120	FBgn0004396	P29747	FlyFactorSurvey	-	-
Black	PvG031093	FBgn0005658	P29774	FlyFactorSurvey	-	-
Black	PvG012246	MA0916	P29776	jaspar2018	-	-
Black	PvG014650	MA0197	P31368	jaspar2018	-	-
Black	PvG014650	MA0197	P31368	jaspar2018	-	-
Black	PvG001047	FBgn0001150	P39572	FlyFactorSurvey	-	-
Black	PvG001047	MA0447	P39572	jaspar2018	-	-
Black	PvG029178	MA0222	P40427	jaspar2018	-	-
Black	PvG003458	MA0126	P51521	jaspar2018	-3.82	0.042
Black	PvG027886	FBgn0005638	Q02637	FlyFactorSurvey	-	-
Black	PvG027886	MA0244	Q02637	jaspar2018	61.7	0.951
Black	PvG000336	FBgn0004510	Q04688	FlyFactorSurvey	-	-
Black	PvG025794	FBgn0261239	Q05192	FlyFactorSurvey	-	-
Black	PvG031138	MA0532	Q24151	jaspar2018	-	-
Black	PvG003006	MA0185	Q24180	jaspar2018	-0.406	0.002
Black	PvG006426	FBgn0050420	Q2PE13	FlyFactorSurvey	-	-
Black	PvG002682	FBgn0033010	Q7K2V1	FlyFactorSurvey	-	-
Black	PvG011999	FBgn0016076	Q7KTN9	FlyFactorSurvey	-	-
Black	PvG014045	FBgn0039225	Q8MRW5	FlyFactorSurvey	-	-
Black	PvG022603	FBgn0035849	Q8WS79	FlyFactorSurvey	-	-
Black	PvG021528	FBgn0014018	Q94527	FlyFactorSurvey	-5.16	0.05
Black	PvG017353	FBgn0038197	Q95V55	FlyFactorSurvey	-	-
Black	PvG007084	MA0536	Q9VEZ8	jaspar2018	-	-
Black	PvG007117	FBgn0037436	Q9VI12	FlyFactorSurvey	1.77	0.039
Black	PvG030151	FBgn0032223	Q9VKZ0	FlyFactorSurvey	-1.08	0
Black	PvG021515	FBgn0015381	Q9VML1	FlyFactorSurvey	-	-
Black	PvG022849	FBgn0045759	Q9VS05	FlyFactorSurvey	7.94	0
Black	PvG005038	MA0531	Q9VS55	jaspar2018	-	-
Black	PvG001977	FBgn0035956	Q9VST2	FlyFactorSurvey	-	-
Black	PvG005530	FBgn0036126	Q9VTE8	FlyFactorSurvey	-	-
Black	PvG021968	FBgn0036179	Q9VTK6	FlyFactorSurvey	-	-
Black	PvG034773	FBgn0002723	Q9VYW2	FlyFactorSurvey	8.82	0.038
Black	PvG034773	MA0079973	Q9VYW2	cisbp	-	-
Black	PvG034773	MA0079974	Q9VYW2	cisbp	8.82	0.038
Blue	PvG003851	MA0080112	A0A0B4KFJ2	cisbp	-6.83	0.968
Blue	PvG003851	MA0080113	A0A0B4KFJ2	cisbp	-	-
Blue	PvG003851	MA0080114	A0A0B4KFJ2	cisbp	-	-
Blue	PvG003851	MA0080115	A0A0B4KFJ2	cisbp	-	-
Blue	PvG003851	MA0080116	A0A0B4KFJ2	cisbp	-	-
Blue	PvG003851	MA0080117	A0A0B4KFJ2	cisbp	-	-
Blue	PvG003851	MA0080118	A0A0B4KFJ2	cisbp	-	-
Blue	PvG003851	MA0080119	A0A0B4KFJ2	cisbp	-	-
Blue	PvG023262	FBgn0000448	A1Z858	FlyFactorSurvey	-	-
Blue	PvG004799	FBgn0034012	A1ZA01	FlyFactorSurvey	-	-
Blue	PvG030836	FBgn0000546	A4UZ51	FlyFactorSurvey	-	-
Blue	PvG012246	FBgn0005660	A8DYS7	FlyFactorSurvey	-	-
Blue	PvG022271	FBgn0039411	A8JRD4	FlyFactorSurvey	-6.83	0.968
Blue	PvG022271	MA0080273	A8JRD4	cisbp	-6.83	0.968
Blue	PvG030844	FBgn0030505	A8JUV3	FlyFactorSurvey	-	-
Blue	PvG017947	FBgn0003345	A8JUY5	FlyFactorSurvey	-	-
Blue	PvG022743	FBgn0001297	A8MPH9	FlyFactorSurvey	-	-
Blue	PvG029523	FBgn0005659	B7FNJ4	FlyFactorSurvey	-	-
Blue	PvG009081	FBgn0000028	B7Z0Y6	FlyFactorSurvey	-	-
Blue	PvG034653	FBgn0004895	D3PFH7	FlyFactorSurvey	73.6	0
Blue	PvG021123	FBgn0086910	E0R905	FlyFactorSurvey	-	-
Blue	PvG007084	FBgn0003507	E2QCY6	FlyFactorSurvey	-4.86	0.03
Blue	PvG024698	FBgn0000568	E3CTP0	FlyFactorSurvey	-	-
Blue	PvG031517	FBgn0015239	M9MS41	FlyFactorSurvey	-	-
Blue	PvG033380	FBgn0017578	M9NDC9	FlyFactorSurvey	-	-
Blue	PvG033380	MA0080154	M9NDC9	cisbp	-	-
Blue	PvG033380	MA0080155	M9NDC9	cisbp	-	-
Blue	PvG016437	FBgn0004865	M9NDE9	FlyFactorSurvey	-	-
Blue	PvG013595	FBgn0001078	M9NFK2	FlyFactorSurvey	-5.73	0.968
Blue	PvG011120	FBgn0003300	M9NHG0	FlyFactorSurvey	-	-
Blue	PvG003854	FBgn0000370	M9PBF8	FlyFactorSurvey	-	-
Blue	PvG030037	FBgn0011648	M9PBX0	FlyFactorSurvey	-	-
Blue	PvG013747	FBgn0000097	M9PC88	FlyFactorSurvey	-	-
Blue	PvG030481	FBgn0011723	M9PEX3	FlyFactorSurvey	-	-
Blue	PvG014702	FBgn0000964	M9PG80	FlyFactorSurvey	-	-
Blue	PvG001390	MA0084114	M9PGK0	cisbp	-	-
Blue	PvG013738	FBgn0023094	O61734	FlyFactorSurvey	-	-
Blue	PvG013738	MA0080191	O61734	cisbp	-	-
Blue	PvG013738	MA0080192	O61734	cisbp	-	-
Blue	PvG021633	FBgn0023076	O61735	FlyFactorSurvey	-	-
Blue	PvG021633	MA0080176	O61735	cisbp	-	-
Blue	PvG021633	MA0080177	O61735	cisbp	-	-
Blue	PvG021633	MA0080178	O61735	cisbp	-	-
Blue	PvG021633	MA0080179	O61735	cisbp	-	-
Blue	PvG025913	FBgn0011655	O62609	FlyFactorSurvey	-	-
Blue	PvG023715	MA0166	P02833	jaspar2018	-5.66	1
Blue	PvG029323	FBgn0001180	P05084	FlyFactorSurvey	64.4	0.981
Blue	PvG029323	MA0049	P05084	jaspar2018	-	-
Blue	PvG006086	MA0203	P09077	jaspar2018	-5.72	1
Blue	PvG031909	FBgn0001323	P13054	FlyFactorSurvey	-	-
Blue	PvG026691	MA0446	P14734	jaspar2018	-	-
Blue	PvG033310	MA0022	P15330	jaspar2018	-	-
Blue	PvG033310	MA0023	P15330	jaspar2018	-	-
Blue	PvG006094	MA0254	P16241	jaspar2018	0.664	1
Blue	PvG002561	FBgn0003651	P16375	FlyFactorSurvey	-	-
Blue	PvG005703	FBgn0003720	P18102	FlyFactorSurvey	5.15	0.98
Blue	PvG005703	MA0459	P18102	jaspar2018	5.15	0.98
Blue	PvG033843	FBgn0001291	P18289	FlyFactorSurvey	-	-
Blue	PvG002788	MA0026	P20105	jaspar2018	-	-
Blue	PvG025543	MA0016	P20153	jaspar2018	-5.43	0.034
Blue	PvG022755	MA0530	P20482	jaspar2018	-	-
Blue	PvG018882	FBgn0001222	P22813	FlyFactorSurvey	-	-
Blue	PvG031683	FBgn0000504	P23023	FlyFactorSurvey	-	-
Blue	PvG017720	FBgn0004837	P28159	FlyFactorSurvey	-	-
Blue	PvG017720	MA0085	P28159	jaspar2018	-	-
Blue	PvG008120	FBgn0004396	P29747	FlyFactorSurvey	-	-
Blue	PvG031093	FBgn0005658	P29774	FlyFactorSurvey	-	-
Blue	PvG012246	MA0916	P29776	jaspar2018	-	-
Blue	PvG014650	MA0197	P31368	jaspar2018	-5.99	0.993
Blue	PvG014650	MA0197	P31368	jaspar2018	-5.6	0.994
Blue	PvG001047	FBgn0001150	P39572	FlyFactorSurvey	-	-
Blue	PvG001047	MA0447	P39572	jaspar2018	-	-
Blue	PvG029178	MA0222	P40427	jaspar2018	-	-
Blue	PvG003458	MA0126	P51521	jaspar2018	-2.11	0
Blue	PvG027886	FBgn0005638	Q02637	FlyFactorSurvey	1.28	0.007
Blue	PvG027886	MA0244	Q02637	jaspar2018	-	-
Blue	PvG000336	FBgn0004510	Q04688	FlyFactorSurvey	-	-
Blue	PvG025794	FBgn0261239	Q05192	FlyFactorSurvey	-	-
Blue	PvG031138	MA0532	Q24151	jaspar2018	-	-
Blue	PvG003006	MA0185	Q24180	jaspar2018	-2.25	0.004
Blue	PvG006426	FBgn0050420	Q2PE13	FlyFactorSurvey	1.99	0.013
Blue	PvG002682	FBgn0033010	Q7K2V1	FlyFactorSurvey	-inf	1
Blue	PvG011999	FBgn0016076	Q7KTN9	FlyFactorSurvey	-	-
Blue	PvG014045	FBgn0039225	Q8MRW5	FlyFactorSurvey	-	-
Blue	PvG022603	FBgn0035849	Q8WS79	FlyFactorSurvey	-	-
Blue	PvG021528	FBgn0014018	Q94527	FlyFactorSurvey	-	-
Blue	PvG017353	FBgn0038197	Q95V55	FlyFactorSurvey	-	-
Blue	PvG007084	MA0536	Q9VEZ8	jaspar2018	-	-
Blue	PvG007117	FBgn0037436	Q9VI12	FlyFactorSurvey	-	-
Blue	PvG030151	FBgn0032223	Q9VKZ0	FlyFactorSurvey	-	-
Blue	PvG021515	FBgn0015381	Q9VML1	FlyFactorSurvey	4.29	0.979
Blue	PvG022849	FBgn0045759	Q9VS05	FlyFactorSurvey	29	0
Blue	PvG005038	MA0531	Q9VS55	jaspar2018	-	-
Blue	PvG001977	FBgn0035956	Q9VST2	FlyFactorSurvey	-	-
Blue	PvG005530	FBgn0036126	Q9VTE8	FlyFactorSurvey	-	-
Blue	PvG021968	FBgn0036179	Q9VTK6	FlyFactorSurvey	-	-
Blue	PvG034773	FBgn0002723	Q9VYW2	FlyFactorSurvey	-	-
Blue	PvG034773	MA0079973	Q9VYW2	cisbp	-	-
Blue	PvG034773	MA0079974	Q9VYW2	cisbp	-	-
Brown	PvG003851	MA0080112	A0A0B4KFJ2	cisbp	-	-
Brown	PvG003851	MA0080113	A0A0B4KFJ2	cisbp	-	-
Brown	PvG003851	MA0080114	A0A0B4KFJ2	cisbp	-	-
Brown	PvG003851	MA0080115	A0A0B4KFJ2	cisbp	-	-
Brown	PvG003851	MA0080116	A0A0B4KFJ2	cisbp	-	-
Brown	PvG003851	MA0080117	A0A0B4KFJ2	cisbp	-	-
Brown	PvG003851	MA0080118	A0A0B4KFJ2	cisbp	-	-
Brown	PvG003851	MA0080119	A0A0B4KFJ2	cisbp	-	-
Brown	PvG023262	FBgn0000448	A1Z858	FlyFactorSurvey	-4.15	0.021
Brown	PvG004799	FBgn0034012	A1ZA01	FlyFactorSurvey	-	-
Brown	PvG030836	FBgn0000546	A4UZ51	FlyFactorSurvey	-5.56	0.951
Brown	PvG012246	FBgn0005660	A8DYS7	FlyFactorSurvey	-	-
Brown	PvG022271	FBgn0039411	A8JRD4	FlyFactorSurvey	-	-
Brown	PvG022271	MA0080273	A8JRD4	cisbp	-	-
Brown	PvG030844	FBgn0030505	A8JUV3	FlyFactorSurvey	-	-
Brown	PvG017947	FBgn0003345	A8JUY5	FlyFactorSurvey	-	-
Brown	PvG022743	FBgn0001297	A8MPH9	FlyFactorSurvey	-	-
Brown	PvG029523	FBgn0005659	B7FNJ4	FlyFactorSurvey	-	-
Brown	PvG009081	FBgn0000028	B7Z0Y6	FlyFactorSurvey	-	-
Brown	PvG034653	FBgn0004895	D3PFH7	FlyFactorSurvey	56.2	0
Brown	PvG021123	FBgn0086910	E0R905	FlyFactorSurvey	-	-
Brown	PvG007084	FBgn0003507	E2QCY6	FlyFactorSurvey	-	-
Brown	PvG024698	FBgn0000568	E3CTP0	FlyFactorSurvey	-	-
Brown	PvG031517	FBgn0015239	M9MS41	FlyFactorSurvey	-	-
Brown	PvG033380	FBgn0017578	M9NDC9	FlyFactorSurvey	-	-
Brown	PvG033380	MA0080154	M9NDC9	cisbp	-	-
Brown	PvG033380	MA0080155	M9NDC9	cisbp	-	-
Brown	PvG016437	FBgn0004865	M9NDE9	FlyFactorSurvey	-	-
Brown	PvG013595	FBgn0001078	M9NFK2	FlyFactorSurvey	-6.2	0.998
Brown	PvG011120	FBgn0003300	M9NHG0	FlyFactorSurvey	-	-
Brown	PvG003854	FBgn0000370	M9PBF8	FlyFactorSurvey	-	-
Brown	PvG030037	FBgn0011648	M9PBX0	FlyFactorSurvey	3.56	0.027
Brown	PvG013747	FBgn0000097	M9PC88	FlyFactorSurvey	-	-
Brown	PvG030481	FBgn0011723	M9PEX3	FlyFactorSurvey	16.2	0.953
Brown	PvG014702	FBgn0000964	M9PG80	FlyFactorSurvey	-	-
Brown	PvG001390	MA0084114	M9PGK0	cisbp	-	-
Brown	PvG013738	FBgn0023094	O61734	FlyFactorSurvey	-	-
Brown	PvG013738	MA0080191	O61734	cisbp	-	-
Brown	PvG013738	MA0080192	O61734	cisbp	-	-
Brown	PvG021633	FBgn0023076	O61735	FlyFactorSurvey	-	-
Brown	PvG021633	MA0080176	O61735	cisbp	-	-
Brown	PvG021633	MA0080177	O61735	cisbp	-	-
Brown	PvG021633	MA0080178	O61735	cisbp	-	-
Brown	PvG021633	MA0080179	O61735	cisbp	-	-
Brown	PvG025913	FBgn0011655	O62609	FlyFactorSurvey	1.34	0.046
Brown	PvG023715	MA0166	P02833	jaspar2018	-5.22	0.969
Brown	PvG029323	FBgn0001180	P05084	FlyFactorSurvey	41.3	0.996
Brown	PvG029323	MA0049	P05084	jaspar2018	-	-
Brown	PvG006086	MA0203	P09077	jaspar2018	-5.23	0.975
Brown	PvG031909	FBgn0001323	P13054	FlyFactorSurvey	-	-
Brown	PvG026691	MA0446	P14734	jaspar2018	-	-
Brown	PvG033310	MA0022	P15330	jaspar2018	-	-
Brown	PvG033310	MA0023	P15330	jaspar2018	-	-
Brown	PvG006094	MA0254	P16241	jaspar2018	-	-
Brown	PvG002561	FBgn0003651	P16375	FlyFactorSurvey	-6.37	0.997
Brown	PvG005703	FBgn0003720	P18102	FlyFactorSurvey	0.209	0.998
Brown	PvG005703	MA0459	P18102	jaspar2018	0.209	0.998
Brown	PvG033843	FBgn0001291	P18289	FlyFactorSurvey	-	-
Brown	PvG002788	MA0026	P20105	jaspar2018	-	-
Brown	PvG025543	MA0016	P20153	jaspar2018	-	-
Brown	PvG022755	MA0530	P20482	jaspar2018	-	-
Brown	PvG018882	FBgn0001222	P22813	FlyFactorSurvey	-2.28	0.03
Brown	PvG031683	FBgn0000504	P23023	FlyFactorSurvey	-inf	1
Brown	PvG017720	FBgn0004837	P28159	FlyFactorSurvey	-inf	1
Brown	PvG017720	MA0085	P28159	jaspar2018	-	-
Brown	PvG008120	FBgn0004396	P29747	FlyFactorSurvey	-8.58	0.983
Brown	PvG031093	FBgn0005658	P29774	FlyFactorSurvey	-	-
Brown	PvG012246	MA0916	P29776	jaspar2018	-	-
Brown	PvG014650	MA0197	P31368	jaspar2018	-	-
Brown	PvG014650	MA0197	P31368	jaspar2018	-	-
Brown	PvG001047	FBgn0001150	P39572	FlyFactorSurvey	-	-
Brown	PvG001047	MA0447	P39572	jaspar2018	-	-
Brown	PvG029178	MA0222	P40427	jaspar2018	-	-
Brown	PvG003458	MA0126	P51521	jaspar2018	-2.67	0
Brown	PvG027886	FBgn0005638	Q02637	FlyFactorSurvey	-1.06	0.031
Brown	PvG027886	MA0244	Q02637	jaspar2018	-	-
Brown	PvG000336	FBgn0004510	Q04688	FlyFactorSurvey	-	-
Brown	PvG025794	FBgn0261239	Q05192	FlyFactorSurvey	-	-
Brown	PvG031138	MA0532	Q24151	jaspar2018	-	-
Brown	PvG003006	MA0185	Q24180	jaspar2018	0.0712	0
Brown	PvG006426	FBgn0050420	Q2PE13	FlyFactorSurvey	-	-
Brown	PvG002682	FBgn0033010	Q7K2V1	FlyFactorSurvey	-	-
Brown	PvG011999	FBgn0016076	Q7KTN9	FlyFactorSurvey	-	-
Brown	PvG014045	FBgn0039225	Q8MRW5	FlyFactorSurvey	-	-
Brown	PvG022603	FBgn0035849	Q8WS79	FlyFactorSurvey	-	-
Brown	PvG021528	FBgn0014018	Q94527	FlyFactorSurvey	-	-
Brown	PvG017353	FBgn0038197	Q95V55	FlyFactorSurvey	-	-
Brown	PvG007084	MA0536	Q9VEZ8	jaspar2018	-	-
Brown	PvG007117	FBgn0037436	Q9VI12	FlyFactorSurvey	-	-
Brown	PvG030151	FBgn0032223	Q9VKZ0	FlyFactorSurvey	-	-
Brown	PvG021515	FBgn0015381	Q9VML1	FlyFactorSurvey	3.04	0.97
Brown	PvG022849	FBgn0045759	Q9VS05	FlyFactorSurvey	15.8	0
Brown	PvG005038	MA0531	Q9VS55	jaspar2018	-	-
Brown	PvG001977	FBgn0035956	Q9VST2	FlyFactorSurvey	-3.45	0.977
Brown	PvG005530	FBgn0036126	Q9VTE8	FlyFactorSurvey	-	-
Brown	PvG021968	FBgn0036179	Q9VTK6	FlyFactorSurvey	-	-
Brown	PvG034773	FBgn0002723	Q9VYW2	FlyFactorSurvey	-	-
Brown	PvG034773	MA0079973	Q9VYW2	cisbp	-	-
Brown	PvG034773	MA0079974	Q9VYW2	cisbp	-	-
Cyan	PvG003851	MA0080112	A0A0B4KFJ2	cisbp	-	-
Cyan	PvG003851	MA0080113	A0A0B4KFJ2	cisbp	-	-
Cyan	PvG003851	MA0080114	A0A0B4KFJ2	cisbp	-	-
Cyan	PvG003851	MA0080115	A0A0B4KFJ2	cisbp	-	-
Cyan	PvG003851	MA0080116	A0A0B4KFJ2	cisbp	-	-
Cyan	PvG003851	MA0080117	A0A0B4KFJ2	cisbp	-	-
Cyan	PvG003851	MA0080118	A0A0B4KFJ2	cisbp	-	-
Cyan	PvG003851	MA0080119	A0A0B4KFJ2	cisbp	-	-
Cyan	PvG023262	FBgn0000448	A1Z858	FlyFactorSurvey	-	-
Cyan	PvG004799	FBgn0034012	A1ZA01	FlyFactorSurvey	-	-
Cyan	PvG030836	FBgn0000546	A4UZ51	FlyFactorSurvey	-	-
Cyan	PvG012246	FBgn0005660	A8DYS7	FlyFactorSurvey	-	-
Cyan	PvG022271	FBgn0039411	A8JRD4	FlyFactorSurvey	-	-
Cyan	PvG022271	MA0080273	A8JRD4	cisbp	-	-
Cyan	PvG030844	FBgn0030505	A8JUV3	FlyFactorSurvey	-	-
Cyan	PvG017947	FBgn0003345	A8JUY5	FlyFactorSurvey	-	-
Cyan	PvG022743	FBgn0001297	A8MPH9	FlyFactorSurvey	-	-
Cyan	PvG029523	FBgn0005659	B7FNJ4	FlyFactorSurvey	-	-
Cyan	PvG009081	FBgn0000028	B7Z0Y6	FlyFactorSurvey	-	-
Cyan	PvG034653	FBgn0004895	D3PFH7	FlyFactorSurvey	26.8	0
Cyan	PvG021123	FBgn0086910	E0R905	FlyFactorSurvey	-	-
Cyan	PvG007084	FBgn0003507	E2QCY6	FlyFactorSurvey	-2.4	0.001
Cyan	PvG024698	FBgn0000568	E3CTP0	FlyFactorSurvey	-	-
Cyan	PvG031517	FBgn0015239	M9MS41	FlyFactorSurvey	-	-
Cyan	PvG033380	FBgn0017578	M9NDC9	FlyFactorSurvey	1.76	0.014
Cyan	PvG033380	MA0080154	M9NDC9	cisbp	0.49	0.026
Cyan	PvG033380	MA0080155	M9NDC9	cisbp	1.76	0.014
Cyan	PvG016437	FBgn0004865	M9NDE9	FlyFactorSurvey	-5.27	0.951
Cyan	PvG013595	FBgn0001078	M9NFK2	FlyFactorSurvey	-6.27	0.998
Cyan	PvG011120	FBgn0003300	M9NHG0	FlyFactorSurvey	-	-
Cyan	PvG003854	FBgn0000370	M9PBF8	FlyFactorSurvey	-	-
Cyan	PvG030037	FBgn0011648	M9PBX0	FlyFactorSurvey	2.59	0.012
Cyan	PvG013747	FBgn0000097	M9PC88	FlyFactorSurvey	-	-
Cyan	PvG030481	FBgn0011723	M9PEX3	FlyFactorSurvey	-	-
Cyan	PvG014702	FBgn0000964	M9PG80	FlyFactorSurvey	-	-
Cyan	PvG001390	MA0084114	M9PGK0	cisbp	0.49	0.026
Cyan	PvG013738	FBgn0023094	O61734	FlyFactorSurvey	-	-
Cyan	PvG013738	MA0080191	O61734	cisbp	-	-
Cyan	PvG013738	MA0080192	O61734	cisbp	-	-
Cyan	PvG021633	FBgn0023076	O61735	FlyFactorSurvey	-	-
Cyan	PvG021633	MA0080176	O61735	cisbp	-	-
Cyan	PvG021633	MA0080177	O61735	cisbp	-	-
Cyan	PvG021633	MA0080178	O61735	cisbp	-	-
Cyan	PvG021633	MA0080179	O61735	cisbp	-	-
Cyan	PvG025913	FBgn0011655	O62609	FlyFactorSurvey	-	-
Cyan	PvG023715	MA0166	P02833	jaspar2018	-4.5	0.953
Cyan	PvG029323	FBgn0001180	P05084	FlyFactorSurvey	-	-
Cyan	PvG029323	MA0049	P05084	jaspar2018	-	-
Cyan	PvG006086	MA0203	P09077	jaspar2018	-	-
Cyan	PvG031909	FBgn0001323	P13054	FlyFactorSurvey	-	-
Cyan	PvG026691	MA0446	P14734	jaspar2018	-	-
Cyan	PvG033310	MA0022	P15330	jaspar2018	-2.02	0.018
Cyan	PvG033310	MA0023	P15330	jaspar2018	-	-
Cyan	PvG006094	MA0254	P16241	jaspar2018	-1.39	0.999
Cyan	PvG002561	FBgn0003651	P16375	FlyFactorSurvey	-5.8	0.994
Cyan	PvG005703	FBgn0003720	P18102	FlyFactorSurvey	-	-
Cyan	PvG005703	MA0459	P18102	jaspar2018	-	-
Cyan	PvG033843	FBgn0001291	P18289	FlyFactorSurvey	-	-
Cyan	PvG002788	MA0026	P20105	jaspar2018	-	-
Cyan	PvG025543	MA0016	P20153	jaspar2018	-	-
Cyan	PvG022755	MA0530	P20482	jaspar2018	-	-
Cyan	PvG018882	FBgn0001222	P22813	FlyFactorSurvey	-inf	1
Cyan	PvG031683	FBgn0000504	P23023	FlyFactorSurvey	-inf	1
Cyan	PvG017720	FBgn0004837	P28159	FlyFactorSurvey	-inf	1
Cyan	PvG017720	MA0085	P28159	jaspar2018	-	-
Cyan	PvG008120	FBgn0004396	P29747	FlyFactorSurvey	-9.33	0.986
Cyan	PvG031093	FBgn0005658	P29774	FlyFactorSurvey	-	-
Cyan	PvG012246	MA0916	P29776	jaspar2018	-	-
Cyan	PvG014650	MA0197	P31368	jaspar2018	-4.92	0.987
Cyan	PvG014650	MA0197	P31368	jaspar2018	-	-
Cyan	PvG001047	FBgn0001150	P39572	FlyFactorSurvey	-	-
Cyan	PvG001047	MA0447	P39572	jaspar2018	-	-
Cyan	PvG029178	MA0222	P40427	jaspar2018	-	-
Cyan	PvG003458	MA0126	P51521	jaspar2018	-1.68	0.002
Cyan	PvG027886	FBgn0005638	Q02637	FlyFactorSurvey	-	-
Cyan	PvG027886	MA0244	Q02637	jaspar2018	-	-
Cyan	PvG000336	FBgn0004510	Q04688	FlyFactorSurvey	-	-
Cyan	PvG025794	FBgn0261239	Q05192	FlyFactorSurvey	-7.16	0.998
Cyan	PvG031138	MA0532	Q24151	jaspar2018	-	-
Cyan	PvG003006	MA0185	Q24180	jaspar2018	1.42	0
Cyan	PvG006426	FBgn0050420	Q2PE13	FlyFactorSurvey	-	-
Cyan	PvG002682	FBgn0033010	Q7K2V1	FlyFactorSurvey	-inf	1
Cyan	PvG011999	FBgn0016076	Q7KTN9	FlyFactorSurvey	-7.28	0.98
Cyan	PvG014045	FBgn0039225	Q8MRW5	FlyFactorSurvey	-	-
Cyan	PvG022603	FBgn0035849	Q8WS79	FlyFactorSurvey	-	-
Cyan	PvG021528	FBgn0014018	Q94527	FlyFactorSurvey	-	-
Cyan	PvG017353	FBgn0038197	Q95V55	FlyFactorSurvey	-	-
Cyan	PvG007084	MA0536	Q9VEZ8	jaspar2018	-	-
Cyan	PvG007117	FBgn0037436	Q9VI12	FlyFactorSurvey	-	-
Cyan	PvG030151	FBgn0032223	Q9VKZ0	FlyFactorSurvey	-	-
Cyan	PvG021515	FBgn0015381	Q9VML1	FlyFactorSurvey	-	-
Cyan	PvG022849	FBgn0045759	Q9VS05	FlyFactorSurvey	18.9	0
Cyan	PvG005038	MA0531	Q9VS55	jaspar2018	10.4	0
Cyan	PvG001977	FBgn0035956	Q9VST2	FlyFactorSurvey	-	-
Cyan	PvG005530	FBgn0036126	Q9VTE8	FlyFactorSurvey	-	-
Cyan	PvG021968	FBgn0036179	Q9VTK6	FlyFactorSurvey	-	-
Cyan	PvG034773	FBgn0002723	Q9VYW2	FlyFactorSurvey	6.16	0.027
Cyan	PvG034773	MA0079973	Q9VYW2	cisbp	-	-
Cyan	PvG034773	MA0079974	Q9VYW2	cisbp	6.16	0.027
Dark green	PvG003851	MA0080112	A0A0B4KFJ2	cisbp	-	-
Dark green	PvG003851	MA0080113	A0A0B4KFJ2	cisbp	-	-
Dark green	PvG003851	MA0080114	A0A0B4KFJ2	cisbp	-	-
Dark green	PvG003851	MA0080115	A0A0B4KFJ2	cisbp	-	-
Dark green	PvG003851	MA0080116	A0A0B4KFJ2	cisbp	-	-
Dark green	PvG003851	MA0080117	A0A0B4KFJ2	cisbp	-	-
Dark green	PvG003851	MA0080118	A0A0B4KFJ2	cisbp	-1.2	0.043
Dark green	PvG003851	MA0080119	A0A0B4KFJ2	cisbp	-	-
Dark green	PvG023262	FBgn0000448	A1Z858	FlyFactorSurvey	-	-
Dark green	PvG004799	FBgn0034012	A1ZA01	FlyFactorSurvey	-	-
Dark green	PvG030836	FBgn0000546	A4UZ51	FlyFactorSurvey	-	-
Dark green	PvG012246	FBgn0005660	A8DYS7	FlyFactorSurvey	-	-
Dark green	PvG022271	FBgn0039411	A8JRD4	FlyFactorSurvey	-	-
Dark green	PvG022271	MA0080273	A8JRD4	cisbp	-	-
Dark green	PvG030844	FBgn0030505	A8JUV3	FlyFactorSurvey	-	-
Dark green	PvG017947	FBgn0003345	A8JUY5	FlyFactorSurvey	-	-
Dark green	PvG022743	FBgn0001297	A8MPH9	FlyFactorSurvey	-	-
Dark green	PvG029523	FBgn0005659	B7FNJ4	FlyFactorSurvey	-	-
Dark green	PvG009081	FBgn0000028	B7Z0Y6	FlyFactorSurvey	-	-
Dark green	PvG034653	FBgn0004895	D3PFH7	FlyFactorSurvey	14.7	0
Dark green	PvG021123	FBgn0086910	E0R905	FlyFactorSurvey	-2.83	0.011
Dark green	PvG007084	FBgn0003507	E2QCY6	FlyFactorSurvey	-	-
Dark green	PvG024698	FBgn0000568	E3CTP0	FlyFactorSurvey	-	-
Dark green	PvG031517	FBgn0015239	M9MS41	FlyFactorSurvey	-5.34	0.96
Dark green	PvG033380	FBgn0017578	M9NDC9	FlyFactorSurvey	1.13	0.014
Dark green	PvG033380	MA0080154	M9NDC9	cisbp	-0.754	0.048
Dark green	PvG033380	MA0080155	M9NDC9	cisbp	1.13	0.014
Dark green	PvG016437	FBgn0004865	M9NDE9	FlyFactorSurvey	-	-
Dark green	PvG013595	FBgn0001078	M9NFK2	FlyFactorSurvey	-	-
Dark green	PvG011120	FBgn0003300	M9NHG0	FlyFactorSurvey	-	-
Dark green	PvG003854	FBgn0000370	M9PBF8	FlyFactorSurvey	-	-
Dark green	PvG030037	FBgn0011648	M9PBX0	FlyFactorSurvey	-	-
Dark green	PvG013747	FBgn0000097	M9PC88	FlyFactorSurvey	-7.67	0.961
Dark green	PvG030481	FBgn0011723	M9PEX3	FlyFactorSurvey	-	-
Dark green	PvG014702	FBgn0000964	M9PG80	FlyFactorSurvey	-	-
Dark green	PvG001390	MA0084114	M9PGK0	cisbp	-0.754	0.048
Dark green	PvG013738	FBgn0023094	O61734	FlyFactorSurvey	-	-
Dark green	PvG013738	MA0080191	O61734	cisbp	2.74	0.013
Dark green	PvG013738	MA0080192	O61734	cisbp	-	-
Dark green	PvG021633	FBgn0023076	O61735	FlyFactorSurvey	-	-
Dark green	PvG021633	MA0080176	O61735	cisbp	2.74	0.013
Dark green	PvG021633	MA0080177	O61735	cisbp	-	-
Dark green	PvG021633	MA0080178	O61735	cisbp	-	-
Dark green	PvG021633	MA0080179	O61735	cisbp	-	-
Dark green	PvG025913	FBgn0011655	O62609	FlyFactorSurvey	-	-
Dark green	PvG023715	MA0166	P02833	jaspar2018	-	-
Dark green	PvG029323	FBgn0001180	P05084	FlyFactorSurvey	-	-
Dark green	PvG029323	MA0049	P05084	jaspar2018	-	-
Dark green	PvG006086	MA0203	P09077	jaspar2018	-	-
Dark green	PvG031909	FBgn0001323	P13054	FlyFactorSurvey	-	-
Dark green	PvG026691	MA0446	P14734	jaspar2018	-	-
Dark green	PvG033310	MA0022	P15330	jaspar2018	-	-
Dark green	PvG033310	MA0023	P15330	jaspar2018	-	-
Dark green	PvG006094	MA0254	P16241	jaspar2018	-	-
Dark green	PvG002561	FBgn0003651	P16375	FlyFactorSurvey	-	-
Dark green	PvG005703	FBgn0003720	P18102	FlyFactorSurvey	-	-
Dark green	PvG005703	MA0459	P18102	jaspar2018	-	-
Dark green	PvG033843	FBgn0001291	P18289	FlyFactorSurvey	-	-
Dark green	PvG002788	MA0026	P20105	jaspar2018	-	-
Dark green	PvG025543	MA0016	P20153	jaspar2018	-	-
Dark green	PvG022755	MA0530	P20482	jaspar2018	-	-
Dark green	PvG018882	FBgn0001222	P22813	FlyFactorSurvey	-	-
Dark green	PvG031683	FBgn0000504	P23023	FlyFactorSurvey	-inf	1
Dark green	PvG017720	FBgn0004837	P28159	FlyFactorSurvey	-	-
Dark green	PvG017720	MA0085	P28159	jaspar2018	-8.24	0.953
Dark green	PvG008120	FBgn0004396	P29747	FlyFactorSurvey	-	-
Dark green	PvG031093	FBgn0005658	P29774	FlyFactorSurvey	-	-
Dark green	PvG012246	MA0916	P29776	jaspar2018	-	-
Dark green	PvG014650	MA0197	P31368	jaspar2018	-	-
Dark green	PvG014650	MA0197	P31368	jaspar2018	-	-
Dark green	PvG001047	FBgn0001150	P39572	FlyFactorSurvey	-	-
Dark green	PvG001047	MA0447	P39572	jaspar2018	-	-
Dark green	PvG029178	MA0222	P40427	jaspar2018	-	-
Dark green	PvG003458	MA0126	P51521	jaspar2018	-	-
Dark green	PvG027886	FBgn0005638	Q02637	FlyFactorSurvey	-	-
Dark green	PvG027886	MA0244	Q02637	jaspar2018	-	-
Dark green	PvG000336	FBgn0004510	Q04688	FlyFactorSurvey	-	-
Dark green	PvG025794	FBgn0261239	Q05192	FlyFactorSurvey	-	-
Dark green	PvG031138	MA0532	Q24151	jaspar2018	-	-
Dark green	PvG003006	MA0185	Q24180	jaspar2018	-	-
Dark green	PvG006426	FBgn0050420	Q2PE13	FlyFactorSurvey	-	-
Dark green	PvG002682	FBgn0033010	Q7K2V1	FlyFactorSurvey	-inf	1
Dark green	PvG011999	FBgn0016076	Q7KTN9	FlyFactorSurvey	-	-
Dark green	PvG014045	FBgn0039225	Q8MRW5	FlyFactorSurvey	-	-
Dark green	PvG022603	FBgn0035849	Q8WS79	FlyFactorSurvey	-	-
Dark green	PvG021528	FBgn0014018	Q94527	FlyFactorSurvey	-4	0.022
Dark green	PvG017353	FBgn0038197	Q95V55	FlyFactorSurvey	-	-
Dark green	PvG007084	MA0536	Q9VEZ8	jaspar2018	-5.98	0.956
Dark green	PvG007117	FBgn0037436	Q9VI12	FlyFactorSurvey	-	-
Dark green	PvG030151	FBgn0032223	Q9VKZ0	FlyFactorSurvey	-	-
Dark green	PvG021515	FBgn0015381	Q9VML1	FlyFactorSurvey	-	-
Dark green	PvG022849	FBgn0045759	Q9VS05	FlyFactorSurvey	3.67	0
Dark green	PvG005038	MA0531	Q9VS55	jaspar2018	-	-
Dark green	PvG001977	FBgn0035956	Q9VST2	FlyFactorSurvey	-	-
Dark green	PvG005530	FBgn0036126	Q9VTE8	FlyFactorSurvey	-	-
Dark green	PvG021968	FBgn0036179	Q9VTK6	FlyFactorSurvey	-	-
Dark green	PvG034773	FBgn0002723	Q9VYW2	FlyFactorSurvey	7.66	0.008
Dark green	PvG034773	MA0079973	Q9VYW2	cisbp	-	-
Dark green	PvG034773	MA0079974	Q9VYW2	cisbp	7.66	0.008
Dark grey	PvG003851	MA0080112	A0A0B4KFJ2	cisbp	-	-
Dark grey	PvG003851	MA0080113	A0A0B4KFJ2	cisbp	-inf	1
Dark grey	PvG003851	MA0080114	A0A0B4KFJ2	cisbp	-	-
Dark grey	PvG003851	MA0080115	A0A0B4KFJ2	cisbp	-	-
Dark grey	PvG003851	MA0080116	A0A0B4KFJ2	cisbp	-	-
Dark grey	PvG003851	MA0080117	A0A0B4KFJ2	cisbp	-	-
Dark grey	PvG003851	MA0080118	A0A0B4KFJ2	cisbp	-inf	1
Dark grey	PvG003851	MA0080119	A0A0B4KFJ2	cisbp	-	-
Dark grey	PvG023262	FBgn0000448	A1Z858	FlyFactorSurvey	-	-
Dark grey	PvG004799	FBgn0034012	A1ZA01	FlyFactorSurvey	-5.2	0.985
Dark grey	PvG030836	FBgn0000546	A4UZ51	FlyFactorSurvey	-	-
Dark grey	PvG012246	FBgn0005660	A8DYS7	FlyFactorSurvey	-	-
Dark grey	PvG022271	FBgn0039411	A8JRD4	FlyFactorSurvey	-	-
Dark grey	PvG022271	MA0080273	A8JRD4	cisbp	-	-
Dark grey	PvG030844	FBgn0030505	A8JUV3	FlyFactorSurvey	-	-
Dark grey	PvG017947	FBgn0003345	A8JUY5	FlyFactorSurvey	-	-
Dark grey	PvG022743	FBgn0001297	A8MPH9	FlyFactorSurvey	-	-
Dark grey	PvG029523	FBgn0005659	B7FNJ4	FlyFactorSurvey	-	-
Dark grey	PvG009081	FBgn0000028	B7Z0Y6	FlyFactorSurvey	-	-
Dark grey	PvG034653	FBgn0004895	D3PFH7	FlyFactorSurvey	-	-
Dark grey	PvG021123	FBgn0086910	E0R905	FlyFactorSurvey	-	-
Dark grey	PvG007084	FBgn0003507	E2QCY6	FlyFactorSurvey	-1.63	0.003
Dark grey	PvG024698	FBgn0000568	E3CTP0	FlyFactorSurvey	-	-
Dark grey	PvG031517	FBgn0015239	M9MS41	FlyFactorSurvey	-	-
Dark grey	PvG033380	FBgn0017578	M9NDC9	FlyFactorSurvey	-	-
Dark grey	PvG033380	MA0080154	M9NDC9	cisbp	-	-
Dark grey	PvG033380	MA0080155	M9NDC9	cisbp	-	-
Dark grey	PvG016437	FBgn0004865	M9NDE9	FlyFactorSurvey	-	-
Dark grey	PvG013595	FBgn0001078	M9NFK2	FlyFactorSurvey	-	-
Dark grey	PvG011120	FBgn0003300	M9NHG0	FlyFactorSurvey	-5.63	0.956
Dark grey	PvG003854	FBgn0000370	M9PBF8	FlyFactorSurvey	-	-
Dark grey	PvG030037	FBgn0011648	M9PBX0	FlyFactorSurvey	-	-
Dark grey	PvG013747	FBgn0000097	M9PC88	FlyFactorSurvey	-	-
Dark grey	PvG030481	FBgn0011723	M9PEX3	FlyFactorSurvey	-	-
Dark grey	PvG014702	FBgn0000964	M9PG80	FlyFactorSurvey	-	-
Dark grey	PvG001390	MA0084114	M9PGK0	cisbp	-	-
Dark grey	PvG013738	FBgn0023094	O61734	FlyFactorSurvey	-	-
Dark grey	PvG013738	MA0080191	O61734	cisbp	-	-
Dark grey	PvG013738	MA0080192	O61734	cisbp	-	-
Dark grey	PvG021633	FBgn0023076	O61735	FlyFactorSurvey	-	-
Dark grey	PvG021633	MA0080176	O61735	cisbp	-	-
Dark grey	PvG021633	MA0080177	O61735	cisbp	-	-
Dark grey	PvG021633	MA0080178	O61735	cisbp	-	-
Dark grey	PvG021633	MA0080179	O61735	cisbp	-	-
Dark grey	PvG025913	FBgn0011655	O62609	FlyFactorSurvey	-	-
Dark grey	PvG023715	MA0166	P02833	jaspar2018	-	-
Dark grey	PvG029323	FBgn0001180	P05084	FlyFactorSurvey	-	-
Dark grey	PvG029323	MA0049	P05084	jaspar2018	-	-
Dark grey	PvG006086	MA0203	P09077	jaspar2018	-	-
Dark grey	PvG031909	FBgn0001323	P13054	FlyFactorSurvey	-6.23	0.961
Dark grey	PvG026691	MA0446	P14734	jaspar2018	-	-
Dark grey	PvG033310	MA0022	P15330	jaspar2018	-	-
Dark grey	PvG033310	MA0023	P15330	jaspar2018	-	-
Dark grey	PvG006094	MA0254	P16241	jaspar2018	-	-
Dark grey	PvG002561	FBgn0003651	P16375	FlyFactorSurvey	-	-
Dark grey	PvG005703	FBgn0003720	P18102	FlyFactorSurvey	-	-
Dark grey	PvG005703	MA0459	P18102	jaspar2018	-	-
Dark grey	PvG033843	FBgn0001291	P18289	FlyFactorSurvey	-	-
Dark grey	PvG002788	MA0026	P20105	jaspar2018	-	-
Dark grey	PvG025543	MA0016	P20153	jaspar2018	-	-
Dark grey	PvG022755	MA0530	P20482	jaspar2018	-	-
Dark grey	PvG018882	FBgn0001222	P22813	FlyFactorSurvey	-1.42	0.021
Dark grey	PvG031683	FBgn0000504	P23023	FlyFactorSurvey	-inf	1
Dark grey	PvG017720	FBgn0004837	P28159	FlyFactorSurvey	-inf	1
Dark grey	PvG017720	MA0085	P28159	jaspar2018	-	-
Dark grey	PvG008120	FBgn0004396	P29747	FlyFactorSurvey	-	-
Dark grey	PvG031093	FBgn0005658	P29774	FlyFactorSurvey	-	-
Dark grey	PvG012246	MA0916	P29776	jaspar2018	-	-
Dark grey	PvG014650	MA0197	P31368	jaspar2018	-	-
Dark grey	PvG014650	MA0197	P31368	jaspar2018	-	-
Dark grey	PvG001047	FBgn0001150	P39572	FlyFactorSurvey	-	-
Dark grey	PvG001047	MA0447	P39572	jaspar2018	-	-
Dark grey	PvG029178	MA0222	P40427	jaspar2018	-	-
Dark grey	PvG003458	MA0126	P51521	jaspar2018	-	-
Dark grey	PvG027886	FBgn0005638	Q02637	FlyFactorSurvey	-5.43	0.982
Dark grey	PvG027886	MA0244	Q02637	jaspar2018	-	-
Dark grey	PvG000336	FBgn0004510	Q04688	FlyFactorSurvey	-	-
Dark grey	PvG025794	FBgn0261239	Q05192	FlyFactorSurvey	0.273	0.048
Dark grey	PvG031138	MA0532	Q24151	jaspar2018	-	-
Dark grey	PvG003006	MA0185	Q24180	jaspar2018	-	-
Dark grey	PvG006426	FBgn0050420	Q2PE13	FlyFactorSurvey	-	-
Dark grey	PvG002682	FBgn0033010	Q7K2V1	FlyFactorSurvey	-inf	1
Dark grey	PvG011999	FBgn0016076	Q7KTN9	FlyFactorSurvey	-	-
Dark grey	PvG014045	FBgn0039225	Q8MRW5	FlyFactorSurvey	-	-
Dark grey	PvG022603	FBgn0035849	Q8WS79	FlyFactorSurvey	-	-
Dark grey	PvG021528	FBgn0014018	Q94527	FlyFactorSurvey	-	-
Dark grey	PvG017353	FBgn0038197	Q95V55	FlyFactorSurvey	-	-
Dark grey	PvG007084	MA0536	Q9VEZ8	jaspar2018	-	-
Dark grey	PvG007117	FBgn0037436	Q9VI12	FlyFactorSurvey	-	-
Dark grey	PvG030151	FBgn0032223	Q9VKZ0	FlyFactorSurvey	-	-
Dark grey	PvG021515	FBgn0015381	Q9VML1	FlyFactorSurvey	-	-
Dark grey	PvG022849	FBgn0045759	Q9VS05	FlyFactorSurvey	-	-
Dark grey	PvG005038	MA0531	Q9VS55	jaspar2018	-	-
Dark grey	PvG001977	FBgn0035956	Q9VST2	FlyFactorSurvey	-	-
Dark grey	PvG005530	FBgn0036126	Q9VTE8	FlyFactorSurvey	-	-
Dark grey	PvG021968	FBgn0036179	Q9VTK6	FlyFactorSurvey	-	-
Dark grey	PvG034773	FBgn0002723	Q9VYW2	FlyFactorSurvey	-	-
Dark grey	PvG034773	MA0079973	Q9VYW2	cisbp	-	-
Dark grey	PvG034773	MA0079974	Q9VYW2	cisbp	-	-
Dark orange	PvG003851	MA0080112	A0A0B4KFJ2	cisbp	-	-
Dark orange	PvG003851	MA0080113	A0A0B4KFJ2	cisbp	-inf	1
Dark orange	PvG003851	MA0080114	A0A0B4KFJ2	cisbp	-	-
Dark orange	PvG003851	MA0080115	A0A0B4KFJ2	cisbp	-	-
Dark orange	PvG003851	MA0080116	A0A0B4KFJ2	cisbp	-	-
Dark orange	PvG003851	MA0080117	A0A0B4KFJ2	cisbp	-	-
Dark orange	PvG003851	MA0080118	A0A0B4KFJ2	cisbp	-	-
Dark orange	PvG003851	MA0080119	A0A0B4KFJ2	cisbp	-	-
Dark orange	PvG023262	FBgn0000448	A1Z858	FlyFactorSurvey	-	-
Dark orange	PvG004799	FBgn0034012	A1ZA01	FlyFactorSurvey	-	-
Dark orange	PvG030836	FBgn0000546	A4UZ51	FlyFactorSurvey	-	-
Dark orange	PvG012246	FBgn0005660	A8DYS7	FlyFactorSurvey	-	-
Dark orange	PvG022271	FBgn0039411	A8JRD4	FlyFactorSurvey	-	-
Dark orange	PvG022271	MA0080273	A8JRD4	cisbp	-	-
Dark orange	PvG030844	FBgn0030505	A8JUV3	FlyFactorSurvey	-5.48	0.972
Dark orange	PvG017947	FBgn0003345	A8JUY5	FlyFactorSurvey	-	-
Dark orange	PvG022743	FBgn0001297	A8MPH9	FlyFactorSurvey	-	-
Dark orange	PvG029523	FBgn0005659	B7FNJ4	FlyFactorSurvey	-	-
Dark orange	PvG009081	FBgn0000028	B7Z0Y6	FlyFactorSurvey	-	-
Dark orange	PvG034653	FBgn0004895	D3PFH7	FlyFactorSurvey	21.9	0
Dark orange	PvG021123	FBgn0086910	E0R905	FlyFactorSurvey	-	-
Dark orange	PvG007084	FBgn0003507	E2QCY6	FlyFactorSurvey	-	-
Dark orange	PvG024698	FBgn0000568	E3CTP0	FlyFactorSurvey	-	-
Dark orange	PvG031517	FBgn0015239	M9MS41	FlyFactorSurvey	-	-
Dark orange	PvG033380	FBgn0017578	M9NDC9	FlyFactorSurvey	4.12	0.005
Dark orange	PvG033380	MA0080154	M9NDC9	cisbp	1.39	0.014
Dark orange	PvG033380	MA0080155	M9NDC9	cisbp	4.12	0.005
Dark orange	PvG016437	FBgn0004865	M9NDE9	FlyFactorSurvey	-	-
Dark orange	PvG013595	FBgn0001078	M9NFK2	FlyFactorSurvey	-	-
Dark orange	PvG011120	FBgn0003300	M9NHG0	FlyFactorSurvey	-	-
Dark orange	PvG003854	FBgn0000370	M9PBF8	FlyFactorSurvey	-	-
Dark orange	PvG030037	FBgn0011648	M9PBX0	FlyFactorSurvey	-5.54	0.984
Dark orange	PvG013747	FBgn0000097	M9PC88	FlyFactorSurvey	-	-
Dark orange	PvG030481	FBgn0011723	M9PEX3	FlyFactorSurvey	-2.3	0.999
Dark orange	PvG014702	FBgn0000964	M9PG80	FlyFactorSurvey	-	-
Dark orange	PvG001390	MA0084114	M9PGK0	cisbp	1.39	0.014
Dark orange	PvG013738	FBgn0023094	O61734	FlyFactorSurvey	-	-
Dark orange	PvG013738	MA0080191	O61734	cisbp	7.04	0
Dark orange	PvG013738	MA0080192	O61734	cisbp	-	-
Dark orange	PvG021633	FBgn0023076	O61735	FlyFactorSurvey	-	-
Dark orange	PvG021633	MA0080176	O61735	cisbp	7.04	0
Dark orange	PvG021633	MA0080177	O61735	cisbp	-	-
Dark orange	PvG021633	MA0080178	O61735	cisbp	-	-
Dark orange	PvG021633	MA0080179	O61735	cisbp	-	-
Dark orange	PvG025913	FBgn0011655	O62609	FlyFactorSurvey	-	-
Dark orange	PvG023715	MA0166	P02833	jaspar2018	-	-
Dark orange	PvG029323	FBgn0001180	P05084	FlyFactorSurvey	4.1	0.977
Dark orange	PvG029323	MA0049	P05084	jaspar2018	59.1	0.996
Dark orange	PvG006086	MA0203	P09077	jaspar2018	-4.18	0.956
Dark orange	PvG031909	FBgn0001323	P13054	FlyFactorSurvey	-	-
Dark orange	PvG026691	MA0446	P14734	jaspar2018	-	-
Dark orange	PvG033310	MA0022	P15330	jaspar2018	0.224	0.003
Dark orange	PvG033310	MA0023	P15330	jaspar2018	-	-
Dark orange	PvG006094	MA0254	P16241	jaspar2018	-1.41	0.985
Dark orange	PvG002561	FBgn0003651	P16375	FlyFactorSurvey	-	-
Dark orange	PvG005703	FBgn0003720	P18102	FlyFactorSurvey	-	-
Dark orange	PvG005703	MA0459	P18102	jaspar2018	-	-
Dark orange	PvG033843	FBgn0001291	P18289	FlyFactorSurvey	-	-
Dark orange	PvG002788	MA0026	P20105	jaspar2018	-	-
Dark orange	PvG025543	MA0016	P20153	jaspar2018	-	-
Dark orange	PvG022755	MA0530	P20482	jaspar2018	-	-
Dark orange	PvG018882	FBgn0001222	P22813	FlyFactorSurvey	-	-
Dark orange	PvG031683	FBgn0000504	P23023	FlyFactorSurvey	-inf	1
Dark orange	PvG017720	FBgn0004837	P28159	FlyFactorSurvey	-	-
Dark orange	PvG017720	MA0085	P28159	jaspar2018	-	-
Dark orange	PvG008120	FBgn0004396	P29747	FlyFactorSurvey	-	-
Dark orange	PvG031093	FBgn0005658	P29774	FlyFactorSurvey	-	-
Dark orange	PvG012246	MA0916	P29776	jaspar2018	-	-
Dark orange	PvG014650	MA0197	P31368	jaspar2018	-	-
Dark orange	PvG014650	MA0197	P31368	jaspar2018	-	-
Dark orange	PvG001047	FBgn0001150	P39572	FlyFactorSurvey	-10.2	0.998
Dark orange	PvG001047	MA0447	P39572	jaspar2018	-6.84	0.962
Dark orange	PvG029178	MA0222	P40427	jaspar2018	-	-
Dark orange	PvG003458	MA0126	P51521	jaspar2018	-	-
Dark orange	PvG027886	FBgn0005638	Q02637	FlyFactorSurvey	-	-
Dark orange	PvG027886	MA0244	Q02637	jaspar2018	-	-
Dark orange	PvG000336	FBgn0004510	Q04688	FlyFactorSurvey	-	-
Dark orange	PvG025794	FBgn0261239	Q05192	FlyFactorSurvey	-	-
Dark orange	PvG031138	MA0532	Q24151	jaspar2018	-6.07	0.981
Dark orange	PvG003006	MA0185	Q24180	jaspar2018	-	-
Dark orange	PvG006426	FBgn0050420	Q2PE13	FlyFactorSurvey	-	-
Dark orange	PvG002682	FBgn0033010	Q7K2V1	FlyFactorSurvey	-inf	1
Dark orange	PvG011999	FBgn0016076	Q7KTN9	FlyFactorSurvey	-6.89	0.955
Dark orange	PvG014045	FBgn0039225	Q8MRW5	FlyFactorSurvey	-	-
Dark orange	PvG022603	FBgn0035849	Q8WS79	FlyFactorSurvey	-	-
Dark orange	PvG021528	FBgn0014018	Q94527	FlyFactorSurvey	-	-
Dark orange	PvG017353	FBgn0038197	Q95V55	FlyFactorSurvey	2.92	0.031
Dark orange	PvG007084	MA0536	Q9VEZ8	jaspar2018	-	-
Dark orange	PvG007117	FBgn0037436	Q9VI12	FlyFactorSurvey	-	-
Dark orange	PvG030151	FBgn0032223	Q9VKZ0	FlyFactorSurvey	-	-
Dark orange	PvG021515	FBgn0015381	Q9VML1	FlyFactorSurvey	-3.59	0.995
Dark orange	PvG022849	FBgn0045759	Q9VS05	FlyFactorSurvey	4.34	0
Dark orange	PvG005038	MA0531	Q9VS55	jaspar2018	-	-
Dark orange	PvG001977	FBgn0035956	Q9VST2	FlyFactorSurvey	-	-
Dark orange	PvG005530	FBgn0036126	Q9VTE8	FlyFactorSurvey	-	-
Dark orange	PvG021968	FBgn0036179	Q9VTK6	FlyFactorSurvey	-	-
Dark orange	PvG034773	FBgn0002723	Q9VYW2	FlyFactorSurvey	16.7	0
Dark orange	PvG034773	MA0079973	Q9VYW2	cisbp	-	-
Dark orange	PvG034773	MA0079974	Q9VYW2	cisbp	16.7	0
Dark red	PvG003851	MA0080112	A0A0B4KFJ2	cisbp	-	-
Dark red	PvG003851	MA0080113	A0A0B4KFJ2	cisbp	-	-
Dark red	PvG003851	MA0080114	A0A0B4KFJ2	cisbp	-	-
Dark red	PvG003851	MA0080115	A0A0B4KFJ2	cisbp	-	-
Dark red	PvG003851	MA0080116	A0A0B4KFJ2	cisbp	-8.45	0.984
Dark red	PvG003851	MA0080117	A0A0B4KFJ2	cisbp	-	-
Dark red	PvG003851	MA0080118	A0A0B4KFJ2	cisbp	-	-
Dark red	PvG003851	MA0080119	A0A0B4KFJ2	cisbp	-	-
Dark red	PvG023262	FBgn0000448	A1Z858	FlyFactorSurvey	-	-
Dark red	PvG004799	FBgn0034012	A1ZA01	FlyFactorSurvey	-	-
Dark red	PvG030836	FBgn0000546	A4UZ51	FlyFactorSurvey	-5.25	0.955
Dark red	PvG012246	FBgn0005660	A8DYS7	FlyFactorSurvey	-	-
Dark red	PvG022271	FBgn0039411	A8JRD4	FlyFactorSurvey	-	-
Dark red	PvG022271	MA0080273	A8JRD4	cisbp	-	-
Dark red	PvG030844	FBgn0030505	A8JUV3	FlyFactorSurvey	-	-
Dark red	PvG017947	FBgn0003345	A8JUY5	FlyFactorSurvey	-	-
Dark red	PvG022743	FBgn0001297	A8MPH9	FlyFactorSurvey	-	-
Dark red	PvG029523	FBgn0005659	B7FNJ4	FlyFactorSurvey	-	-
Dark red	PvG009081	FBgn0000028	B7Z0Y6	FlyFactorSurvey	-	-
Dark red	PvG034653	FBgn0004895	D3PFH7	FlyFactorSurvey	11.1	0.001
Dark red	PvG021123	FBgn0086910	E0R905	FlyFactorSurvey	-	-
Dark red	PvG007084	FBgn0003507	E2QCY6	FlyFactorSurvey	-	-
Dark red	PvG024698	FBgn0000568	E3CTP0	FlyFactorSurvey	-	-
Dark red	PvG031517	FBgn0015239	M9MS41	FlyFactorSurvey	-	-
Dark red	PvG033380	FBgn0017578	M9NDC9	FlyFactorSurvey	-	-
Dark red	PvG033380	MA0080154	M9NDC9	cisbp	-	-
Dark red	PvG033380	MA0080155	M9NDC9	cisbp	-	-
Dark red	PvG016437	FBgn0004865	M9NDE9	FlyFactorSurvey	-	-
Dark red	PvG013595	FBgn0001078	M9NFK2	FlyFactorSurvey	-	-
Dark red	PvG011120	FBgn0003300	M9NHG0	FlyFactorSurvey	-	-
Dark red	PvG003854	FBgn0000370	M9PBF8	FlyFactorSurvey	-	-
Dark red	PvG030037	FBgn0011648	M9PBX0	FlyFactorSurvey	-	-
Dark red	PvG013747	FBgn0000097	M9PC88	FlyFactorSurvey	-	-
Dark red	PvG030481	FBgn0011723	M9PEX3	FlyFactorSurvey	-	-
Dark red	PvG014702	FBgn0000964	M9PG80	FlyFactorSurvey	-	-
Dark red	PvG001390	MA0084114	M9PGK0	cisbp	-	-
Dark red	PvG013738	FBgn0023094	O61734	FlyFactorSurvey	-	-
Dark red	PvG013738	MA0080191	O61734	cisbp	-	-
Dark red	PvG013738	MA0080192	O61734	cisbp	-	-
Dark red	PvG021633	FBgn0023076	O61735	FlyFactorSurvey	-	-
Dark red	PvG021633	MA0080176	O61735	cisbp	-	-
Dark red	PvG021633	MA0080177	O61735	cisbp	-	-
Dark red	PvG021633	MA0080178	O61735	cisbp	-	-
Dark red	PvG021633	MA0080179	O61735	cisbp	-	-
Dark red	PvG025913	FBgn0011655	O62609	FlyFactorSurvey	-	-
Dark red	PvG023715	MA0166	P02833	jaspar2018	-4.79	0.999
Dark red	PvG029323	FBgn0001180	P05084	FlyFactorSurvey	-	-
Dark red	PvG029323	MA0049	P05084	jaspar2018	124	0.024
Dark red	PvG006086	MA0203	P09077	jaspar2018	-4.83	1
Dark red	PvG031909	FBgn0001323	P13054	FlyFactorSurvey	-	-
Dark red	PvG026691	MA0446	P14734	jaspar2018	-	-
Dark red	PvG033310	MA0022	P15330	jaspar2018	-2.54	0.037
Dark red	PvG033310	MA0023	P15330	jaspar2018	-	-
Dark red	PvG006094	MA0254	P16241	jaspar2018	-	-
Dark red	PvG002561	FBgn0003651	P16375	FlyFactorSurvey	-	-
Dark red	PvG005703	FBgn0003720	P18102	FlyFactorSurvey	-	-
Dark red	PvG005703	MA0459	P18102	jaspar2018	-	-
Dark red	PvG033843	FBgn0001291	P18289	FlyFactorSurvey	-	-
Dark red	PvG002788	MA0026	P20105	jaspar2018	-	-
Dark red	PvG025543	MA0016	P20153	jaspar2018	-	-
Dark red	PvG022755	MA0530	P20482	jaspar2018	-5.75	0.998
Dark red	PvG018882	FBgn0001222	P22813	FlyFactorSurvey	1.4	0.001
Dark red	PvG031683	FBgn0000504	P23023	FlyFactorSurvey	-inf	1
Dark red	PvG017720	FBgn0004837	P28159	FlyFactorSurvey	-	-
Dark red	PvG017720	MA0085	P28159	jaspar2018	-	-
Dark red	PvG008120	FBgn0004396	P29747	FlyFactorSurvey	-	-
Dark red	PvG031093	FBgn0005658	P29774	FlyFactorSurvey	-	-
Dark red	PvG012246	MA0916	P29776	jaspar2018	-	-
Dark red	PvG014650	MA0197	P31368	jaspar2018	-4.78	0.999
Dark red	PvG014650	MA0197	P31368	jaspar2018	-	-
Dark red	PvG001047	FBgn0001150	P39572	FlyFactorSurvey	-	-
Dark red	PvG001047	MA0447	P39572	jaspar2018	-3.56	0.006
Dark red	PvG029178	MA0222	P40427	jaspar2018	-	-
Dark red	PvG003458	MA0126	P51521	jaspar2018	-2.39	0.015
Dark red	PvG027886	FBgn0005638	Q02637	FlyFactorSurvey	0.944	0.009
Dark red	PvG027886	MA0244	Q02637	jaspar2018	-	-
Dark red	PvG000336	FBgn0004510	Q04688	FlyFactorSurvey	-	-
Dark red	PvG025794	FBgn0261239	Q05192	FlyFactorSurvey	0.648	0.032
Dark red	PvG031138	MA0532	Q24151	jaspar2018	-	-
Dark red	PvG003006	MA0185	Q24180	jaspar2018	-	-
Dark red	PvG006426	FBgn0050420	Q2PE13	FlyFactorSurvey	-	-
Dark red	PvG002682	FBgn0033010	Q7K2V1	FlyFactorSurvey	-inf	1
Dark red	PvG011999	FBgn0016076	Q7KTN9	FlyFactorSurvey	-	-
Dark red	PvG014045	FBgn0039225	Q8MRW5	FlyFactorSurvey	-	-
Dark red	PvG022603	FBgn0035849	Q8WS79	FlyFactorSurvey	-	-
Dark red	PvG021528	FBgn0014018	Q94527	FlyFactorSurvey	-	-
Dark red	PvG017353	FBgn0038197	Q95V55	FlyFactorSurvey	3.03	0.02
Dark red	PvG007084	MA0536	Q9VEZ8	jaspar2018	-	-
Dark red	PvG007117	FBgn0037436	Q9VI12	FlyFactorSurvey	-5.36	0.95
Dark red	PvG030151	FBgn0032223	Q9VKZ0	FlyFactorSurvey	-	-
Dark red	PvG021515	FBgn0015381	Q9VML1	FlyFactorSurvey	-	-
Dark red	PvG022849	FBgn0045759	Q9VS05	FlyFactorSurvey	4.15	0
Dark red	PvG005038	MA0531	Q9VS55	jaspar2018	1.06	0.023
Dark red	PvG001977	FBgn0035956	Q9VST2	FlyFactorSurvey	-	-
Dark red	PvG005530	FBgn0036126	Q9VTE8	FlyFactorSurvey	0.843	0.047
Dark red	PvG021968	FBgn0036179	Q9VTK6	FlyFactorSurvey	-	-
Dark red	PvG034773	FBgn0002723	Q9VYW2	FlyFactorSurvey	-	-
Dark red	PvG034773	MA0079973	Q9VYW2	cisbp	-	-
Dark red	PvG034773	MA0079974	Q9VYW2	cisbp	-	-
Dark turquoise	PvG003851	MA0080112	A0A0B4KFJ2	cisbp	-6.52	0.956
Dark turquoise	PvG003851	MA0080113	A0A0B4KFJ2	cisbp	-inf	1
Dark turquoise	PvG003851	MA0080114	A0A0B4KFJ2	cisbp	-	-
Dark turquoise	PvG003851	MA0080115	A0A0B4KFJ2	cisbp	-	-
Dark turquoise	PvG003851	MA0080116	A0A0B4KFJ2	cisbp	-	-
Dark turquoise	PvG003851	MA0080117	A0A0B4KFJ2	cisbp	-	-
Dark turquoise	PvG003851	MA0080118	A0A0B4KFJ2	cisbp	-inf	1
Dark turquoise	PvG003851	MA0080119	A0A0B4KFJ2	cisbp	-	-
Dark turquoise	PvG023262	FBgn0000448	A1Z858	FlyFactorSurvey	-	-
Dark turquoise	PvG004799	FBgn0034012	A1ZA01	FlyFactorSurvey	-	-
Dark turquoise	PvG030836	FBgn0000546	A4UZ51	FlyFactorSurvey	-	-
Dark turquoise	PvG012246	FBgn0005660	A8DYS7	FlyFactorSurvey	-	-
Dark turquoise	PvG022271	FBgn0039411	A8JRD4	FlyFactorSurvey	-6.52	0.956
Dark turquoise	PvG022271	MA0080273	A8JRD4	cisbp	-6.52	0.956
Dark turquoise	PvG030844	FBgn0030505	A8JUV3	FlyFactorSurvey	-	-
Dark turquoise	PvG017947	FBgn0003345	A8JUY5	FlyFactorSurvey	-	-
Dark turquoise	PvG022743	FBgn0001297	A8MPH9	FlyFactorSurvey	-	-
Dark turquoise	PvG029523	FBgn0005659	B7FNJ4	FlyFactorSurvey	-	-
Dark turquoise	PvG009081	FBgn0000028	B7Z0Y6	FlyFactorSurvey	-	-
Dark turquoise	PvG034653	FBgn0004895	D3PFH7	FlyFactorSurvey	5.67	0.016
Dark turquoise	PvG021123	FBgn0086910	E0R905	FlyFactorSurvey	-	-
Dark turquoise	PvG007084	FBgn0003507	E2QCY6	FlyFactorSurvey	-2.16	0.009
Dark turquoise	PvG024698	FBgn0000568	E3CTP0	FlyFactorSurvey	-	-
Dark turquoise	PvG031517	FBgn0015239	M9MS41	FlyFactorSurvey	-5.39	0.97
Dark turquoise	PvG033380	FBgn0017578	M9NDC9	FlyFactorSurvey	-	-
Dark turquoise	PvG033380	MA0080154	M9NDC9	cisbp	-	-
Dark turquoise	PvG033380	MA0080155	M9NDC9	cisbp	-	-
Dark turquoise	PvG016437	FBgn0004865	M9NDE9	FlyFactorSurvey	-5.06	0.967
Dark turquoise	PvG013595	FBgn0001078	M9NFK2	FlyFactorSurvey	-	-
Dark turquoise	PvG011120	FBgn0003300	M9NHG0	FlyFactorSurvey	-	-
Dark turquoise	PvG003854	FBgn0000370	M9PBF8	FlyFactorSurvey	-	-
Dark turquoise	PvG030037	FBgn0011648	M9PBX0	FlyFactorSurvey	-	-
Dark turquoise	PvG013747	FBgn0000097	M9PC88	FlyFactorSurvey	-8.44	0.989
Dark turquoise	PvG030481	FBgn0011723	M9PEX3	FlyFactorSurvey	-	-
Dark turquoise	PvG014702	FBgn0000964	M9PG80	FlyFactorSurvey	-	-
Dark turquoise	PvG001390	MA0084114	M9PGK0	cisbp	-	-
Dark turquoise	PvG013738	FBgn0023094	O61734	FlyFactorSurvey	-	-
Dark turquoise	PvG013738	MA0080191	O61734	cisbp	-	-
Dark turquoise	PvG013738	MA0080192	O61734	cisbp	-	-
Dark turquoise	PvG021633	FBgn0023076	O61735	FlyFactorSurvey	-	-
Dark turquoise	PvG021633	MA0080176	O61735	cisbp	-	-
Dark turquoise	PvG021633	MA0080177	O61735	cisbp	-	-
Dark turquoise	PvG021633	MA0080178	O61735	cisbp	-	-
Dark turquoise	PvG021633	MA0080179	O61735	cisbp	-	-
Dark turquoise	PvG025913	FBgn0011655	O62609	FlyFactorSurvey	-	-
Dark turquoise	PvG023715	MA0166	P02833	jaspar2018	-4.26	0.963
Dark turquoise	PvG029323	FBgn0001180	P05084	FlyFactorSurvey	-	-
Dark turquoise	PvG029323	MA0049	P05084	jaspar2018	-	-
Dark turquoise	PvG006086	MA0203	P09077	jaspar2018	-4.23	0.958
Dark turquoise	PvG031909	FBgn0001323	P13054	FlyFactorSurvey	-	-
Dark turquoise	PvG026691	MA0446	P14734	jaspar2018	-	-
Dark turquoise	PvG033310	MA0022	P15330	jaspar2018	-	-
Dark turquoise	PvG033310	MA0023	P15330	jaspar2018	-	-
Dark turquoise	PvG006094	MA0254	P16241	jaspar2018	-	-
Dark turquoise	PvG002561	FBgn0003651	P16375	FlyFactorSurvey	-5.93	0.994
Dark turquoise	PvG005703	FBgn0003720	P18102	FlyFactorSurvey	-	-
Dark turquoise	PvG005703	MA0459	P18102	jaspar2018	-	-
Dark turquoise	PvG033843	FBgn0001291	P18289	FlyFactorSurvey	-	-
Dark turquoise	PvG002788	MA0026	P20105	jaspar2018	-	-
Dark turquoise	PvG025543	MA0016	P20153	jaspar2018	-	-
Dark turquoise	PvG022755	MA0530	P20482	jaspar2018	-	-
Dark turquoise	PvG018882	FBgn0001222	P22813	FlyFactorSurvey	-	-
Dark turquoise	PvG031683	FBgn0000504	P23023	FlyFactorSurvey	-	-
Dark turquoise	PvG017720	FBgn0004837	P28159	FlyFactorSurvey	-inf	1
Dark turquoise	PvG017720	MA0085	P28159	jaspar2018	-9.51	0.989
Dark turquoise	PvG008120	FBgn0004396	P29747	FlyFactorSurvey	-	-
Dark turquoise	PvG031093	FBgn0005658	P29774	FlyFactorSurvey	-	-
Dark turquoise	PvG012246	MA0916	P29776	jaspar2018	-	-
Dark turquoise	PvG014650	MA0197	P31368	jaspar2018	-	-
Dark turquoise	PvG014650	MA0197	P31368	jaspar2018	-	-
Dark turquoise	PvG001047	FBgn0001150	P39572	FlyFactorSurvey	-	-
Dark turquoise	PvG001047	MA0447	P39572	jaspar2018	-	-
Dark turquoise	PvG029178	MA0222	P40427	jaspar2018	-	-
Dark turquoise	PvG003458	MA0126	P51521	jaspar2018	-	-
Dark turquoise	PvG027886	FBgn0005638	Q02637	FlyFactorSurvey	-	-
Dark turquoise	PvG027886	MA0244	Q02637	jaspar2018	17.7	0.958
Dark turquoise	PvG000336	FBgn0004510	Q04688	FlyFactorSurvey	-	-
Dark turquoise	PvG025794	FBgn0261239	Q05192	FlyFactorSurvey	-	-
Dark turquoise	PvG031138	MA0532	Q24151	jaspar2018	-	-
Dark turquoise	PvG003006	MA0185	Q24180	jaspar2018	-	-
Dark turquoise	PvG006426	FBgn0050420	Q2PE13	FlyFactorSurvey	-0.808	0.03
Dark turquoise	PvG002682	FBgn0033010	Q7K2V1	FlyFactorSurvey	-inf	1
Dark turquoise	PvG011999	FBgn0016076	Q7KTN9	FlyFactorSurvey	-	-
Dark turquoise	PvG014045	FBgn0039225	Q8MRW5	FlyFactorSurvey	-	-
Dark turquoise	PvG022603	FBgn0035849	Q8WS79	FlyFactorSurvey	-	-
Dark turquoise	PvG021528	FBgn0014018	Q94527	FlyFactorSurvey	-	-
Dark turquoise	PvG017353	FBgn0038197	Q95V55	FlyFactorSurvey	-	-
Dark turquoise	PvG007084	MA0536	Q9VEZ8	jaspar2018	-	-
Dark turquoise	PvG007117	FBgn0037436	Q9VI12	FlyFactorSurvey	1.04	0.038
Dark turquoise	PvG030151	FBgn0032223	Q9VKZ0	FlyFactorSurvey	-2.62	0.042
Dark turquoise	PvG021515	FBgn0015381	Q9VML1	FlyFactorSurvey	-	-
Dark turquoise	PvG022849	FBgn0045759	Q9VS05	FlyFactorSurvey	-	-
Dark turquoise	PvG005038	MA0531	Q9VS55	jaspar2018	-	-
Dark turquoise	PvG001977	FBgn0035956	Q9VST2	FlyFactorSurvey	-	-
Dark turquoise	PvG005530	FBgn0036126	Q9VTE8	FlyFactorSurvey	-	-
Dark turquoise	PvG021968	FBgn0036179	Q9VTK6	FlyFactorSurvey	-	-
Dark turquoise	PvG034773	FBgn0002723	Q9VYW2	FlyFactorSurvey	-	-
Dark turquoise	PvG034773	MA0079973	Q9VYW2	cisbp	-	-
Dark turquoise	PvG034773	MA0079974	Q9VYW2	cisbp	-	-
Green	PvG003851	MA0080112	A0A0B4KFJ2	cisbp	-	-
Green	PvG003851	MA0080113	A0A0B4KFJ2	cisbp	-	-
Green	PvG003851	MA0080114	A0A0B4KFJ2	cisbp	-	-
Green	PvG003851	MA0080115	A0A0B4KFJ2	cisbp	-	-
Green	PvG003851	MA0080116	A0A0B4KFJ2	cisbp	-	-
Green	PvG003851	MA0080117	A0A0B4KFJ2	cisbp	-	-
Green	PvG003851	MA0080118	A0A0B4KFJ2	cisbp	-	-
Green	PvG003851	MA0080119	A0A0B4KFJ2	cisbp	-	-
Green	PvG023262	FBgn0000448	A1Z858	FlyFactorSurvey	-	-
Green	PvG004799	FBgn0034012	A1ZA01	FlyFactorSurvey	-	-
Green	PvG030836	FBgn0000546	A4UZ51	FlyFactorSurvey	-	-
Green	PvG012246	FBgn0005660	A8DYS7	FlyFactorSurvey	-	-
Green	PvG022271	FBgn0039411	A8JRD4	FlyFactorSurvey	-	-
Green	PvG022271	MA0080273	A8JRD4	cisbp	-	-
Green	PvG030844	FBgn0030505	A8JUV3	FlyFactorSurvey	-	-
Green	PvG017947	FBgn0003345	A8JUY5	FlyFactorSurvey	-	-
Green	PvG022743	FBgn0001297	A8MPH9	FlyFactorSurvey	-	-
Green	PvG029523	FBgn0005659	B7FNJ4	FlyFactorSurvey	-	-
Green	PvG009081	FBgn0000028	B7Z0Y6	FlyFactorSurvey	-	-
Green	PvG034653	FBgn0004895	D3PFH7	FlyFactorSurvey	31	0
Green	PvG021123	FBgn0086910	E0R905	FlyFactorSurvey	-	-
Green	PvG007084	FBgn0003507	E2QCY6	FlyFactorSurvey	-	-
Green	PvG024698	FBgn0000568	E3CTP0	FlyFactorSurvey	-	-
Green	PvG031517	FBgn0015239	M9MS41	FlyFactorSurvey	-	-
Green	PvG033380	FBgn0017578	M9NDC9	FlyFactorSurvey	-	-
Green	PvG033380	MA0080154	M9NDC9	cisbp	-	-
Green	PvG033380	MA0080155	M9NDC9	cisbp	-	-
Green	PvG016437	FBgn0004865	M9NDE9	FlyFactorSurvey	-	-
Green	PvG013595	FBgn0001078	M9NFK2	FlyFactorSurvey	-5.8	0.973
Green	PvG011120	FBgn0003300	M9NHG0	FlyFactorSurvey	-	-
Green	PvG003854	FBgn0000370	M9PBF8	FlyFactorSurvey	-	-
Green	PvG030037	FBgn0011648	M9PBX0	FlyFactorSurvey	-	-
Green	PvG013747	FBgn0000097	M9PC88	FlyFactorSurvey	-	-
Green	PvG030481	FBgn0011723	M9PEX3	FlyFactorSurvey	-	-
Green	PvG014702	FBgn0000964	M9PG80	FlyFactorSurvey	-6.14	0.956
Green	PvG001390	MA0084114	M9PGK0	cisbp	-	-
Green	PvG013738	FBgn0023094	O61734	FlyFactorSurvey	-	-
Green	PvG013738	MA0080191	O61734	cisbp	2.71	0.05
Green	PvG013738	MA0080192	O61734	cisbp	-	-
Green	PvG021633	FBgn0023076	O61735	FlyFactorSurvey	7.34	0.007
Green	PvG021633	MA0080176	O61735	cisbp	2.71	0.05
Green	PvG021633	MA0080177	O61735	cisbp	-	-
Green	PvG021633	MA0080178	O61735	cisbp	-	-
Green	PvG021633	MA0080179	O61735	cisbp	7.34	0.007
Green	PvG025913	FBgn0011655	O62609	FlyFactorSurvey	-	-
Green	PvG023715	MA0166	P02833	jaspar2018	-	-
Green	PvG029323	FBgn0001180	P05084	FlyFactorSurvey	35.1	0.987
Green	PvG029323	MA0049	P05084	jaspar2018	-	-
Green	PvG006086	MA0203	P09077	jaspar2018	-	-
Green	PvG031909	FBgn0001323	P13054	FlyFactorSurvey	-	-
Green	PvG026691	MA0446	P14734	jaspar2018	-	-
Green	PvG033310	MA0022	P15330	jaspar2018	-	-
Green	PvG033310	MA0023	P15330	jaspar2018	-	-
Green	PvG006094	MA0254	P16241	jaspar2018	-	-
Green	PvG002561	FBgn0003651	P16375	FlyFactorSurvey	-6.07	0.987
Green	PvG005703	FBgn0003720	P18102	FlyFactorSurvey	-	-
Green	PvG005703	MA0459	P18102	jaspar2018	-	-
Green	PvG033843	FBgn0001291	P18289	FlyFactorSurvey	-	-
Green	PvG002788	MA0026	P20105	jaspar2018	-	-
Green	PvG025543	MA0016	P20153	jaspar2018	-	-
Green	PvG022755	MA0530	P20482	jaspar2018	-	-
Green	PvG018882	FBgn0001222	P22813	FlyFactorSurvey	-	-
Green	PvG031683	FBgn0000504	P23023	FlyFactorSurvey	-	-
Green	PvG017720	FBgn0004837	P28159	FlyFactorSurvey	-	-
Green	PvG017720	MA0085	P28159	jaspar2018	-	-
Green	PvG008120	FBgn0004396	P29747	FlyFactorSurvey	-8.78	0.987
Green	PvG031093	FBgn0005658	P29774	FlyFactorSurvey	-	-
Green	PvG012246	MA0916	P29776	jaspar2018	-	-
Green	PvG014650	MA0197	P31368	jaspar2018	-	-
Green	PvG014650	MA0197	P31368	jaspar2018	-	-
Green	PvG001047	FBgn0001150	P39572	FlyFactorSurvey	-9.03	0.979
Green	PvG001047	MA0447	P39572	jaspar2018	-7.61	0.979
Green	PvG029178	MA0222	P40427	jaspar2018	1.06	0.99
Green	PvG003458	MA0126	P51521	jaspar2018	-	-
Green	PvG027886	FBgn0005638	Q02637	FlyFactorSurvey	-	-
Green	PvG027886	MA0244	Q02637	jaspar2018	71.3	0.995
Green	PvG000336	FBgn0004510	Q04688	FlyFactorSurvey	-	-
Green	PvG025794	FBgn0261239	Q05192	FlyFactorSurvey	-	-
Green	PvG031138	MA0532	Q24151	jaspar2018	-	-
Green	PvG003006	MA0185	Q24180	jaspar2018	-2.23	0.014
Green	PvG006426	FBgn0050420	Q2PE13	FlyFactorSurvey	0.685	0.029
Green	PvG002682	FBgn0033010	Q7K2V1	FlyFactorSurvey	-	-
Green	PvG011999	FBgn0016076	Q7KTN9	FlyFactorSurvey	-7.55	0.957
Green	PvG014045	FBgn0039225	Q8MRW5	FlyFactorSurvey	-	-
Green	PvG022603	FBgn0035849	Q8WS79	FlyFactorSurvey	-	-
Green	PvG021528	FBgn0014018	Q94527	FlyFactorSurvey	-	-
Green	PvG017353	FBgn0038197	Q95V55	FlyFactorSurvey	-	-
Green	PvG007084	MA0536	Q9VEZ8	jaspar2018	-	-
Green	PvG007117	FBgn0037436	Q9VI12	FlyFactorSurvey	-	-
Green	PvG030151	FBgn0032223	Q9VKZ0	FlyFactorSurvey	-	-
Green	PvG021515	FBgn0015381	Q9VML1	FlyFactorSurvey	1.92	0.953
Green	PvG022849	FBgn0045759	Q9VS05	FlyFactorSurvey	6.97	0
Green	PvG005038	MA0531	Q9VS55	jaspar2018	-	-
Green	PvG001977	FBgn0035956	Q9VST2	FlyFactorSurvey	-	-
Green	PvG005530	FBgn0036126	Q9VTE8	FlyFactorSurvey	-	-
Green	PvG021968	FBgn0036179	Q9VTK6	FlyFactorSurvey	-	-
Green	PvG034773	FBgn0002723	Q9VYW2	FlyFactorSurvey	17.1	0.003
Green	PvG034773	MA0079973	Q9VYW2	cisbp	-	-
Green	PvG034773	MA0079974	Q9VYW2	cisbp	17.1	0.003
Green yellow	PvG003851	MA0080112	A0A0B4KFJ2	cisbp	-	-
Green yellow	PvG003851	MA0080113	A0A0B4KFJ2	cisbp	-inf	1
Green yellow	PvG003851	MA0080114	A0A0B4KFJ2	cisbp	-	-
Green yellow	PvG003851	MA0080115	A0A0B4KFJ2	cisbp	-8.05	0.95
Green yellow	PvG003851	MA0080116	A0A0B4KFJ2	cisbp	-9.18	1
Green yellow	PvG003851	MA0080117	A0A0B4KFJ2	cisbp	-	-
Green yellow	PvG003851	MA0080118	A0A0B4KFJ2	cisbp	-	-
Green yellow	PvG003851	MA0080119	A0A0B4KFJ2	cisbp	-7.99	0.98
Green yellow	PvG023262	FBgn0000448	A1Z858	FlyFactorSurvey	-	-
Green yellow	PvG004799	FBgn0034012	A1ZA01	FlyFactorSurvey	-	-
Green yellow	PvG030836	FBgn0000546	A4UZ51	FlyFactorSurvey	-5.66	0.981
Green yellow	PvG012246	FBgn0005660	A8DYS7	FlyFactorSurvey	-	-
Green yellow	PvG022271	FBgn0039411	A8JRD4	FlyFactorSurvey	-	-
Green yellow	PvG022271	MA0080273	A8JRD4	cisbp	-	-
Green yellow	PvG030844	FBgn0030505	A8JUV3	FlyFactorSurvey	-	-
Green yellow	PvG017947	FBgn0003345	A8JUY5	FlyFactorSurvey	-	-
Green yellow	PvG022743	FBgn0001297	A8MPH9	FlyFactorSurvey	-	-
Green yellow	PvG029523	FBgn0005659	B7FNJ4	FlyFactorSurvey	-	-
Green yellow	PvG009081	FBgn0000028	B7Z0Y6	FlyFactorSurvey	-	-
Green yellow	PvG034653	FBgn0004895	D3PFH7	FlyFactorSurvey	14.3	0
Green yellow	PvG021123	FBgn0086910	E0R905	FlyFactorSurvey	-	-
Green yellow	PvG007084	FBgn0003507	E2QCY6	FlyFactorSurvey	-3.52	0.017
Green yellow	PvG024698	FBgn0000568	E3CTP0	FlyFactorSurvey	-	-
Green yellow	PvG031517	FBgn0015239	M9MS41	FlyFactorSurvey	-	-
Green yellow	PvG033380	FBgn0017578	M9NDC9	FlyFactorSurvey	9.78	0
Green yellow	PvG033380	MA0080154	M9NDC9	cisbp	3.05	0.007
Green yellow	PvG033380	MA0080155	M9NDC9	cisbp	9.78	0
Green yellow	PvG016437	FBgn0004865	M9NDE9	FlyFactorSurvey	-	-
Green yellow	PvG013595	FBgn0001078	M9NFK2	FlyFactorSurvey	-	-
Green yellow	PvG011120	FBgn0003300	M9NHG0	FlyFactorSurvey	-	-
Green yellow	PvG003854	FBgn0000370	M9PBF8	FlyFactorSurvey	-	-
Green yellow	PvG030037	FBgn0011648	M9PBX0	FlyFactorSurvey	-	-
Green yellow	PvG013747	FBgn0000097	M9PC88	FlyFactorSurvey	-	-
Green yellow	PvG030481	FBgn0011723	M9PEX3	FlyFactorSurvey	-	-
Green yellow	PvG014702	FBgn0000964	M9PG80	FlyFactorSurvey	-	-
Green yellow	PvG001390	MA0084114	M9PGK0	cisbp	3.05	0.007
Green yellow	PvG013738	FBgn0023094	O61734	FlyFactorSurvey	-	-
Green yellow	PvG013738	MA0080191	O61734	cisbp	15.5	0
Green yellow	PvG013738	MA0080192	O61734	cisbp	-	-
Green yellow	PvG021633	FBgn0023076	O61735	FlyFactorSurvey	-	-
Green yellow	PvG021633	MA0080176	O61735	cisbp	15.5	0
Green yellow	PvG021633	MA0080177	O61735	cisbp	-	-
Green yellow	PvG021633	MA0080178	O61735	cisbp	2.92	0.012
Green yellow	PvG021633	MA0080179	O61735	cisbp	-	-
Green yellow	PvG025913	FBgn0011655	O62609	FlyFactorSurvey	-	-
Green yellow	PvG023715	MA0166	P02833	jaspar2018	-	-
Green yellow	PvG029323	FBgn0001180	P05084	FlyFactorSurvey	-	-
Green yellow	PvG029323	MA0049	P05084	jaspar2018	-	-
Green yellow	PvG006086	MA0203	P09077	jaspar2018	-	-
Green yellow	PvG031909	FBgn0001323	P13054	FlyFactorSurvey	-	-
Green yellow	PvG026691	MA0446	P14734	jaspar2018	-	-
Green yellow	PvG033310	MA0022	P15330	jaspar2018	-	-
Green yellow	PvG033310	MA0023	P15330	jaspar2018	-	-
Green yellow	PvG006094	MA0254	P16241	jaspar2018	-	-
Green yellow	PvG002561	FBgn0003651	P16375	FlyFactorSurvey	-	-
Green yellow	PvG005703	FBgn0003720	P18102	FlyFactorSurvey	-3.29	0.993
Green yellow	PvG005703	MA0459	P18102	jaspar2018	-3.29	0.993
Green yellow	PvG033843	FBgn0001291	P18289	FlyFactorSurvey	-	-
Green yellow	PvG002788	MA0026	P20105	jaspar2018	-4.74	0.953
Green yellow	PvG025543	MA0016	P20153	jaspar2018	-	-
Green yellow	PvG022755	MA0530	P20482	jaspar2018	-	-
Green yellow	PvG018882	FBgn0001222	P22813	FlyFactorSurvey	-	-
Green yellow	PvG031683	FBgn0000504	P23023	FlyFactorSurvey	-inf	1
Green yellow	PvG017720	FBgn0004837	P28159	FlyFactorSurvey	-inf	1
Green yellow	PvG017720	MA0085	P28159	jaspar2018	-	-
Green yellow	PvG008120	FBgn0004396	P29747	FlyFactorSurvey	-	-
Green yellow	PvG031093	FBgn0005658	P29774	FlyFactorSurvey	-	-
Green yellow	PvG012246	MA0916	P29776	jaspar2018	-	-
Green yellow	PvG014650	MA0197	P31368	jaspar2018	-	-
Green yellow	PvG014650	MA0197	P31368	jaspar2018	-	-
Green yellow	PvG001047	FBgn0001150	P39572	FlyFactorSurvey	-	-
Green yellow	PvG001047	MA0447	P39572	jaspar2018	-	-
Green yellow	PvG029178	MA0222	P40427	jaspar2018	-	-
Green yellow	PvG003458	MA0126	P51521	jaspar2018	-	-
Green yellow	PvG027886	FBgn0005638	Q02637	FlyFactorSurvey	-	-
Green yellow	PvG027886	MA0244	Q02637	jaspar2018	-	-
Green yellow	PvG000336	FBgn0004510	Q04688	FlyFactorSurvey	-	-
Green yellow	PvG025794	FBgn0261239	Q05192	FlyFactorSurvey	-	-
Green yellow	PvG031138	MA0532	Q24151	jaspar2018	-	-
Green yellow	PvG003006	MA0185	Q24180	jaspar2018	-	-
Green yellow	PvG006426	FBgn0050420	Q2PE13	FlyFactorSurvey	-	-
Green yellow	PvG002682	FBgn0033010	Q7K2V1	FlyFactorSurvey	-	-
Green yellow	PvG011999	FBgn0016076	Q7KTN9	FlyFactorSurvey	-	-
Green yellow	PvG014045	FBgn0039225	Q8MRW5	FlyFactorSurvey	-	-
Green yellow	PvG022603	FBgn0035849	Q8WS79	FlyFactorSurvey	-	-
Green yellow	PvG021528	FBgn0014018	Q94527	FlyFactorSurvey	-	-
Green yellow	PvG017353	FBgn0038197	Q95V55	FlyFactorSurvey	-	-
Green yellow	PvG007084	MA0536	Q9VEZ8	jaspar2018	-	-
Green yellow	PvG007117	FBgn0037436	Q9VI12	FlyFactorSurvey	-	-
Green yellow	PvG030151	FBgn0032223	Q9VKZ0	FlyFactorSurvey	-	-
Green yellow	PvG021515	FBgn0015381	Q9VML1	FlyFactorSurvey	-3.67	0.999
Green yellow	PvG022849	FBgn0045759	Q9VS05	FlyFactorSurvey	-	-
Green yellow	PvG005038	MA0531	Q9VS55	jaspar2018	-	-
Green yellow	PvG001977	FBgn0035956	Q9VST2	FlyFactorSurvey	-	-
Green yellow	PvG005530	FBgn0036126	Q9VTE8	FlyFactorSurvey	-	-
Green yellow	PvG021968	FBgn0036179	Q9VTK6	FlyFactorSurvey	-	-
Green yellow	PvG034773	FBgn0002723	Q9VYW2	FlyFactorSurvey	29.7	0
Green yellow	PvG034773	MA0079973	Q9VYW2	cisbp	2.92	0.012
Green yellow	PvG034773	MA0079974	Q9VYW2	cisbp	29.7	0
Grey	PvG003851	MA0080112	A0A0B4KFJ2	cisbp	-inf	1
Grey	PvG003851	MA0080113	A0A0B4KFJ2	cisbp	-inf	1
Grey	PvG003851	MA0080114	A0A0B4KFJ2	cisbp	-inf	1
Grey	PvG003851	MA0080115	A0A0B4KFJ2	cisbp	-inf	1
Grey	PvG003851	MA0080116	A0A0B4KFJ2	cisbp	-inf	1
Grey	PvG003851	MA0080117	A0A0B4KFJ2	cisbp	-inf	1
Grey	PvG003851	MA0080118	A0A0B4KFJ2	cisbp	-inf	1
Grey	PvG003851	MA0080119	A0A0B4KFJ2	cisbp	-inf	1
Grey	PvG023262	FBgn0000448	A1Z858	FlyFactorSurvey	-	-
Grey	PvG004799	FBgn0034012	A1ZA01	FlyFactorSurvey	-	-
Grey	PvG030836	FBgn0000546	A4UZ51	FlyFactorSurvey	-inf	1
Grey	PvG012246	FBgn0005660	A8DYS7	FlyFactorSurvey	-inf	1
Grey	PvG022271	FBgn0039411	A8JRD4	FlyFactorSurvey	-inf	1
Grey	PvG022271	MA0080273	A8JRD4	cisbp	-inf	1
Grey	PvG030844	FBgn0030505	A8JUV3	FlyFactorSurvey	-	-
Grey	PvG017947	FBgn0003345	A8JUY5	FlyFactorSurvey	-	-
Grey	PvG022743	FBgn0001297	A8MPH9	FlyFactorSurvey	-inf	1
Grey	PvG029523	FBgn0005659	B7FNJ4	FlyFactorSurvey	-inf	1
Grey	PvG009081	FBgn0000028	B7Z0Y6	FlyFactorSurvey	-	-
Grey	PvG034653	FBgn0004895	D3PFH7	FlyFactorSurvey	1.77	0.02
Grey	PvG021123	FBgn0086910	E0R905	FlyFactorSurvey	-	-
Grey	PvG007084	FBgn0003507	E2QCY6	FlyFactorSurvey	-inf	1
Grey	PvG024698	FBgn0000568	E3CTP0	FlyFactorSurvey	-	-
Grey	PvG031517	FBgn0015239	M9MS41	FlyFactorSurvey	-inf	1
Grey	PvG033380	FBgn0017578	M9NDC9	FlyFactorSurvey	-inf	1
Grey	PvG033380	MA0080154	M9NDC9	cisbp	-inf	1
Grey	PvG033380	MA0080155	M9NDC9	cisbp	-inf	1
Grey	PvG016437	FBgn0004865	M9NDE9	FlyFactorSurvey	-	-
Grey	PvG013595	FBgn0001078	M9NFK2	FlyFactorSurvey	-inf	1
Grey	PvG011120	FBgn0003300	M9NHG0	FlyFactorSurvey	-inf	1
Grey	PvG003854	FBgn0000370	M9PBF8	FlyFactorSurvey	-inf	1
Grey	PvG030037	FBgn0011648	M9PBX0	FlyFactorSurvey	-	-
Grey	PvG013747	FBgn0000097	M9PC88	FlyFactorSurvey	-inf	1
Grey	PvG030481	FBgn0011723	M9PEX3	FlyFactorSurvey	-	-
Grey	PvG014702	FBgn0000964	M9PG80	FlyFactorSurvey	-	-
Grey	PvG001390	MA0084114	M9PGK0	cisbp	-inf	1
Grey	PvG013738	FBgn0023094	O61734	FlyFactorSurvey	-inf	1
Grey	PvG013738	MA0080191	O61734	cisbp	-inf	1
Grey	PvG013738	MA0080192	O61734	cisbp	-inf	1
Grey	PvG021633	FBgn0023076	O61735	FlyFactorSurvey	-inf	1
Grey	PvG021633	MA0080176	O61735	cisbp	-inf	1
Grey	PvG021633	MA0080177	O61735	cisbp	-inf	1
Grey	PvG021633	MA0080178	O61735	cisbp	-inf	1
Grey	PvG021633	MA0080179	O61735	cisbp	-inf	1
Grey	PvG025913	FBgn0011655	O62609	FlyFactorSurvey	-inf	1
Grey	PvG023715	MA0166	P02833	jaspar2018	-	-
Grey	PvG029323	FBgn0001180	P05084	FlyFactorSurvey	-	-
Grey	PvG029323	MA0049	P05084	jaspar2018	-	-
Grey	PvG006086	MA0203	P09077	jaspar2018	-	-
Grey	PvG031909	FBgn0001323	P13054	FlyFactorSurvey	-	-
Grey	PvG026691	MA0446	P14734	jaspar2018	3.36	0.006
Grey	PvG033310	MA0022	P15330	jaspar2018	-	-
Grey	PvG033310	MA0023	P15330	jaspar2018	-	-
Grey	PvG006094	MA0254	P16241	jaspar2018	-	-
Grey	PvG002561	FBgn0003651	P16375	FlyFactorSurvey	-inf	1
Grey	PvG005703	FBgn0003720	P18102	FlyFactorSurvey	-inf	1
Grey	PvG005703	MA0459	P18102	jaspar2018	-inf	1
Grey	PvG033843	FBgn0001291	P18289	FlyFactorSurvey	-inf	1
Grey	PvG002788	MA0026	P20105	jaspar2018	2.09	0.021
Grey	PvG025543	MA0016	P20153	jaspar2018	-inf	1
Grey	PvG022755	MA0530	P20482	jaspar2018	-inf	1
Grey	PvG018882	FBgn0001222	P22813	FlyFactorSurvey	-inf	1
Grey	PvG031683	FBgn0000504	P23023	FlyFactorSurvey	-inf	1
Grey	PvG017720	FBgn0004837	P28159	FlyFactorSurvey	-inf	1
Grey	PvG017720	MA0085	P28159	jaspar2018	-inf	1
Grey	PvG008120	FBgn0004396	P29747	FlyFactorSurvey	-inf	1
Grey	PvG031093	FBgn0005658	P29774	FlyFactorSurvey	-inf	1
Grey	PvG012246	MA0916	P29776	jaspar2018	-	-
Grey	PvG014650	MA0197	P31368	jaspar2018	-	-
Grey	PvG014650	MA0197	P31368	jaspar2018	-	-
Grey	PvG001047	FBgn0001150	P39572	FlyFactorSurvey	-inf	1
Grey	PvG001047	MA0447	P39572	jaspar2018	-	-
Grey	PvG029178	MA0222	P40427	jaspar2018	-	-
Grey	PvG003458	MA0126	P51521	jaspar2018	1.2	0.043
Grey	PvG027886	FBgn0005638	Q02637	FlyFactorSurvey	-	-
Grey	PvG027886	MA0244	Q02637	jaspar2018	1.9	0.04
Grey	PvG000336	FBgn0004510	Q04688	FlyFactorSurvey	-	-
Grey	PvG025794	FBgn0261239	Q05192	FlyFactorSurvey	-inf	1
Grey	PvG031138	MA0532	Q24151	jaspar2018	-	-
Grey	PvG003006	MA0185	Q24180	jaspar2018	-inf	1
Grey	PvG006426	FBgn0050420	Q2PE13	FlyFactorSurvey	-inf	1
Grey	PvG002682	FBgn0033010	Q7K2V1	FlyFactorSurvey	-inf	1
Grey	PvG011999	FBgn0016076	Q7KTN9	FlyFactorSurvey	-inf	1
Grey	PvG014045	FBgn0039225	Q8MRW5	FlyFactorSurvey	-inf	1
Grey	PvG022603	FBgn0035849	Q8WS79	FlyFactorSurvey	-	-
Grey	PvG021528	FBgn0014018	Q94527	FlyFactorSurvey	-inf	1
Grey	PvG017353	FBgn0038197	Q95V55	FlyFactorSurvey	-	-
Grey	PvG007084	MA0536	Q9VEZ8	jaspar2018	-	-
Grey	PvG007117	FBgn0037436	Q9VI12	FlyFactorSurvey	-	-
Grey	PvG030151	FBgn0032223	Q9VKZ0	FlyFactorSurvey	-	-
Grey	PvG021515	FBgn0015381	Q9VML1	FlyFactorSurvey	-	-
Grey	PvG022849	FBgn0045759	Q9VS05	FlyFactorSurvey	2	0.026
Grey	PvG005038	MA0531	Q9VS55	jaspar2018	-	-
Grey	PvG001977	FBgn0035956	Q9VST2	FlyFactorSurvey	-	-
Grey	PvG005530	FBgn0036126	Q9VTE8	FlyFactorSurvey	-	-
Grey	PvG021968	FBgn0036179	Q9VTK6	FlyFactorSurvey	-	-
Grey	PvG034773	FBgn0002723	Q9VYW2	FlyFactorSurvey	-	-
Grey	PvG034773	MA0079973	Q9VYW2	cisbp	-inf	1
Grey	PvG034773	MA0079974	Q9VYW2	cisbp	-	-
Grey60	PvG003851	MA0080112	A0A0B4KFJ2	cisbp	-	-
Grey60	PvG003851	MA0080113	A0A0B4KFJ2	cisbp	-	-
Grey60	PvG003851	MA0080114	A0A0B4KFJ2	cisbp	-	-
Grey60	PvG003851	MA0080115	A0A0B4KFJ2	cisbp	-	-
Grey60	PvG003851	MA0080116	A0A0B4KFJ2	cisbp	-	-
Grey60	PvG003851	MA0080117	A0A0B4KFJ2	cisbp	-	-
Grey60	PvG003851	MA0080118	A0A0B4KFJ2	cisbp	-	-
Grey60	PvG003851	MA0080119	A0A0B4KFJ2	cisbp	-	-
Grey60	PvG023262	FBgn0000448	A1Z858	FlyFactorSurvey	-	-
Grey60	PvG004799	FBgn0034012	A1ZA01	FlyFactorSurvey	-	-
Grey60	PvG030836	FBgn0000546	A4UZ51	FlyFactorSurvey	-	-
Grey60	PvG012246	FBgn0005660	A8DYS7	FlyFactorSurvey	-	-
Grey60	PvG022271	FBgn0039411	A8JRD4	FlyFactorSurvey	-	-
Grey60	PvG022271	MA0080273	A8JRD4	cisbp	-	-
Grey60	PvG030844	FBgn0030505	A8JUV3	FlyFactorSurvey	-	-
Grey60	PvG017947	FBgn0003345	A8JUY5	FlyFactorSurvey	-	-
Grey60	PvG022743	FBgn0001297	A8MPH9	FlyFactorSurvey	-	-
Grey60	PvG029523	FBgn0005659	B7FNJ4	FlyFactorSurvey	-	-
Grey60	PvG009081	FBgn0000028	B7Z0Y6	FlyFactorSurvey	-	-
Grey60	PvG034653	FBgn0004895	D3PFH7	FlyFactorSurvey	20	0
Grey60	PvG021123	FBgn0086910	E0R905	FlyFactorSurvey	-	-
Grey60	PvG007084	FBgn0003507	E2QCY6	FlyFactorSurvey	-2.87	0.012
Grey60	PvG024698	FBgn0000568	E3CTP0	FlyFactorSurvey	-	-
Grey60	PvG031517	FBgn0015239	M9MS41	FlyFactorSurvey	-	-
Grey60	PvG033380	FBgn0017578	M9NDC9	FlyFactorSurvey	-	-
Grey60	PvG033380	MA0080154	M9NDC9	cisbp	-	-
Grey60	PvG033380	MA0080155	M9NDC9	cisbp	-	-
Grey60	PvG016437	FBgn0004865	M9NDE9	FlyFactorSurvey	-	-
Grey60	PvG013595	FBgn0001078	M9NFK2	FlyFactorSurvey	-	-
Grey60	PvG011120	FBgn0003300	M9NHG0	FlyFactorSurvey	-	-
Grey60	PvG003854	FBgn0000370	M9PBF8	FlyFactorSurvey	-	-
Grey60	PvG030037	FBgn0011648	M9PBX0	FlyFactorSurvey	-	-
Grey60	PvG013747	FBgn0000097	M9PC88	FlyFactorSurvey	-	-
Grey60	PvG030481	FBgn0011723	M9PEX3	FlyFactorSurvey	-	-
Grey60	PvG014702	FBgn0000964	M9PG80	FlyFactorSurvey	-	-
Grey60	PvG001390	MA0084114	M9PGK0	cisbp	-	-
Grey60	PvG013738	FBgn0023094	O61734	FlyFactorSurvey	-	-
Grey60	PvG013738	MA0080191	O61734	cisbp	1.86	0.025
Grey60	PvG013738	MA0080192	O61734	cisbp	-	-
Grey60	PvG021633	FBgn0023076	O61735	FlyFactorSurvey	-	-
Grey60	PvG021633	MA0080176	O61735	cisbp	1.86	0.025
Grey60	PvG021633	MA0080177	O61735	cisbp	-	-
Grey60	PvG021633	MA0080178	O61735	cisbp	0.468	0.041
Grey60	PvG021633	MA0080179	O61735	cisbp	-	-
Grey60	PvG025913	FBgn0011655	O62609	FlyFactorSurvey	-	-
Grey60	PvG023715	MA0166	P02833	jaspar2018	-	-
Grey60	PvG029323	FBgn0001180	P05084	FlyFactorSurvey	-	-
Grey60	PvG029323	MA0049	P05084	jaspar2018	-	-
Grey60	PvG006086	MA0203	P09077	jaspar2018	-	-
Grey60	PvG031909	FBgn0001323	P13054	FlyFactorSurvey	-	-
Grey60	PvG026691	MA0446	P14734	jaspar2018	-	-
Grey60	PvG033310	MA0022	P15330	jaspar2018	-	-
Grey60	PvG033310	MA0023	P15330	jaspar2018	-	-
Grey60	PvG006094	MA0254	P16241	jaspar2018	-	-
Grey60	PvG002561	FBgn0003651	P16375	FlyFactorSurvey	-	-
Grey60	PvG005703	FBgn0003720	P18102	FlyFactorSurvey	-	-
Grey60	PvG005703	MA0459	P18102	jaspar2018	-	-
Grey60	PvG033843	FBgn0001291	P18289	FlyFactorSurvey	-	-
Grey60	PvG002788	MA0026	P20105	jaspar2018	-	-
Grey60	PvG025543	MA0016	P20153	jaspar2018	-	-
Grey60	PvG022755	MA0530	P20482	jaspar2018	-	-
Grey60	PvG018882	FBgn0001222	P22813	FlyFactorSurvey	-	-
Grey60	PvG031683	FBgn0000504	P23023	FlyFactorSurvey	-	-
Grey60	PvG017720	FBgn0004837	P28159	FlyFactorSurvey	-inf	1
Grey60	PvG017720	MA0085	P28159	jaspar2018	-8.15	0.966
Grey60	PvG008120	FBgn0004396	P29747	FlyFactorSurvey	-	-
Grey60	PvG031093	FBgn0005658	P29774	FlyFactorSurvey	-	-
Grey60	PvG012246	MA0916	P29776	jaspar2018	-	-
Grey60	PvG014650	MA0197	P31368	jaspar2018	-4.71	0.955
Grey60	PvG014650	MA0197	P31368	jaspar2018	-5.54	0.999
Grey60	PvG001047	FBgn0001150	P39572	FlyFactorSurvey	-	-
Grey60	PvG001047	MA0447	P39572	jaspar2018	-4.28	0.022
Grey60	PvG029178	MA0222	P40427	jaspar2018	-	-
Grey60	PvG003458	MA0126	P51521	jaspar2018	-	-
Grey60	PvG027886	FBgn0005638	Q02637	FlyFactorSurvey	-	-
Grey60	PvG027886	MA0244	Q02637	jaspar2018	-	-
Grey60	PvG000336	FBgn0004510	Q04688	FlyFactorSurvey	-	-
Grey60	PvG025794	FBgn0261239	Q05192	FlyFactorSurvey	0.603	0.033
Grey60	PvG031138	MA0532	Q24151	jaspar2018	-	-
Grey60	PvG003006	MA0185	Q24180	jaspar2018	-	-
Grey60	PvG006426	FBgn0050420	Q2PE13	FlyFactorSurvey	-	-
Grey60	PvG002682	FBgn0033010	Q7K2V1	FlyFactorSurvey	-inf	1
Grey60	PvG011999	FBgn0016076	Q7KTN9	FlyFactorSurvey	-4.33	0.036
Grey60	PvG014045	FBgn0039225	Q8MRW5	FlyFactorSurvey	-2.19	0.034
Grey60	PvG022603	FBgn0035849	Q8WS79	FlyFactorSurvey	0.483	0.035
Grey60	PvG021528	FBgn0014018	Q94527	FlyFactorSurvey	-3.52	0.014
Grey60	PvG017353	FBgn0038197	Q95V55	FlyFactorSurvey	3.6	0.03
Grey60	PvG007084	MA0536	Q9VEZ8	jaspar2018	-6.19	0.969
Grey60	PvG007117	FBgn0037436	Q9VI12	FlyFactorSurvey	-	-
Grey60	PvG030151	FBgn0032223	Q9VKZ0	FlyFactorSurvey	-2.27	0.017
Grey60	PvG021515	FBgn0015381	Q9VML1	FlyFactorSurvey	-	-
Grey60	PvG022849	FBgn0045759	Q9VS05	FlyFactorSurvey	7.78	0
Grey60	PvG005038	MA0531	Q9VS55	jaspar2018	11.6	0
Grey60	PvG001977	FBgn0035956	Q9VST2	FlyFactorSurvey	-	-
Grey60	PvG005530	FBgn0036126	Q9VTE8	FlyFactorSurvey	-	-
Grey60	PvG021968	FBgn0036179	Q9VTK6	FlyFactorSurvey	-	-
Grey60	PvG034773	FBgn0002723	Q9VYW2	FlyFactorSurvey	10.1	0.002
Grey60	PvG034773	MA0079973	Q9VYW2	cisbp	0.468	0.041
Grey60	PvG034773	MA0079974	Q9VYW2	cisbp	10.1	0.002
Light cyan	PvG003851	MA0080112	A0A0B4KFJ2	cisbp	-	-
Light cyan	PvG003851	MA0080113	A0A0B4KFJ2	cisbp	-inf	1
Light cyan	PvG003851	MA0080114	A0A0B4KFJ2	cisbp	-	-
Light cyan	PvG003851	MA0080115	A0A0B4KFJ2	cisbp	-	-
Light cyan	PvG003851	MA0080116	A0A0B4KFJ2	cisbp	-	-
Light cyan	PvG003851	MA0080117	A0A0B4KFJ2	cisbp	-	-
Light cyan	PvG003851	MA0080118	A0A0B4KFJ2	cisbp	-	-
Light cyan	PvG003851	MA0080119	A0A0B4KFJ2	cisbp	-	-
Light cyan	PvG023262	FBgn0000448	A1Z858	FlyFactorSurvey	-	-
Light cyan	PvG004799	FBgn0034012	A1ZA01	FlyFactorSurvey	-	-
Light cyan	PvG030836	FBgn0000546	A4UZ51	FlyFactorSurvey	-	-
Light cyan	PvG012246	FBgn0005660	A8DYS7	FlyFactorSurvey	-	-
Light cyan	PvG022271	FBgn0039411	A8JRD4	FlyFactorSurvey	-	-
Light cyan	PvG022271	MA0080273	A8JRD4	cisbp	-	-
Light cyan	PvG030844	FBgn0030505	A8JUV3	FlyFactorSurvey	-	-
Light cyan	PvG017947	FBgn0003345	A8JUY5	FlyFactorSurvey	-0.994	0.989
Light cyan	PvG022743	FBgn0001297	A8MPH9	FlyFactorSurvey	-	-
Light cyan	PvG029523	FBgn0005659	B7FNJ4	FlyFactorSurvey	-	-
Light cyan	PvG009081	FBgn0000028	B7Z0Y6	FlyFactorSurvey	-	-
Light cyan	PvG034653	FBgn0004895	D3PFH7	FlyFactorSurvey	15.1	0
Light cyan	PvG021123	FBgn0086910	E0R905	FlyFactorSurvey	-	-
Light cyan	PvG007084	FBgn0003507	E2QCY6	FlyFactorSurvey	-	-
Light cyan	PvG024698	FBgn0000568	E3CTP0	FlyFactorSurvey	-	-
Light cyan	PvG031517	FBgn0015239	M9MS41	FlyFactorSurvey	-	-
Light cyan	PvG033380	FBgn0017578	M9NDC9	FlyFactorSurvey	0.159	0.038
Light cyan	PvG033380	MA0080154	M9NDC9	cisbp	-	-
Light cyan	PvG033380	MA0080155	M9NDC9	cisbp	0.159	0.038
Light cyan	PvG016437	FBgn0004865	M9NDE9	FlyFactorSurvey	-	-
Light cyan	PvG013595	FBgn0001078	M9NFK2	FlyFactorSurvey	-	-
Light cyan	PvG011120	FBgn0003300	M9NHG0	FlyFactorSurvey	-	-
Light cyan	PvG003854	FBgn0000370	M9PBF8	FlyFactorSurvey	-	-
Light cyan	PvG030037	FBgn0011648	M9PBX0	FlyFactorSurvey	3.73	0.005
Light cyan	PvG013747	FBgn0000097	M9PC88	FlyFactorSurvey	-	-
Light cyan	PvG030481	FBgn0011723	M9PEX3	FlyFactorSurvey	-	-
Light cyan	PvG014702	FBgn0000964	M9PG80	FlyFactorSurvey	-	-
Light cyan	PvG001390	MA0084114	M9PGK0	cisbp	-	-
Light cyan	PvG013738	FBgn0023094	O61734	FlyFactorSurvey	-	-
Light cyan	PvG013738	MA0080191	O61734	cisbp	-	-
Light cyan	PvG013738	MA0080192	O61734	cisbp	-	-
Light cyan	PvG021633	FBgn0023076	O61735	FlyFactorSurvey	2.5	0.02
Light cyan	PvG021633	MA0080176	O61735	cisbp	-	-
Light cyan	PvG021633	MA0080177	O61735	cisbp	-	-
Light cyan	PvG021633	MA0080178	O61735	cisbp	3.21	0.007
Light cyan	PvG021633	MA0080179	O61735	cisbp	2.5	0.02
Light cyan	PvG025913	FBgn0011655	O62609	FlyFactorSurvey	-	-
Light cyan	PvG023715	MA0166	P02833	jaspar2018	-4.36	0.958
Light cyan	PvG029323	FBgn0001180	P05084	FlyFactorSurvey	9.48	0.965
Light cyan	PvG029323	MA0049	P05084	jaspar2018	96.5	0.978
Light cyan	PvG006086	MA0203	P09077	jaspar2018	-4.41	0.97
Light cyan	PvG031909	FBgn0001323	P13054	FlyFactorSurvey	-	-
Light cyan	PvG026691	MA0446	P14734	jaspar2018	-	-
Light cyan	PvG033310	MA0022	P15330	jaspar2018	-	-
Light cyan	PvG033310	MA0023	P15330	jaspar2018	-	-
Light cyan	PvG006094	MA0254	P16241	jaspar2018	-	-
Light cyan	PvG002561	FBgn0003651	P16375	FlyFactorSurvey	-	-
Light cyan	PvG005703	FBgn0003720	P18102	FlyFactorSurvey	-2.91	0.984
Light cyan	PvG005703	MA0459	P18102	jaspar2018	-2.91	0.984
Light cyan	PvG033843	FBgn0001291	P18289	FlyFactorSurvey	-	-
Light cyan	PvG002788	MA0026	P20105	jaspar2018	-	-
Light cyan	PvG025543	MA0016	P20153	jaspar2018	-	-
Light cyan	PvG022755	MA0530	P20482	jaspar2018	-	-
Light cyan	PvG018882	FBgn0001222	P22813	FlyFactorSurvey	-inf	1
Light cyan	PvG031683	FBgn0000504	P23023	FlyFactorSurvey	-inf	1
Light cyan	PvG017720	FBgn0004837	P28159	FlyFactorSurvey	-	-
Light cyan	PvG017720	MA0085	P28159	jaspar2018	-	-
Light cyan	PvG008120	FBgn0004396	P29747	FlyFactorSurvey	-	-
Light cyan	PvG031093	FBgn0005658	P29774	FlyFactorSurvey	-	-
Light cyan	PvG012246	MA0916	P29776	jaspar2018	-	-
Light cyan	PvG014650	MA0197	P31368	jaspar2018	-	-
Light cyan	PvG014650	MA0197	P31368	jaspar2018	-	-
Light cyan	PvG001047	FBgn0001150	P39572	FlyFactorSurvey	-	-
Light cyan	PvG001047	MA0447	P39572	jaspar2018	-	-
Light cyan	PvG029178	MA0222	P40427	jaspar2018	12.7	0.032
Light cyan	PvG003458	MA0126	P51521	jaspar2018	-	-
Light cyan	PvG027886	FBgn0005638	Q02637	FlyFactorSurvey	-	-
Light cyan	PvG027886	MA0244	Q02637	jaspar2018	-	-
Light cyan	PvG000336	FBgn0004510	Q04688	FlyFactorSurvey	-	-
Light cyan	PvG025794	FBgn0261239	Q05192	FlyFactorSurvey	-	-
Light cyan	PvG031138	MA0532	Q24151	jaspar2018	-	-
Light cyan	PvG003006	MA0185	Q24180	jaspar2018	-1.52	0.035
Light cyan	PvG006426	FBgn0050420	Q2PE13	FlyFactorSurvey	-	-
Light cyan	PvG002682	FBgn0033010	Q7K2V1	FlyFactorSurvey	-inf	1
Light cyan	PvG011999	FBgn0016076	Q7KTN9	FlyFactorSurvey	-	-
Light cyan	PvG014045	FBgn0039225	Q8MRW5	FlyFactorSurvey	-	-
Light cyan	PvG022603	FBgn0035849	Q8WS79	FlyFactorSurvey	-	-
Light cyan	PvG021528	FBgn0014018	Q94527	FlyFactorSurvey	-	-
Light cyan	PvG017353	FBgn0038197	Q95V55	FlyFactorSurvey	3.92	0.028
Light cyan	PvG007084	MA0536	Q9VEZ8	jaspar2018	-	-
Light cyan	PvG007117	FBgn0037436	Q9VI12	FlyFactorSurvey	-	-
Light cyan	PvG030151	FBgn0032223	Q9VKZ0	FlyFactorSurvey	-	-
Light cyan	PvG021515	FBgn0015381	Q9VML1	FlyFactorSurvey	-2.58	0.976
Light cyan	PvG022849	FBgn0045759	Q9VS05	FlyFactorSurvey	8.47	0
Light cyan	PvG005038	MA0531	Q9VS55	jaspar2018	-	-
Light cyan	PvG001977	FBgn0035956	Q9VST2	FlyFactorSurvey	-	-
Light cyan	PvG005530	FBgn0036126	Q9VTE8	FlyFactorSurvey	-	-
Light cyan	PvG021968	FBgn0036179	Q9VTK6	FlyFactorSurvey	-	-
Light cyan	PvG034773	FBgn0002723	Q9VYW2	FlyFactorSurvey	9.44	0.003
Light cyan	PvG034773	MA0079973	Q9VYW2	cisbp	3.21	0.007
Light cyan	PvG034773	MA0079974	Q9VYW2	cisbp	9.44	0.003
Light green	PvG003851	MA0080112	A0A0B4KFJ2	cisbp	-	-
Light green	PvG003851	MA0080113	A0A0B4KFJ2	cisbp	-inf	1
Light green	PvG003851	MA0080114	A0A0B4KFJ2	cisbp	-	-
Light green	PvG003851	MA0080115	A0A0B4KFJ2	cisbp	-3.05	0.035
Light green	PvG003851	MA0080116	A0A0B4KFJ2	cisbp	-	-
Light green	PvG003851	MA0080117	A0A0B4KFJ2	cisbp	-	-
Light green	PvG003851	MA0080118	A0A0B4KFJ2	cisbp	-	-
Light green	PvG003851	MA0080119	A0A0B4KFJ2	cisbp	-3.59	0.036
Light green	PvG023262	FBgn0000448	A1Z858	FlyFactorSurvey	-	-
Light green	PvG004799	FBgn0034012	A1ZA01	FlyFactorSurvey	-	-
Light green	PvG030836	FBgn0000546	A4UZ51	FlyFactorSurvey	-	-
Light green	PvG012246	FBgn0005660	A8DYS7	FlyFactorSurvey	-	-
Light green	PvG022271	FBgn0039411	A8JRD4	FlyFactorSurvey	-	-
Light green	PvG022271	MA0080273	A8JRD4	cisbp	-	-
Light green	PvG030844	FBgn0030505	A8JUV3	FlyFactorSurvey	-6.02	0.998
Light green	PvG017947	FBgn0003345	A8JUY5	FlyFactorSurvey	-	-
Light green	PvG022743	FBgn0001297	A8MPH9	FlyFactorSurvey	-	-
Light green	PvG029523	FBgn0005659	B7FNJ4	FlyFactorSurvey	-	-
Light green	PvG009081	FBgn0000028	B7Z0Y6	FlyFactorSurvey	-	-
Light green	PvG034653	FBgn0004895	D3PFH7	FlyFactorSurvey	20.2	0
Light green	PvG021123	FBgn0086910	E0R905	FlyFactorSurvey	-8.66	0.98
Light green	PvG007084	FBgn0003507	E2QCY6	FlyFactorSurvey	-	-
Light green	PvG024698	FBgn0000568	E3CTP0	FlyFactorSurvey	-	-
Light green	PvG031517	FBgn0015239	M9MS41	FlyFactorSurvey	-	-
Light green	PvG033380	FBgn0017578	M9NDC9	FlyFactorSurvey	-	-
Light green	PvG033380	MA0080154	M9NDC9	cisbp	-	-
Light green	PvG033380	MA0080155	M9NDC9	cisbp	-	-
Light green	PvG016437	FBgn0004865	M9NDE9	FlyFactorSurvey	-	-
Light green	PvG013595	FBgn0001078	M9NFK2	FlyFactorSurvey	-5.62	0.97
Light green	PvG011120	FBgn0003300	M9NHG0	FlyFactorSurvey	-	-
Light green	PvG003854	FBgn0000370	M9PBF8	FlyFactorSurvey	-6.78	0.99
Light green	PvG030037	FBgn0011648	M9PBX0	FlyFactorSurvey	-	-
Light green	PvG013747	FBgn0000097	M9PC88	FlyFactorSurvey	-	-
Light green	PvG030481	FBgn0011723	M9PEX3	FlyFactorSurvey	-	-
Light green	PvG014702	FBgn0000964	M9PG80	FlyFactorSurvey	-	-
Light green	PvG001390	MA0084114	M9PGK0	cisbp	-	-
Light green	PvG013738	FBgn0023094	O61734	FlyFactorSurvey	-	-
Light green	PvG013738	MA0080191	O61734	cisbp	-	-
Light green	PvG013738	MA0080192	O61734	cisbp	-	-
Light green	PvG021633	FBgn0023076	O61735	FlyFactorSurvey	-	-
Light green	PvG021633	MA0080176	O61735	cisbp	-	-
Light green	PvG021633	MA0080177	O61735	cisbp	-	-
Light green	PvG021633	MA0080178	O61735	cisbp	-	-
Light green	PvG021633	MA0080179	O61735	cisbp	-	-
Light green	PvG025913	FBgn0011655	O62609	FlyFactorSurvey	-	-
Light green	PvG023715	MA0166	P02833	jaspar2018	-4.61	0.993
Light green	PvG029323	FBgn0001180	P05084	FlyFactorSurvey	7.97	0.986
Light green	PvG029323	MA0049	P05084	jaspar2018	-	-
Light green	PvG006086	MA0203	P09077	jaspar2018	-4.53	0.985
Light green	PvG031909	FBgn0001323	P13054	FlyFactorSurvey	-	-
Light green	PvG026691	MA0446	P14734	jaspar2018	-	-
Light green	PvG033310	MA0022	P15330	jaspar2018	-	-
Light green	PvG033310	MA0023	P15330	jaspar2018	-	-
Light green	PvG006094	MA0254	P16241	jaspar2018	-2.02	0.999
Light green	PvG002561	FBgn0003651	P16375	FlyFactorSurvey	-	-
Light green	PvG005703	FBgn0003720	P18102	FlyFactorSurvey	-	-
Light green	PvG005703	MA0459	P18102	jaspar2018	-	-
Light green	PvG033843	FBgn0001291	P18289	FlyFactorSurvey	-	-
Light green	PvG002788	MA0026	P20105	jaspar2018	-	-
Light green	PvG025543	MA0016	P20153	jaspar2018	-	-
Light green	PvG022755	MA0530	P20482	jaspar2018	-	-
Light green	PvG018882	FBgn0001222	P22813	FlyFactorSurvey	-inf	1
Light green	PvG031683	FBgn0000504	P23023	FlyFactorSurvey	-	-
Light green	PvG017720	FBgn0004837	P28159	FlyFactorSurvey	-3.66	0.049
Light green	PvG017720	MA0085	P28159	jaspar2018	-8.45	0.983
Light green	PvG008120	FBgn0004396	P29747	FlyFactorSurvey	-	-
Light green	PvG031093	FBgn0005658	P29774	FlyFactorSurvey	-	-
Light green	PvG012246	MA0916	P29776	jaspar2018	-	-
Light green	PvG014650	MA0197	P31368	jaspar2018	-4.7	0.963
Light green	PvG014650	MA0197	P31368	jaspar2018	-5.35	0.995
Light green	PvG001047	FBgn0001150	P39572	FlyFactorSurvey	-9.36	0.993
Light green	PvG001047	MA0447	P39572	jaspar2018	-7.57	1
Light green	PvG029178	MA0222	P40427	jaspar2018	-	-
Light green	PvG003458	MA0126	P51521	jaspar2018	-	-
Light green	PvG027886	FBgn0005638	Q02637	FlyFactorSurvey	-	-
Light green	PvG027886	MA0244	Q02637	jaspar2018	-	-
Light green	PvG000336	FBgn0004510	Q04688	FlyFactorSurvey	-	-
Light green	PvG025794	FBgn0261239	Q05192	FlyFactorSurvey	-	-
Light green	PvG031138	MA0532	Q24151	jaspar2018	-	-
Light green	PvG003006	MA0185	Q24180	jaspar2018	-	-
Light green	PvG006426	FBgn0050420	Q2PE13	FlyFactorSurvey	-	-
Light green	PvG002682	FBgn0033010	Q7K2V1	FlyFactorSurvey	-inf	1
Light green	PvG011999	FBgn0016076	Q7KTN9	FlyFactorSurvey	-7.87	1
Light green	PvG014045	FBgn0039225	Q8MRW5	FlyFactorSurvey	-	-
Light green	PvG022603	FBgn0035849	Q8WS79	FlyFactorSurvey	-	-
Light green	PvG021528	FBgn0014018	Q94527	FlyFactorSurvey	-	-
Light green	PvG017353	FBgn0038197	Q95V55	FlyFactorSurvey	-	-
Light green	PvG007084	MA0536	Q9VEZ8	jaspar2018	-	-
Light green	PvG007117	FBgn0037436	Q9VI12	FlyFactorSurvey	-	-
Light green	PvG030151	FBgn0032223	Q9VKZ0	FlyFactorSurvey	-	-
Light green	PvG021515	FBgn0015381	Q9VML1	FlyFactorSurvey	-	-
Light green	PvG022849	FBgn0045759	Q9VS05	FlyFactorSurvey	11.5	0
Light green	PvG005038	MA0531	Q9VS55	jaspar2018	-	-
Light green	PvG001977	FBgn0035956	Q9VST2	FlyFactorSurvey	-	-
Light green	PvG005530	FBgn0036126	Q9VTE8	FlyFactorSurvey	-	-
Light green	PvG021968	FBgn0036179	Q9VTK6	FlyFactorSurvey	-	-
Light green	PvG034773	FBgn0002723	Q9VYW2	FlyFactorSurvey	-	-
Light green	PvG034773	MA0079973	Q9VYW2	cisbp	-	-
Light green	PvG034773	MA0079974	Q9VYW2	cisbp	-	-
Light yellow	PvG003851	MA0080112	A0A0B4KFJ2	cisbp	-6.9	0.982
Light yellow	PvG003851	MA0080113	A0A0B4KFJ2	cisbp	-inf	1
Light yellow	PvG003851	MA0080114	A0A0B4KFJ2	cisbp	-	-
Light yellow	PvG003851	MA0080115	A0A0B4KFJ2	cisbp	-	-
Light yellow	PvG003851	MA0080116	A0A0B4KFJ2	cisbp	-	-
Light yellow	PvG003851	MA0080117	A0A0B4KFJ2	cisbp	-	-
Light yellow	PvG003851	MA0080118	A0A0B4KFJ2	cisbp	-	-
Light yellow	PvG003851	MA0080119	A0A0B4KFJ2	cisbp	-	-
Light yellow	PvG023262	FBgn0000448	A1Z858	FlyFactorSurvey	-	-
Light yellow	PvG004799	FBgn0034012	A1ZA01	FlyFactorSurvey	-	-
Light yellow	PvG030836	FBgn0000546	A4UZ51	FlyFactorSurvey	-5.28	0.958
Light yellow	PvG012246	FBgn0005660	A8DYS7	FlyFactorSurvey	-	-
Light yellow	PvG022271	FBgn0039411	A8JRD4	FlyFactorSurvey	-6.9	0.982
Light yellow	PvG022271	MA0080273	A8JRD4	cisbp	-6.9	0.982
Light yellow	PvG030844	FBgn0030505	A8JUV3	FlyFactorSurvey	-	-
Light yellow	PvG017947	FBgn0003345	A8JUY5	FlyFactorSurvey	-	-
Light yellow	PvG022743	FBgn0001297	A8MPH9	FlyFactorSurvey	-6.11	0.975
Light yellow	PvG029523	FBgn0005659	B7FNJ4	FlyFactorSurvey	-	-
Light yellow	PvG009081	FBgn0000028	B7Z0Y6	FlyFactorSurvey	-2.21	0.963
Light yellow	PvG034653	FBgn0004895	D3PFH7	FlyFactorSurvey	9.64	0.004
Light yellow	PvG021123	FBgn0086910	E0R905	FlyFactorSurvey	-	-
Light yellow	PvG007084	FBgn0003507	E2QCY6	FlyFactorSurvey	-	-
Light yellow	PvG024698	FBgn0000568	E3CTP0	FlyFactorSurvey	-	-
Light yellow	PvG031517	FBgn0015239	M9MS41	FlyFactorSurvey	-	-
Light yellow	PvG033380	FBgn0017578	M9NDC9	FlyFactorSurvey	0.159	0.041
Light yellow	PvG033380	MA0080154	M9NDC9	cisbp	0.124	0.027
Light yellow	PvG033380	MA0080155	M9NDC9	cisbp	0.159	0.041
Light yellow	PvG016437	FBgn0004865	M9NDE9	FlyFactorSurvey	-	-
Light yellow	PvG013595	FBgn0001078	M9NFK2	FlyFactorSurvey	-6.09	0.99
Light yellow	PvG011120	FBgn0003300	M9NHG0	FlyFactorSurvey	-	-
Light yellow	PvG003854	FBgn0000370	M9PBF8	FlyFactorSurvey	-	-
Light yellow	PvG030037	FBgn0011648	M9PBX0	FlyFactorSurvey	-	-
Light yellow	PvG013747	FBgn0000097	M9PC88	FlyFactorSurvey	-	-
Light yellow	PvG030481	FBgn0011723	M9PEX3	FlyFactorSurvey	-	-
Light yellow	PvG014702	FBgn0000964	M9PG80	FlyFactorSurvey	-	-
Light yellow	PvG001390	MA0084114	M9PGK0	cisbp	0.124	0.027
Light yellow	PvG013738	FBgn0023094	O61734	FlyFactorSurvey	-	-
Light yellow	PvG013738	MA0080191	O61734	cisbp	-	-
Light yellow	PvG013738	MA0080192	O61734	cisbp	-	-
Light yellow	PvG021633	FBgn0023076	O61735	FlyFactorSurvey	-	-
Light yellow	PvG021633	MA0080176	O61735	cisbp	-	-
Light yellow	PvG021633	MA0080177	O61735	cisbp	-	-
Light yellow	PvG021633	MA0080178	O61735	cisbp	-	-
Light yellow	PvG021633	MA0080179	O61735	cisbp	-	-
Light yellow	PvG025913	FBgn0011655	O62609	FlyFactorSurvey	-5.42	0.962
Light yellow	PvG023715	MA0166	P02833	jaspar2018	-	-
Light yellow	PvG029323	FBgn0001180	P05084	FlyFactorSurvey	-	-
Light yellow	PvG029323	MA0049	P05084	jaspar2018	-	-
Light yellow	PvG006086	MA0203	P09077	jaspar2018	-	-
Light yellow	PvG031909	FBgn0001323	P13054	FlyFactorSurvey	-	-
Light yellow	PvG026691	MA0446	P14734	jaspar2018	-	-
Light yellow	PvG033310	MA0022	P15330	jaspar2018	-	-
Light yellow	PvG033310	MA0023	P15330	jaspar2018	-	-
Light yellow	PvG006094	MA0254	P16241	jaspar2018	-0.835	0.972
Light yellow	PvG002561	FBgn0003651	P16375	FlyFactorSurvey	-	-
Light yellow	PvG005703	FBgn0003720	P18102	FlyFactorSurvey	-4.55	1
Light yellow	PvG005703	MA0459	P18102	jaspar2018	-4.55	1
Light yellow	PvG033843	FBgn0001291	P18289	FlyFactorSurvey	-6.11	0.975
Light yellow	PvG002788	MA0026	P20105	jaspar2018	-5.21	0.997
Light yellow	PvG025543	MA0016	P20153	jaspar2018	-	-
Light yellow	PvG022755	MA0530	P20482	jaspar2018	-5.35	0.989
Light yellow	PvG018882	FBgn0001222	P22813	FlyFactorSurvey	-	-
Light yellow	PvG031683	FBgn0000504	P23023	FlyFactorSurvey	-inf	1
Light yellow	PvG017720	FBgn0004837	P28159	FlyFactorSurvey	-2.55	0.014
Light yellow	PvG017720	MA0085	P28159	jaspar2018	-	-
Light yellow	PvG008120	FBgn0004396	P29747	FlyFactorSurvey	-	-
Light yellow	PvG031093	FBgn0005658	P29774	FlyFactorSurvey	-	-
Light yellow	PvG012246	MA0916	P29776	jaspar2018	-	-
Light yellow	PvG014650	MA0197	P31368	jaspar2018	-	-
Light yellow	PvG014650	MA0197	P31368	jaspar2018	-	-
Light yellow	PvG001047	FBgn0001150	P39572	FlyFactorSurvey	-	-
Light yellow	PvG001047	MA0447	P39572	jaspar2018	-	-
Light yellow	PvG029178	MA0222	P40427	jaspar2018	-	-
Light yellow	PvG003458	MA0126	P51521	jaspar2018	-2.55	0.019
Light yellow	PvG027886	FBgn0005638	Q02637	FlyFactorSurvey	-0.985	0.04
Light yellow	PvG027886	MA0244	Q02637	jaspar2018	21.9	0.973
Light yellow	PvG000336	FBgn0004510	Q04688	FlyFactorSurvey	-6.76	0.992
Light yellow	PvG025794	FBgn0261239	Q05192	FlyFactorSurvey	-	-
Light yellow	PvG031138	MA0532	Q24151	jaspar2018	-	-
Light yellow	PvG003006	MA0185	Q24180	jaspar2018	-	-
Light yellow	PvG006426	FBgn0050420	Q2PE13	FlyFactorSurvey	-	-
Light yellow	PvG002682	FBgn0033010	Q7K2V1	FlyFactorSurvey	-inf	1
Light yellow	PvG011999	FBgn0016076	Q7KTN9	FlyFactorSurvey	-	-
Light yellow	PvG014045	FBgn0039225	Q8MRW5	FlyFactorSurvey	-	-
Light yellow	PvG022603	FBgn0035849	Q8WS79	FlyFactorSurvey	-	-
Light yellow	PvG021528	FBgn0014018	Q94527	FlyFactorSurvey	-2.43	0.004
Light yellow	PvG017353	FBgn0038197	Q95V55	FlyFactorSurvey	-	-
Light yellow	PvG007084	MA0536	Q9VEZ8	jaspar2018	-	-
Light yellow	PvG007117	FBgn0037436	Q9VI12	FlyFactorSurvey	-	-
Light yellow	PvG030151	FBgn0032223	Q9VKZ0	FlyFactorSurvey	-	-
Light yellow	PvG021515	FBgn0015381	Q9VML1	FlyFactorSurvey	-	-
Light yellow	PvG022849	FBgn0045759	Q9VS05	FlyFactorSurvey	4.22	0
Light yellow	PvG005038	MA0531	Q9VS55	jaspar2018	-	-
Light yellow	PvG001977	FBgn0035956	Q9VST2	FlyFactorSurvey	-	-
Light yellow	PvG005530	FBgn0036126	Q9VTE8	FlyFactorSurvey	-	-
Light yellow	PvG021968	FBgn0036179	Q9VTK6	FlyFactorSurvey	-	-
Light yellow	PvG034773	FBgn0002723	Q9VYW2	FlyFactorSurvey	7.25	0.014
Light yellow	PvG034773	MA0079973	Q9VYW2	cisbp	-	-
Light yellow	PvG034773	MA0079974	Q9VYW2	cisbp	7.25	0.014
Magenta	PvG003851	MA0080112	A0A0B4KFJ2	cisbp	-	-
Magenta	PvG003851	MA0080113	A0A0B4KFJ2	cisbp	-inf	1
Magenta	PvG003851	MA0080114	A0A0B4KFJ2	cisbp	-	-
Magenta	PvG003851	MA0080115	A0A0B4KFJ2	cisbp	-	-
Magenta	PvG003851	MA0080116	A0A0B4KFJ2	cisbp	-	-
Magenta	PvG003851	MA0080117	A0A0B4KFJ2	cisbp	-	-
Magenta	PvG003851	MA0080118	A0A0B4KFJ2	cisbp	-	-
Magenta	PvG003851	MA0080119	A0A0B4KFJ2	cisbp	-	-
Magenta	PvG023262	FBgn0000448	A1Z858	FlyFactorSurvey	-	-
Magenta	PvG004799	FBgn0034012	A1ZA01	FlyFactorSurvey	-	-
Magenta	PvG030836	FBgn0000546	A4UZ51	FlyFactorSurvey	-	-
Magenta	PvG012246	FBgn0005660	A8DYS7	FlyFactorSurvey	-	-
Magenta	PvG022271	FBgn0039411	A8JRD4	FlyFactorSurvey	-	-
Magenta	PvG022271	MA0080273	A8JRD4	cisbp	-	-
Magenta	PvG030844	FBgn0030505	A8JUV3	FlyFactorSurvey	-	-
Magenta	PvG017947	FBgn0003345	A8JUY5	FlyFactorSurvey	-	-
Magenta	PvG022743	FBgn0001297	A8MPH9	FlyFactorSurvey	-	-
Magenta	PvG029523	FBgn0005659	B7FNJ4	FlyFactorSurvey	-	-
Magenta	PvG009081	FBgn0000028	B7Z0Y6	FlyFactorSurvey	-	-
Magenta	PvG034653	FBgn0004895	D3PFH7	FlyFactorSurvey	39.4	0
Magenta	PvG021123	FBgn0086910	E0R905	FlyFactorSurvey	0.153	0
Magenta	PvG007084	FBgn0003507	E2QCY6	FlyFactorSurvey	-	-
Magenta	PvG024698	FBgn0000568	E3CTP0	FlyFactorSurvey	-	-
Magenta	PvG031517	FBgn0015239	M9MS41	FlyFactorSurvey	-	-
Magenta	PvG033380	FBgn0017578	M9NDC9	FlyFactorSurvey	-	-
Magenta	PvG033380	MA0080154	M9NDC9	cisbp	-	-
Magenta	PvG033380	MA0080155	M9NDC9	cisbp	-	-
Magenta	PvG016437	FBgn0004865	M9NDE9	FlyFactorSurvey	-	-
Magenta	PvG013595	FBgn0001078	M9NFK2	FlyFactorSurvey	-	-
Magenta	PvG011120	FBgn0003300	M9NHG0	FlyFactorSurvey	-5.59	0.958
Magenta	PvG003854	FBgn0000370	M9PBF8	FlyFactorSurvey	-7.12	0.998
Magenta	PvG030037	FBgn0011648	M9PBX0	FlyFactorSurvey	-	-
Magenta	PvG013747	FBgn0000097	M9PC88	FlyFactorSurvey	-	-
Magenta	PvG030481	FBgn0011723	M9PEX3	FlyFactorSurvey	-	-
Magenta	PvG014702	FBgn0000964	M9PG80	FlyFactorSurvey	-	-
Magenta	PvG001390	MA0084114	M9PGK0	cisbp	-	-
Magenta	PvG013738	FBgn0023094	O61734	FlyFactorSurvey	-	-
Magenta	PvG013738	MA0080191	O61734	cisbp	-	-
Magenta	PvG013738	MA0080192	O61734	cisbp	-	-
Magenta	PvG021633	FBgn0023076	O61735	FlyFactorSurvey	-	-
Magenta	PvG021633	MA0080176	O61735	cisbp	-	-
Magenta	PvG021633	MA0080177	O61735	cisbp	-	-
Magenta	PvG021633	MA0080178	O61735	cisbp	-	-
Magenta	PvG021633	MA0080179	O61735	cisbp	-	-
Magenta	PvG025913	FBgn0011655	O62609	FlyFactorSurvey	1.71	0.018
Magenta	PvG023715	MA0166	P02833	jaspar2018	-4.83	0.974
Magenta	PvG029323	FBgn0001180	P05084	FlyFactorSurvey	-	-
Magenta	PvG029323	MA0049	P05084	jaspar2018	-	-
Magenta	PvG006086	MA0203	P09077	jaspar2018	-4.88	0.982
Magenta	PvG031909	FBgn0001323	P13054	FlyFactorSurvey	-	-
Magenta	PvG026691	MA0446	P14734	jaspar2018	-	-
Magenta	PvG033310	MA0022	P15330	jaspar2018	3.92	0
Magenta	PvG033310	MA0023	P15330	jaspar2018	-1.41	0.003
Magenta	PvG006094	MA0254	P16241	jaspar2018	-	-
Magenta	PvG002561	FBgn0003651	P16375	FlyFactorSurvey	-	-
Magenta	PvG005703	FBgn0003720	P18102	FlyFactorSurvey	-	-
Magenta	PvG005703	MA0459	P18102	jaspar2018	-	-
Magenta	PvG033843	FBgn0001291	P18289	FlyFactorSurvey	-	-
Magenta	PvG002788	MA0026	P20105	jaspar2018	-	-
Magenta	PvG025543	MA0016	P20153	jaspar2018	-	-
Magenta	PvG022755	MA0530	P20482	jaspar2018	-	-
Magenta	PvG018882	FBgn0001222	P22813	FlyFactorSurvey	-inf	1
Magenta	PvG031683	FBgn0000504	P23023	FlyFactorSurvey	-	-
Magenta	PvG017720	FBgn0004837	P28159	FlyFactorSurvey	-	-
Magenta	PvG017720	MA0085	P28159	jaspar2018	-	-
Magenta	PvG008120	FBgn0004396	P29747	FlyFactorSurvey	-	-
Magenta	PvG031093	FBgn0005658	P29774	FlyFactorSurvey	-	-
Magenta	PvG012246	MA0916	P29776	jaspar2018	-	-
Magenta	PvG014650	MA0197	P31368	jaspar2018	-	-
Magenta	PvG014650	MA0197	P31368	jaspar2018	-	-
Magenta	PvG001047	FBgn0001150	P39572	FlyFactorSurvey	-	-
Magenta	PvG001047	MA0447	P39572	jaspar2018	-5.28	0.041
Magenta	PvG029178	MA0222	P40427	jaspar2018	-	-
Magenta	PvG003458	MA0126	P51521	jaspar2018	-0.404	0
Magenta	PvG027886	FBgn0005638	Q02637	FlyFactorSurvey	-	-
Magenta	PvG027886	MA0244	Q02637	jaspar2018	50.1	0.988
Magenta	PvG000336	FBgn0004510	Q04688	FlyFactorSurvey	-	-
Magenta	PvG025794	FBgn0261239	Q05192	FlyFactorSurvey	2.43	0.015
Magenta	PvG031138	MA0532	Q24151	jaspar2018	-	-
Magenta	PvG003006	MA0185	Q24180	jaspar2018	-	-
Magenta	PvG006426	FBgn0050420	Q2PE13	FlyFactorSurvey	-	-
Magenta	PvG002682	FBgn0033010	Q7K2V1	FlyFactorSurvey	-	-
Magenta	PvG011999	FBgn0016076	Q7KTN9	FlyFactorSurvey	-	-
Magenta	PvG014045	FBgn0039225	Q8MRW5	FlyFactorSurvey	-	-
Magenta	PvG022603	FBgn0035849	Q8WS79	FlyFactorSurvey	-	-
Magenta	PvG021528	FBgn0014018	Q94527	FlyFactorSurvey	-	-
Magenta	PvG017353	FBgn0038197	Q95V55	FlyFactorSurvey	11.8	0
Magenta	PvG007084	MA0536	Q9VEZ8	jaspar2018	-	-
Magenta	PvG007117	FBgn0037436	Q9VI12	FlyFactorSurvey	-	-
Magenta	PvG030151	FBgn0032223	Q9VKZ0	FlyFactorSurvey	-	-
Magenta	PvG021515	FBgn0015381	Q9VML1	FlyFactorSurvey	-2.38	0.991
Magenta	PvG022849	FBgn0045759	Q9VS05	FlyFactorSurvey	13.5	0
Magenta	PvG005038	MA0531	Q9VS55	jaspar2018	0.582	0.035
Magenta	PvG001977	FBgn0035956	Q9VST2	FlyFactorSurvey	-	-
Magenta	PvG005530	FBgn0036126	Q9VTE8	FlyFactorSurvey	-	-
Magenta	PvG021968	FBgn0036179	Q9VTK6	FlyFactorSurvey	2.31	0
Magenta	PvG034773	FBgn0002723	Q9VYW2	FlyFactorSurvey	8.77	0.033
Magenta	PvG034773	MA0079973	Q9VYW2	cisbp	-	-
Magenta	PvG034773	MA0079974	Q9VYW2	cisbp	8.77	0.033
Midnight blue	PvG003851	MA0080112	A0A0B4KFJ2	cisbp	-	-
Midnight blue	PvG003851	MA0080113	A0A0B4KFJ2	cisbp	-inf	1
Midnight blue	PvG003851	MA0080114	A0A0B4KFJ2	cisbp	-	-
Midnight blue	PvG003851	MA0080115	A0A0B4KFJ2	cisbp	-	-
Midnight blue	PvG003851	MA0080116	A0A0B4KFJ2	cisbp	-3.65	0.05
Midnight blue	PvG003851	MA0080117	A0A0B4KFJ2	cisbp	-	-
Midnight blue	PvG003851	MA0080118	A0A0B4KFJ2	cisbp	-	-
Midnight blue	PvG003851	MA0080119	A0A0B4KFJ2	cisbp	-2.89	0.016
Midnight blue	PvG023262	FBgn0000448	A1Z858	FlyFactorSurvey	-	-
Midnight blue	PvG004799	FBgn0034012	A1ZA01	FlyFactorSurvey	-	-
Midnight blue	PvG030836	FBgn0000546	A4UZ51	FlyFactorSurvey	-	-
Midnight blue	PvG012246	FBgn0005660	A8DYS7	FlyFactorSurvey	-	-
Midnight blue	PvG022271	FBgn0039411	A8JRD4	FlyFactorSurvey	-	-
Midnight blue	PvG022271	MA0080273	A8JRD4	cisbp	-	-
Midnight blue	PvG030844	FBgn0030505	A8JUV3	FlyFactorSurvey	-	-
Midnight blue	PvG017947	FBgn0003345	A8JUY5	FlyFactorSurvey	-	-
Midnight blue	PvG022743	FBgn0001297	A8MPH9	FlyFactorSurvey	-	-
Midnight blue	PvG029523	FBgn0005659	B7FNJ4	FlyFactorSurvey	-	-
Midnight blue	PvG009081	FBgn0000028	B7Z0Y6	FlyFactorSurvey	-	-
Midnight blue	PvG034653	FBgn0004895	D3PFH7	FlyFactorSurvey	8.29	0.007
Midnight blue	PvG021123	FBgn0086910	E0R905	FlyFactorSurvey	-	-
Midnight blue	PvG007084	FBgn0003507	E2QCY6	FlyFactorSurvey	-	-
Midnight blue	PvG024698	FBgn0000568	E3CTP0	FlyFactorSurvey	-	-
Midnight blue	PvG031517	FBgn0015239	M9MS41	FlyFactorSurvey	-	-
Midnight blue	PvG033380	FBgn0017578	M9NDC9	FlyFactorSurvey	-	-
Midnight blue	PvG033380	MA0080154	M9NDC9	cisbp	-	-
Midnight blue	PvG033380	MA0080155	M9NDC9	cisbp	-	-
Midnight blue	PvG016437	FBgn0004865	M9NDE9	FlyFactorSurvey	-	-
Midnight blue	PvG013595	FBgn0001078	M9NFK2	FlyFactorSurvey	-6.31	0.996
Midnight blue	PvG011120	FBgn0003300	M9NHG0	FlyFactorSurvey	-6.96	1
Midnight blue	PvG003854	FBgn0000370	M9PBF8	FlyFactorSurvey	-	-
Midnight blue	PvG030037	FBgn0011648	M9PBX0	FlyFactorSurvey	-	-
Midnight blue	PvG013747	FBgn0000097	M9PC88	FlyFactorSurvey	-	-
Midnight blue	PvG030481	FBgn0011723	M9PEX3	FlyFactorSurvey	-	-
Midnight blue	PvG014702	FBgn0000964	M9PG80	FlyFactorSurvey	-	-
Midnight blue	PvG001390	MA0084114	M9PGK0	cisbp	-	-
Midnight blue	PvG013738	FBgn0023094	O61734	FlyFactorSurvey	-	-
Midnight blue	PvG013738	MA0080191	O61734	cisbp	-	-
Midnight blue	PvG013738	MA0080192	O61734	cisbp	-	-
Midnight blue	PvG021633	FBgn0023076	O61735	FlyFactorSurvey	2.18	0.025
Midnight blue	PvG021633	MA0080176	O61735	cisbp	-	-
Midnight blue	PvG021633	MA0080177	O61735	cisbp	-	-
Midnight blue	PvG021633	MA0080178	O61735	cisbp	-	-
Midnight blue	PvG021633	MA0080179	O61735	cisbp	2.18	0.025
Midnight blue	PvG025913	FBgn0011655	O62609	FlyFactorSurvey	-	-
Midnight blue	PvG023715	MA0166	P02833	jaspar2018	-	-
Midnight blue	PvG029323	FBgn0001180	P05084	FlyFactorSurvey	-	-
Midnight blue	PvG029323	MA0049	P05084	jaspar2018	-	-
Midnight blue	PvG006086	MA0203	P09077	jaspar2018	-	-
Midnight blue	PvG031909	FBgn0001323	P13054	FlyFactorSurvey	-	-
Midnight blue	PvG026691	MA0446	P14734	jaspar2018	-	-
Midnight blue	PvG033310	MA0022	P15330	jaspar2018	-	-
Midnight blue	PvG033310	MA0023	P15330	jaspar2018	-	-
Midnight blue	PvG006094	MA0254	P16241	jaspar2018	-1.8	0.993
Midnight blue	PvG002561	FBgn0003651	P16375	FlyFactorSurvey	-	-
Midnight blue	PvG005703	FBgn0003720	P18102	FlyFactorSurvey	-3.73	0.994
Midnight blue	PvG005703	MA0459	P18102	jaspar2018	-3.73	0.994
Midnight blue	PvG033843	FBgn0001291	P18289	FlyFactorSurvey	-	-
Midnight blue	PvG002788	MA0026	P20105	jaspar2018	-	-
Midnight blue	PvG025543	MA0016	P20153	jaspar2018	-	-
Midnight blue	PvG022755	MA0530	P20482	jaspar2018	-5.33	0.987
Midnight blue	PvG018882	FBgn0001222	P22813	FlyFactorSurvey	1.88	0
Midnight blue	PvG031683	FBgn0000504	P23023	FlyFactorSurvey	-inf	1
Midnight blue	PvG017720	FBgn0004837	P28159	FlyFactorSurvey	-inf	1
Midnight blue	PvG017720	MA0085	P28159	jaspar2018	-9.78	0.997
Midnight blue	PvG008120	FBgn0004396	P29747	FlyFactorSurvey	-	-
Midnight blue	PvG031093	FBgn0005658	P29774	FlyFactorSurvey	-	-
Midnight blue	PvG012246	MA0916	P29776	jaspar2018	-	-
Midnight blue	PvG014650	MA0197	P31368	jaspar2018	-	-
Midnight blue	PvG014650	MA0197	P31368	jaspar2018	-	-
Midnight blue	PvG001047	FBgn0001150	P39572	FlyFactorSurvey	-	-
Midnight blue	PvG001047	MA0447	P39572	jaspar2018	-7.09	0.974
Midnight blue	PvG029178	MA0222	P40427	jaspar2018	-	-
Midnight blue	PvG003458	MA0126	P51521	jaspar2018	-2.21	0.009
Midnight blue	PvG027886	FBgn0005638	Q02637	FlyFactorSurvey	-	-
Midnight blue	PvG027886	MA0244	Q02637	jaspar2018	-	-
Midnight blue	PvG000336	FBgn0004510	Q04688	FlyFactorSurvey	-	-
Midnight blue	PvG025794	FBgn0261239	Q05192	FlyFactorSurvey	-	-
Midnight blue	PvG031138	MA0532	Q24151	jaspar2018	-	-
Midnight blue	PvG003006	MA0185	Q24180	jaspar2018	-1.76	0.034
Midnight blue	PvG006426	FBgn0050420	Q2PE13	FlyFactorSurvey	-	-
Midnight blue	PvG002682	FBgn0033010	Q7K2V1	FlyFactorSurvey	-inf	1
Midnight blue	PvG011999	FBgn0016076	Q7KTN9	FlyFactorSurvey	-	-
Midnight blue	PvG014045	FBgn0039225	Q8MRW5	FlyFactorSurvey	-	-
Midnight blue	PvG022603	FBgn0035849	Q8WS79	FlyFactorSurvey	-5.84	0.983
Midnight blue	PvG021528	FBgn0014018	Q94527	FlyFactorSurvey	-	-
Midnight blue	PvG017353	FBgn0038197	Q95V55	FlyFactorSurvey	-	-
Midnight blue	PvG007084	MA0536	Q9VEZ8	jaspar2018	-	-
Midnight blue	PvG007117	FBgn0037436	Q9VI12	FlyFactorSurvey	-	-
Midnight blue	PvG030151	FBgn0032223	Q9VKZ0	FlyFactorSurvey	-2.32	0.016
Midnight blue	PvG021515	FBgn0015381	Q9VML1	FlyFactorSurvey	-2.33	0.962
Midnight blue	PvG022849	FBgn0045759	Q9VS05	FlyFactorSurvey	-0.702	0.043
Midnight blue	PvG005038	MA0531	Q9VS55	jaspar2018	-	-
Midnight blue	PvG001977	FBgn0035956	Q9VST2	FlyFactorSurvey	-4.38	0.969
Midnight blue	PvG005530	FBgn0036126	Q9VTE8	FlyFactorSurvey	-	-
Midnight blue	PvG021968	FBgn0036179	Q9VTK6	FlyFactorSurvey	-	-
Midnight blue	PvG034773	FBgn0002723	Q9VYW2	FlyFactorSurvey	-	-
Midnight blue	PvG034773	MA0079973	Q9VYW2	cisbp	-	-
Midnight blue	PvG034773	MA0079974	Q9VYW2	cisbp	-	-
Orange	PvG003851	MA0080112	A0A0B4KFJ2	cisbp	-	-
Orange	PvG003851	MA0080113	A0A0B4KFJ2	cisbp	-inf	1
Orange	PvG003851	MA0080114	A0A0B4KFJ2	cisbp	-	-
Orange	PvG003851	MA0080115	A0A0B4KFJ2	cisbp	-	-
Orange	PvG003851	MA0080116	A0A0B4KFJ2	cisbp	-	-
Orange	PvG003851	MA0080117	A0A0B4KFJ2	cisbp	-	-
Orange	PvG003851	MA0080118	A0A0B4KFJ2	cisbp	-	-
Orange	PvG003851	MA0080119	A0A0B4KFJ2	cisbp	-	-
Orange	PvG023262	FBgn0000448	A1Z858	FlyFactorSurvey	-	-
Orange	PvG004799	FBgn0034012	A1ZA01	FlyFactorSurvey	-	-
Orange	PvG030836	FBgn0000546	A4UZ51	FlyFactorSurvey	-	-
Orange	PvG012246	FBgn0005660	A8DYS7	FlyFactorSurvey	-	-
Orange	PvG022271	FBgn0039411	A8JRD4	FlyFactorSurvey	-	-
Orange	PvG022271	MA0080273	A8JRD4	cisbp	-	-
Orange	PvG030844	FBgn0030505	A8JUV3	FlyFactorSurvey	-	-
Orange	PvG017947	FBgn0003345	A8JUY5	FlyFactorSurvey	-	-
Orange	PvG022743	FBgn0001297	A8MPH9	FlyFactorSurvey	-	-
Orange	PvG029523	FBgn0005659	B7FNJ4	FlyFactorSurvey	-	-
Orange	PvG009081	FBgn0000028	B7Z0Y6	FlyFactorSurvey	-	-
Orange	PvG034653	FBgn0004895	D3PFH7	FlyFactorSurvey	9.87	0.002
Orange	PvG021123	FBgn0086910	E0R905	FlyFactorSurvey	-	-
Orange	PvG007084	FBgn0003507	E2QCY6	FlyFactorSurvey	-	-
Orange	PvG024698	FBgn0000568	E3CTP0	FlyFactorSurvey	-	-
Orange	PvG031517	FBgn0015239	M9MS41	FlyFactorSurvey	-5.73	0.995
Orange	PvG033380	FBgn0017578	M9NDC9	FlyFactorSurvey	1.9	0.006
Orange	PvG033380	MA0080154	M9NDC9	cisbp	0.362	0.017
Orange	PvG033380	MA0080155	M9NDC9	cisbp	1.9	0.006
Orange	PvG016437	FBgn0004865	M9NDE9	FlyFactorSurvey	-	-
Orange	PvG013595	FBgn0001078	M9NFK2	FlyFactorSurvey	-5.82	0.964
Orange	PvG011120	FBgn0003300	M9NHG0	FlyFactorSurvey	-	-
Orange	PvG003854	FBgn0000370	M9PBF8	FlyFactorSurvey	-	-
Orange	PvG030037	FBgn0011648	M9PBX0	FlyFactorSurvey	-	-
Orange	PvG013747	FBgn0000097	M9PC88	FlyFactorSurvey	-	-
Orange	PvG030481	FBgn0011723	M9PEX3	FlyFactorSurvey	-	-
Orange	PvG014702	FBgn0000964	M9PG80	FlyFactorSurvey	-	-
Orange	PvG001390	MA0084114	M9PGK0	cisbp	0.362	0.017
Orange	PvG013738	FBgn0023094	O61734	FlyFactorSurvey	-	-
Orange	PvG013738	MA0080191	O61734	cisbp	2.58	0.009
Orange	PvG013738	MA0080192	O61734	cisbp	-	-
Orange	PvG021633	FBgn0023076	O61735	FlyFactorSurvey	-	-
Orange	PvG021633	MA0080176	O61735	cisbp	2.58	0.009
Orange	PvG021633	MA0080177	O61735	cisbp	-	-
Orange	PvG021633	MA0080178	O61735	cisbp	-	-
Orange	PvG021633	MA0080179	O61735	cisbp	-	-
Orange	PvG025913	FBgn0011655	O62609	FlyFactorSurvey	-	-
Orange	PvG023715	MA0166	P02833	jaspar2018	-	-
Orange	PvG029323	FBgn0001180	P05084	FlyFactorSurvey	28.2	0.026
Orange	PvG029323	MA0049	P05084	jaspar2018	-	-
Orange	PvG006086	MA0203	P09077	jaspar2018	-	-
Orange	PvG031909	FBgn0001323	P13054	FlyFactorSurvey	-	-
Orange	PvG026691	MA0446	P14734	jaspar2018	-	-
Orange	PvG033310	MA0022	P15330	jaspar2018	-2.53	0.047
Orange	PvG033310	MA0023	P15330	jaspar2018	-	-
Orange	PvG006094	MA0254	P16241	jaspar2018	-2.28	0.999
Orange	PvG002561	FBgn0003651	P16375	FlyFactorSurvey	-5.95	0.996
Orange	PvG005703	FBgn0003720	P18102	FlyFactorSurvey	-	-
Orange	PvG005703	MA0459	P18102	jaspar2018	-	-
Orange	PvG033843	FBgn0001291	P18289	FlyFactorSurvey	-	-
Orange	PvG002788	MA0026	P20105	jaspar2018	-	-
Orange	PvG025543	MA0016	P20153	jaspar2018	-	-
Orange	PvG022755	MA0530	P20482	jaspar2018	-	-
Orange	PvG018882	FBgn0001222	P22813	FlyFactorSurvey	-	-
Orange	PvG031683	FBgn0000504	P23023	FlyFactorSurvey	-1.96	0.015
Orange	PvG017720	FBgn0004837	P28159	FlyFactorSurvey	-inf	1
Orange	PvG017720	MA0085	P28159	jaspar2018	-	-
Orange	PvG008120	FBgn0004396	P29747	FlyFactorSurvey	-	-
Orange	PvG031093	FBgn0005658	P29774	FlyFactorSurvey	-	-
Orange	PvG012246	MA0916	P29776	jaspar2018	-	-
Orange	PvG014650	MA0197	P31368	jaspar2018	-	-
Orange	PvG014650	MA0197	P31368	jaspar2018	-5.2	0.992
Orange	PvG001047	FBgn0001150	P39572	FlyFactorSurvey	-	-
Orange	PvG001047	MA0447	P39572	jaspar2018	-	-
Orange	PvG029178	MA0222	P40427	jaspar2018	-	-
Orange	PvG003458	MA0126	P51521	jaspar2018	-	-
Orange	PvG027886	FBgn0005638	Q02637	FlyFactorSurvey	-	-
Orange	PvG027886	MA0244	Q02637	jaspar2018	-	-
Orange	PvG000336	FBgn0004510	Q04688	FlyFactorSurvey	-	-
Orange	PvG025794	FBgn0261239	Q05192	FlyFactorSurvey	-	-
Orange	PvG031138	MA0532	Q24151	jaspar2018	-	-
Orange	PvG003006	MA0185	Q24180	jaspar2018	-	-
Orange	PvG006426	FBgn0050420	Q2PE13	FlyFactorSurvey	-	-
Orange	PvG002682	FBgn0033010	Q7K2V1	FlyFactorSurvey	-inf	1
Orange	PvG011999	FBgn0016076	Q7KTN9	FlyFactorSurvey	-	-
Orange	PvG014045	FBgn0039225	Q8MRW5	FlyFactorSurvey	-	-
Orange	PvG022603	FBgn0035849	Q8WS79	FlyFactorSurvey	-	-
Orange	PvG021528	FBgn0014018	Q94527	FlyFactorSurvey	-	-
Orange	PvG017353	FBgn0038197	Q95V55	FlyFactorSurvey	-	-
Orange	PvG007084	MA0536	Q9VEZ8	jaspar2018	-	-
Orange	PvG007117	FBgn0037436	Q9VI12	FlyFactorSurvey	-	-
Orange	PvG030151	FBgn0032223	Q9VKZ0	FlyFactorSurvey	-	-
Orange	PvG021515	FBgn0015381	Q9VML1	FlyFactorSurvey	-	-
Orange	PvG022849	FBgn0045759	Q9VS05	FlyFactorSurvey	0.917	0.012
Orange	PvG005038	MA0531	Q9VS55	jaspar2018	0.68	0.023
Orange	PvG001977	FBgn0035956	Q9VST2	FlyFactorSurvey	-	-
Orange	PvG005530	FBgn0036126	Q9VTE8	FlyFactorSurvey	-	-
Orange	PvG021968	FBgn0036179	Q9VTK6	FlyFactorSurvey	-	-
Orange	PvG034773	FBgn0002723	Q9VYW2	FlyFactorSurvey	-	-
Orange	PvG034773	MA0079973	Q9VYW2	cisbp	-	-
Orange	PvG034773	MA0079974	Q9VYW2	cisbp	-	-
Pink	PvG003851	MA0080112	A0A0B4KFJ2	cisbp	-	-
Pink	PvG003851	MA0080113	A0A0B4KFJ2	cisbp	-	-
Pink	PvG003851	MA0080114	A0A0B4KFJ2	cisbp	-	-
Pink	PvG003851	MA0080115	A0A0B4KFJ2	cisbp	-	-
Pink	PvG003851	MA0080116	A0A0B4KFJ2	cisbp	-	-
Pink	PvG003851	MA0080117	A0A0B4KFJ2	cisbp	-	-
Pink	PvG003851	MA0080118	A0A0B4KFJ2	cisbp	-	-
Pink	PvG003851	MA0080119	A0A0B4KFJ2	cisbp	-	-
Pink	PvG023262	FBgn0000448	A1Z858	FlyFactorSurvey	-	-
Pink	PvG004799	FBgn0034012	A1ZA01	FlyFactorSurvey	-	-
Pink	PvG030836	FBgn0000546	A4UZ51	FlyFactorSurvey	-	-
Pink	PvG012246	FBgn0005660	A8DYS7	FlyFactorSurvey	-	-
Pink	PvG022271	FBgn0039411	A8JRD4	FlyFactorSurvey	-	-
Pink	PvG022271	MA0080273	A8JRD4	cisbp	-	-
Pink	PvG030844	FBgn0030505	A8JUV3	FlyFactorSurvey	-5.88	0.984
Pink	PvG017947	FBgn0003345	A8JUY5	FlyFactorSurvey	-	-
Pink	PvG022743	FBgn0001297	A8MPH9	FlyFactorSurvey	-	-
Pink	PvG029523	FBgn0005659	B7FNJ4	FlyFactorSurvey	-	-
Pink	PvG009081	FBgn0000028	B7Z0Y6	FlyFactorSurvey	-3.32	1
Pink	PvG034653	FBgn0004895	D3PFH7	FlyFactorSurvey	44.8	0
Pink	PvG021123	FBgn0086910	E0R905	FlyFactorSurvey	-	-
Pink	PvG007084	FBgn0003507	E2QCY6	FlyFactorSurvey	-3	0.003
Pink	PvG024698	FBgn0000568	E3CTP0	FlyFactorSurvey	-	-
Pink	PvG031517	FBgn0015239	M9MS41	FlyFactorSurvey	-	-
Pink	PvG033380	FBgn0017578	M9NDC9	FlyFactorSurvey	-	-
Pink	PvG033380	MA0080154	M9NDC9	cisbp	-	-
Pink	PvG033380	MA0080155	M9NDC9	cisbp	-	-
Pink	PvG016437	FBgn0004865	M9NDE9	FlyFactorSurvey	-5.55	0.96
Pink	PvG013595	FBgn0001078	M9NFK2	FlyFactorSurvey	-5.94	0.987
Pink	PvG011120	FBgn0003300	M9NHG0	FlyFactorSurvey	-	-
Pink	PvG003854	FBgn0000370	M9PBF8	FlyFactorSurvey	-1.96	0.034
Pink	PvG030037	FBgn0011648	M9PBX0	FlyFactorSurvey	-	-
Pink	PvG013747	FBgn0000097	M9PC88	FlyFactorSurvey	-	-
Pink	PvG030481	FBgn0011723	M9PEX3	FlyFactorSurvey	-	-
Pink	PvG014702	FBgn0000964	M9PG80	FlyFactorSurvey	-	-
Pink	PvG001390	MA0084114	M9PGK0	cisbp	-	-
Pink	PvG013738	FBgn0023094	O61734	FlyFactorSurvey	-	-
Pink	PvG013738	MA0080191	O61734	cisbp	3.77	0.02
Pink	PvG013738	MA0080192	O61734	cisbp	-	-
Pink	PvG021633	FBgn0023076	O61735	FlyFactorSurvey	-	-
Pink	PvG021633	MA0080176	O61735	cisbp	3.77	0.02
Pink	PvG021633	MA0080177	O61735	cisbp	-	-
Pink	PvG021633	MA0080178	O61735	cisbp	-	-
Pink	PvG021633	MA0080179	O61735	cisbp	-	-
Pink	PvG025913	FBgn0011655	O62609	FlyFactorSurvey	-	-
Pink	PvG023715	MA0166	P02833	jaspar2018	-4.98	0.988
Pink	PvG029323	FBgn0001180	P05084	FlyFactorSurvey	21.7	0.989
Pink	PvG029323	MA0049	P05084	jaspar2018	-	-
Pink	PvG006086	MA0203	P09077	jaspar2018	-5.1	1
Pink	PvG031909	FBgn0001323	P13054	FlyFactorSurvey	-	-
Pink	PvG026691	MA0446	P14734	jaspar2018	-	-
Pink	PvG033310	MA0022	P15330	jaspar2018	-	-
Pink	PvG033310	MA0023	P15330	jaspar2018	-	-
Pink	PvG006094	MA0254	P16241	jaspar2018	-	-
Pink	PvG002561	FBgn0003651	P16375	FlyFactorSurvey	-	-
Pink	PvG005703	FBgn0003720	P18102	FlyFactorSurvey	-2.34	0.993
Pink	PvG005703	MA0459	P18102	jaspar2018	-2.34	0.993
Pink	PvG033843	FBgn0001291	P18289	FlyFactorSurvey	-	-
Pink	PvG002788	MA0026	P20105	jaspar2018	-	-
Pink	PvG025543	MA0016	P20153	jaspar2018	-4.83	0.04
Pink	PvG022755	MA0530	P20482	jaspar2018	-4.43	0.95
Pink	PvG018882	FBgn0001222	P22813	FlyFactorSurvey	-0.581	0.006
Pink	PvG031683	FBgn0000504	P23023	FlyFactorSurvey	-inf	1
Pink	PvG017720	FBgn0004837	P28159	FlyFactorSurvey	-	-
Pink	PvG017720	MA0085	P28159	jaspar2018	-	-
Pink	PvG008120	FBgn0004396	P29747	FlyFactorSurvey	-	-
Pink	PvG031093	FBgn0005658	P29774	FlyFactorSurvey	-	-
Pink	PvG012246	MA0916	P29776	jaspar2018	-	-
Pink	PvG014650	MA0197	P31368	jaspar2018	-5.28	0.964
Pink	PvG014650	MA0197	P31368	jaspar2018	-	-
Pink	PvG001047	FBgn0001150	P39572	FlyFactorSurvey	-	-
Pink	PvG001047	MA0447	P39572	jaspar2018	-	-
Pink	PvG029178	MA0222	P40427	jaspar2018	-	-
Pink	PvG003458	MA0126	P51521	jaspar2018	-2.89	0.008
Pink	PvG027886	FBgn0005638	Q02637	FlyFactorSurvey	-	-
Pink	PvG027886	MA0244	Q02637	jaspar2018	41.8	0.999
Pink	PvG000336	FBgn0004510	Q04688	FlyFactorSurvey	-	-
Pink	PvG025794	FBgn0261239	Q05192	FlyFactorSurvey	-	-
Pink	PvG031138	MA0532	Q24151	jaspar2018	-	-
Pink	PvG003006	MA0185	Q24180	jaspar2018	-	-
Pink	PvG006426	FBgn0050420	Q2PE13	FlyFactorSurvey	-	-
Pink	PvG002682	FBgn0033010	Q7K2V1	FlyFactorSurvey	-	-
Pink	PvG011999	FBgn0016076	Q7KTN9	FlyFactorSurvey	-	-
Pink	PvG014045	FBgn0039225	Q8MRW5	FlyFactorSurvey	-	-
Pink	PvG022603	FBgn0035849	Q8WS79	FlyFactorSurvey	-	-
Pink	PvG021528	FBgn0014018	Q94527	FlyFactorSurvey	-	-
Pink	PvG017353	FBgn0038197	Q95V55	FlyFactorSurvey	4.7	0.032
Pink	PvG007084	MA0536	Q9VEZ8	jaspar2018	-	-
Pink	PvG007117	FBgn0037436	Q9VI12	FlyFactorSurvey	-	-
Pink	PvG030151	FBgn0032223	Q9VKZ0	FlyFactorSurvey	-	-
Pink	PvG021515	FBgn0015381	Q9VML1	FlyFactorSurvey	-3.96	0.999
Pink	PvG022849	FBgn0045759	Q9VS05	FlyFactorSurvey	19.2	0
Pink	PvG005038	MA0531	Q9VS55	jaspar2018	-	-
Pink	PvG001977	FBgn0035956	Q9VST2	FlyFactorSurvey	-	-
Pink	PvG005530	FBgn0036126	Q9VTE8	FlyFactorSurvey	-	-
Pink	PvG021968	FBgn0036179	Q9VTK6	FlyFactorSurvey	-	-
Pink	PvG034773	FBgn0002723	Q9VYW2	FlyFactorSurvey	10.7	0.012
Pink	PvG034773	MA0079973	Q9VYW2	cisbp	-	-
Pink	PvG034773	MA0079974	Q9VYW2	cisbp	10.7	0.012
Purple	PvG003851	MA0080112	A0A0B4KFJ2	cisbp	-	-
Purple	PvG003851	MA0080113	A0A0B4KFJ2	cisbp	-	-
Purple	PvG003851	MA0080114	A0A0B4KFJ2	cisbp	-	-
Purple	PvG003851	MA0080115	A0A0B4KFJ2	cisbp	-	-
Purple	PvG003851	MA0080116	A0A0B4KFJ2	cisbp	-	-
Purple	PvG003851	MA0080117	A0A0B4KFJ2	cisbp	-	-
Purple	PvG003851	MA0080118	A0A0B4KFJ2	cisbp	-	-
Purple	PvG003851	MA0080119	A0A0B4KFJ2	cisbp	-	-
Purple	PvG023262	FBgn0000448	A1Z858	FlyFactorSurvey	-	-
Purple	PvG004799	FBgn0034012	A1ZA01	FlyFactorSurvey	-	-
Purple	PvG030836	FBgn0000546	A4UZ51	FlyFactorSurvey	-	-
Purple	PvG012246	FBgn0005660	A8DYS7	FlyFactorSurvey	-	-
Purple	PvG022271	FBgn0039411	A8JRD4	FlyFactorSurvey	-	-
Purple	PvG022271	MA0080273	A8JRD4	cisbp	-	-
Purple	PvG030844	FBgn0030505	A8JUV3	FlyFactorSurvey	-	-
Purple	PvG017947	FBgn0003345	A8JUY5	FlyFactorSurvey	-	-
Purple	PvG022743	FBgn0001297	A8MPH9	FlyFactorSurvey	-	-
Purple	PvG029523	FBgn0005659	B7FNJ4	FlyFactorSurvey	-	-
[truncated: 675 more rows]

## Sheet: MEA_1kbp
S5 Data : Transcription factor–binding elements in P. vanderplanki genes included in modules detected by motif enrichment analysis (CLOVER) and Granger causality test.
Module	PvTFID	Motif	Accession Number	Reference Database	Score	P.value
Black	PvG003851	MA0080112	A0A0B4KFJ2	cisbp	-	-
Black	PvG003851	MA0080113	A0A0B4KFJ2	cisbp	-	-
Black	PvG003851	MA0080114	A0A0B4KFJ2	cisbp	-	-
Black	PvG003851	MA0080115	A0A0B4KFJ2	cisbp	-	-
Black	PvG003851	MA0080116	A0A0B4KFJ2	cisbp	-	-
Black	PvG003851	MA0080117	A0A0B4KFJ2	cisbp	-	-
Black	PvG003851	MA0080118	A0A0B4KFJ2	cisbp	-	-
Black	PvG003851	MA0080119	A0A0B4KFJ2	cisbp	-	-
Black	PvG023262	FBgn0000448	A1Z858	FlyFactorSurvey	-3.47	0.003
Black	PvG004799	FBgn0034012	A1ZA01	FlyFactorSurvey	-	-
Black	PvG030836	FBgn0000546	A4UZ51	FlyFactorSurvey	-	-
Black	PvG012246	FBgn0005660	A8DYS7	FlyFactorSurvey	-	-
Black	PvG022271	FBgn0039411	A8JRD4	FlyFactorSurvey	-	-
Black	PvG022271	MA0080273	A8JRD4	cisbp	-	-
Black	PvG030844	FBgn0030505	A8JUV3	FlyFactorSurvey	-	-
Black	PvG017947	FBgn0003345	A8JUY5	FlyFactorSurvey	-	-
Black	PvG022743	FBgn0001297	A8MPH9	FlyFactorSurvey	-	-
Black	PvG029523	FBgn0005659	B7FNJ4	FlyFactorSurvey	-	-
Black	PvG009081	FBgn0000028	B7Z0Y6	FlyFactorSurvey	-	-
Black	PvG034653	FBgn0004895	D3PFH7	FlyFactorSurvey	17.4	0.001
Black	PvG021123	FBgn0086910	E0R905	FlyFactorSurvey	-	-
Black	PvG007084	FBgn0003507	E2QCY6	FlyFactorSurvey	-2.37	0
Black	PvG024698	FBgn0000568	E3CTP0	FlyFactorSurvey	-	-
Black	PvG031517	FBgn0015239	M9MS41	FlyFactorSurvey	-3.15	0.041
Black	PvG033380	FBgn0017578	M9NDC9	FlyFactorSurvey	-	-
Black	PvG033380	MA0080154	M9NDC9	cisbp	-	-
Black	PvG033380	MA0080155	M9NDC9	cisbp	-	-
Black	PvG016437	FBgn0004865	M9NDE9	FlyFactorSurvey	-3.05	0
Black	PvG013595	FBgn0001078	M9NFK2	FlyFactorSurvey	-	-
Black	PvG011120	FBgn0003300	M9NHG0	FlyFactorSurvey	-	-
Black	PvG003854	FBgn0000370	M9PBF8	FlyFactorSurvey	-	-
Black	PvG030037	FBgn0011648	M9PBX0	FlyFactorSurvey	-	-
Black	PvG013747	FBgn0000097	M9PC88	FlyFactorSurvey	-	-
Black	PvG030481	FBgn0011723	M9PEX3	FlyFactorSurvey	-	-
Black	PvG014702	FBgn0000964	M9PG80	FlyFactorSurvey	-	-
Black	PvG001390	MA0084114	M9PGK0	cisbp	-	-
Black	PvG013738	FBgn0023094	O61734	FlyFactorSurvey	-	-
Black	PvG013738	MA0080191	O61734	cisbp	-	-
Black	PvG013738	MA0080192	O61734	cisbp	-	-
Black	PvG021633	FBgn0023076	O61735	FlyFactorSurvey	-	-
Black	PvG021633	MA0080176	O61735	cisbp	-	-
Black	PvG021633	MA0080177	O61735	cisbp	-6.04	0.977
Black	PvG021633	MA0080178	O61735	cisbp	-	-
Black	PvG021633	MA0080179	O61735	cisbp	-	-
Black	PvG025913	FBgn0011655	O62609	FlyFactorSurvey	10.6	0.005
Black	PvG023715	MA0166	P02833	jaspar2018	-	-
Black	PvG029323	FBgn0001180	P05084	FlyFactorSurvey	62	0.963
Black	PvG029323	MA0049	P05084	jaspar2018	-	-
Black	PvG006086	MA0203	P09077	jaspar2018	-	-
Black	PvG031909	FBgn0001323	P13054	FlyFactorSurvey	-	-
Black	PvG026691	MA0446	P14734	jaspar2018	-	-
Black	PvG033310	MA0022	P15330	jaspar2018	-	-
Black	PvG033310	MA0023	P15330	jaspar2018	-	-
Black	PvG006094	MA0254	P16241	jaspar2018	-	-
Black	PvG002561	FBgn0003651	P16375	FlyFactorSurvey	-3.08	0.023
Black	PvG005703	FBgn0003720	P18102	FlyFactorSurvey	-	-
Black	PvG005703	MA0459	P18102	jaspar2018	-	-
Black	PvG033843	FBgn0001291	P18289	FlyFactorSurvey	-	-
Black	PvG002788	MA0026	P20105	jaspar2018	-4.14	0.953
Black	PvG025543	MA0016	P20153	jaspar2018	-	-
Black	PvG022755	MA0530	P20482	jaspar2018	-	-
Black	PvG018882	FBgn0001222	P22813	FlyFactorSurvey	-2.52	0.045
Black	PvG031683	FBgn0000504	P23023	FlyFactorSurvey	-	-
Black	PvG017720	FBgn0004837	P28159	FlyFactorSurvey	-	-
Black	PvG017720	MA0085	P28159	jaspar2018	-8.44	0.999
Black	PvG008120	FBgn0004396	P29747	FlyFactorSurvey	-	-
Black	PvG031093	FBgn0005658	P29774	FlyFactorSurvey	-	-
Black	PvG012246	MA0916	P29776	jaspar2018	-	-
Black	PvG014650	MA0197	P31368	jaspar2018	-	-
Black	PvG014650	MA0197	P31368	jaspar2018	-	-
Black	PvG001047	FBgn0001150	P39572	FlyFactorSurvey	-	-
Black	PvG001047	MA0447	P39572	jaspar2018	-	-
Black	PvG029178	MA0222	P40427	jaspar2018	-	-
Black	PvG003458	MA0126	P51521	jaspar2018	-	-
Black	PvG027886	FBgn0005638	Q02637	FlyFactorSurvey	-	-
Black	PvG027886	MA0244	Q02637	jaspar2018	-	-
Black	PvG000336	FBgn0004510	Q04688	FlyFactorSurvey	-	-
Black	PvG025794	FBgn0261239	Q05192	FlyFactorSurvey	-	-
Black	PvG031138	MA0532	Q24151	jaspar2018	3.03	0.011
Black	PvG003006	MA0185	Q24180	jaspar2018	-2.81	0.039
Black	PvG006426	FBgn0050420	Q2PE13	FlyFactorSurvey	-	-
Black	PvG002682	FBgn0033010	Q7K2V1	FlyFactorSurvey	-	-
Black	PvG011999	FBgn0016076	Q7KTN9	FlyFactorSurvey	-	-
Black	PvG014045	FBgn0039225	Q8MRW5	FlyFactorSurvey	-	-
Black	PvG022603	FBgn0035849	Q8WS79	FlyFactorSurvey	1.99	0.047
Black	PvG021528	FBgn0014018	Q94527	FlyFactorSurvey	-	-
Black	PvG017353	FBgn0038197	Q95V55	FlyFactorSurvey	-	-
Black	PvG007084	MA0536	Q9VEZ8	jaspar2018	-	-
Black	PvG007117	FBgn0037436	Q9VI12	FlyFactorSurvey	-	-
Black	PvG030151	FBgn0032223	Q9VKZ0	FlyFactorSurvey	-2.86	0.003
Black	PvG021515	FBgn0015381	Q9VML1	FlyFactorSurvey	-	-
Black	PvG022849	FBgn0045759	Q9VS05	FlyFactorSurvey	1.25	0.003
Black	PvG005038	MA0531	Q9VS55	jaspar2018	-	-
Black	PvG001977	FBgn0035956	Q9VST2	FlyFactorSurvey	-	-
Black	PvG005530	FBgn0036126	Q9VTE8	FlyFactorSurvey	-	-
Black	PvG021968	FBgn0036179	Q9VTK6	FlyFactorSurvey	-	-
Black	PvG034773	FBgn0002723	Q9VYW2	FlyFactorSurvey	-	-
Black	PvG034773	MA0079973	Q9VYW2	cisbp	-	-
Black	PvG034773	MA0079974	Q9VYW2	cisbp	-	-
Blue	PvG003851	MA0080112	A0A0B4KFJ2	cisbp	-6.29	0.963
Blue	PvG003851	MA0080113	A0A0B4KFJ2	cisbp	-	-
Blue	PvG003851	MA0080114	A0A0B4KFJ2	cisbp	-	-
Blue	PvG003851	MA0080115	A0A0B4KFJ2	cisbp	-	-
Blue	PvG003851	MA0080116	A0A0B4KFJ2	cisbp	-	-
Blue	PvG003851	MA0080117	A0A0B4KFJ2	cisbp	-	-
Blue	PvG003851	MA0080118	A0A0B4KFJ2	cisbp	-	-
Blue	PvG003851	MA0080119	A0A0B4KFJ2	cisbp	-	-
Blue	PvG023262	FBgn0000448	A1Z858	FlyFactorSurvey	-	-
Blue	PvG004799	FBgn0034012	A1ZA01	FlyFactorSurvey	7.21	0.006
Blue	PvG030836	FBgn0000546	A4UZ51	FlyFactorSurvey	-	-
Blue	PvG012246	FBgn0005660	A8DYS7	FlyFactorSurvey	-	-
Blue	PvG022271	FBgn0039411	A8JRD4	FlyFactorSurvey	-6.29	0.963
Blue	PvG022271	MA0080273	A8JRD4	cisbp	-6.29	0.963
Blue	PvG030844	FBgn0030505	A8JUV3	FlyFactorSurvey	-	-
Blue	PvG017947	FBgn0003345	A8JUY5	FlyFactorSurvey	-	-
Blue	PvG022743	FBgn0001297	A8MPH9	FlyFactorSurvey	-	-
Blue	PvG029523	FBgn0005659	B7FNJ4	FlyFactorSurvey	-	-
Blue	PvG009081	FBgn0000028	B7Z0Y6	FlyFactorSurvey	-	-
Blue	PvG034653	FBgn0004895	D3PFH7	FlyFactorSurvey	55.1	0
Blue	PvG021123	FBgn0086910	E0R905	FlyFactorSurvey	-	-
Blue	PvG007084	FBgn0003507	E2QCY6	FlyFactorSurvey	-4.93	0.007
Blue	PvG024698	FBgn0000568	E3CTP0	FlyFactorSurvey	-	-
Blue	PvG031517	FBgn0015239	M9MS41	FlyFactorSurvey	-	-
Blue	PvG033380	FBgn0017578	M9NDC9	FlyFactorSurvey	-	-
Blue	PvG033380	MA0080154	M9NDC9	cisbp	-	-
Blue	PvG033380	MA0080155	M9NDC9	cisbp	-	-
Blue	PvG016437	FBgn0004865	M9NDE9	FlyFactorSurvey	-	-
Blue	PvG013595	FBgn0001078	M9NFK2	FlyFactorSurvey	-	-
Blue	PvG011120	FBgn0003300	M9NHG0	FlyFactorSurvey	-	-
Blue	PvG003854	FBgn0000370	M9PBF8	FlyFactorSurvey	-	-
Blue	PvG030037	FBgn0011648	M9PBX0	FlyFactorSurvey	-	-
Blue	PvG013747	FBgn0000097	M9PC88	FlyFactorSurvey	-	-
Blue	PvG030481	FBgn0011723	M9PEX3	FlyFactorSurvey	-	-
Blue	PvG014702	FBgn0000964	M9PG80	FlyFactorSurvey	-	-
Blue	PvG001390	MA0084114	M9PGK0	cisbp	-	-
Blue	PvG013738	FBgn0023094	O61734	FlyFactorSurvey	-	-
Blue	PvG013738	MA0080191	O61734	cisbp	-	-
Blue	PvG013738	MA0080192	O61734	cisbp	-	-
Blue	PvG021633	FBgn0023076	O61735	FlyFactorSurvey	-	-
Blue	PvG021633	MA0080176	O61735	cisbp	-	-
Blue	PvG021633	MA0080177	O61735	cisbp	-	-
Blue	PvG021633	MA0080178	O61735	cisbp	-	-
Blue	PvG021633	MA0080179	O61735	cisbp	-	-
Blue	PvG025913	FBgn0011655	O62609	FlyFactorSurvey	-	-
Blue	PvG023715	MA0166	P02833	jaspar2018	-5.33	0.999
Blue	PvG029323	FBgn0001180	P05084	FlyFactorSurvey	109	1
Blue	PvG029323	MA0049	P05084	jaspar2018	604	0.996
Blue	PvG006086	MA0203	P09077	jaspar2018	-5.33	0.995
Blue	PvG031909	FBgn0001323	P13054	FlyFactorSurvey	-	-
Blue	PvG026691	MA0446	P14734	jaspar2018	-	-
Blue	PvG033310	MA0022	P15330	jaspar2018	-2.74	0.033
Blue	PvG033310	MA0023	P15330	jaspar2018	-	-
Blue	PvG006094	MA0254	P16241	jaspar2018	4.32	1
Blue	PvG002561	FBgn0003651	P16375	FlyFactorSurvey	-	-
Blue	PvG005703	FBgn0003720	P18102	FlyFactorSurvey	13.2	1
Blue	PvG005703	MA0459	P18102	jaspar2018	13.2	1
Blue	PvG033843	FBgn0001291	P18289	FlyFactorSurvey	-	-
Blue	PvG002788	MA0026	P20105	jaspar2018	-	-
Blue	PvG025543	MA0016	P20153	jaspar2018	-	-
Blue	PvG022755	MA0530	P20482	jaspar2018	-	-
Blue	PvG018882	FBgn0001222	P22813	FlyFactorSurvey	-	-
Blue	PvG031683	FBgn0000504	P23023	FlyFactorSurvey	-	-
Blue	PvG017720	FBgn0004837	P28159	FlyFactorSurvey	-	-
Blue	PvG017720	MA0085	P28159	jaspar2018	-	-
Blue	PvG008120	FBgn0004396	P29747	FlyFactorSurvey	-	-
Blue	PvG031093	FBgn0005658	P29774	FlyFactorSurvey	-	-
Blue	PvG012246	MA0916	P29776	jaspar2018	-	-
Blue	PvG014650	MA0197	P31368	jaspar2018	-	-
Blue	PvG014650	MA0197	P31368	jaspar2018	-4.61	0.976
Blue	PvG001047	FBgn0001150	P39572	FlyFactorSurvey	-	-
Blue	PvG001047	MA0447	P39572	jaspar2018	-	-
Blue	PvG029178	MA0222	P40427	jaspar2018	59.4	0.004
Blue	PvG003458	MA0126	P51521	jaspar2018	-4.62	0.006
Blue	PvG027886	FBgn0005638	Q02637	FlyFactorSurvey	-	-
Blue	PvG027886	MA0244	Q02637	jaspar2018	-	-
Blue	PvG000336	FBgn0004510	Q04688	FlyFactorSurvey	-	-
Blue	PvG025794	FBgn0261239	Q05192	FlyFactorSurvey	-	-
Blue	PvG031138	MA0532	Q24151	jaspar2018	-	-
Blue	PvG003006	MA0185	Q24180	jaspar2018	-	-
Blue	PvG006426	FBgn0050420	Q2PE13	FlyFactorSurvey	-	-
Blue	PvG002682	FBgn0033010	Q7K2V1	FlyFactorSurvey	-inf	1
Blue	PvG011999	FBgn0016076	Q7KTN9	FlyFactorSurvey	-	-
Blue	PvG014045	FBgn0039225	Q8MRW5	FlyFactorSurvey	-	-
Blue	PvG022603	FBgn0035849	Q8WS79	FlyFactorSurvey	-	-
Blue	PvG021528	FBgn0014018	Q94527	FlyFactorSurvey	-	-
Blue	PvG017353	FBgn0038197	Q95V55	FlyFactorSurvey	-	-
Blue	PvG007084	MA0536	Q9VEZ8	jaspar2018	-	-
Blue	PvG007117	FBgn0037436	Q9VI12	FlyFactorSurvey	-	-
Blue	PvG030151	FBgn0032223	Q9VKZ0	FlyFactorSurvey	-	-
Blue	PvG021515	FBgn0015381	Q9VML1	FlyFactorSurvey	17.2	0.979
Blue	PvG022849	FBgn0045759	Q9VS05	FlyFactorSurvey	7.08	0
Blue	PvG005038	MA0531	Q9VS55	jaspar2018	-	-
Blue	PvG001977	FBgn0035956	Q9VST2	FlyFactorSurvey	-	-
Blue	PvG005530	FBgn0036126	Q9VTE8	FlyFactorSurvey	-	-
Blue	PvG021968	FBgn0036179	Q9VTK6	FlyFactorSurvey	-	-
Blue	PvG034773	FBgn0002723	Q9VYW2	FlyFactorSurvey	25.7	0.046
Blue	PvG034773	MA0079973	Q9VYW2	cisbp	-	-
Blue	PvG034773	MA0079974	Q9VYW2	cisbp	25.7	0.046
Brown	PvG003851	MA0080112	A0A0B4KFJ2	cisbp	-	-
Brown	PvG003851	MA0080113	A0A0B4KFJ2	cisbp	-	-
Brown	PvG003851	MA0080114	A0A0B4KFJ2	cisbp	-	-
Brown	PvG003851	MA0080115	A0A0B4KFJ2	cisbp	-	-
Brown	PvG003851	MA0080116	A0A0B4KFJ2	cisbp	-7.63	0.978
Brown	PvG003851	MA0080117	A0A0B4KFJ2	cisbp	-	-
Brown	PvG003851	MA0080118	A0A0B4KFJ2	cisbp	-7.06	0.972
Brown	PvG003851	MA0080119	A0A0B4KFJ2	cisbp	-	-
Brown	PvG023262	FBgn0000448	A1Z858	FlyFactorSurvey	-4.82	0.042
Brown	PvG004799	FBgn0034012	A1ZA01	FlyFactorSurvey	-	-
Brown	PvG030836	FBgn0000546	A4UZ51	FlyFactorSurvey	-	-
Brown	PvG012246	FBgn0005660	A8DYS7	FlyFactorSurvey	-	-
Brown	PvG022271	FBgn0039411	A8JRD4	FlyFactorSurvey	-	-
Brown	PvG022271	MA0080273	A8JRD4	cisbp	-	-
Brown	PvG030844	FBgn0030505	A8JUV3	FlyFactorSurvey	-	-
Brown	PvG017947	FBgn0003345	A8JUY5	FlyFactorSurvey	-	-
Brown	PvG022743	FBgn0001297	A8MPH9	FlyFactorSurvey	4.8	0.008
Brown	PvG029523	FBgn0005659	B7FNJ4	FlyFactorSurvey	-	-
Brown	PvG009081	FBgn0000028	B7Z0Y6	FlyFactorSurvey	-	-
Brown	PvG034653	FBgn0004895	D3PFH7	FlyFactorSurvey	41.4	0
Brown	PvG021123	FBgn0086910	E0R905	FlyFactorSurvey	-	-
Brown	PvG007084	FBgn0003507	E2QCY6	FlyFactorSurvey	-4.45	0.004
Brown	PvG024698	FBgn0000568	E3CTP0	FlyFactorSurvey	-	-
Brown	PvG031517	FBgn0015239	M9MS41	FlyFactorSurvey	-	-
Brown	PvG033380	FBgn0017578	M9NDC9	FlyFactorSurvey	-	-
Brown	PvG033380	MA0080154	M9NDC9	cisbp	-	-
Brown	PvG033380	MA0080155	M9NDC9	cisbp	-	-
Brown	PvG016437	FBgn0004865	M9NDE9	FlyFactorSurvey	-	-
Brown	PvG013595	FBgn0001078	M9NFK2	FlyFactorSurvey	-5.91	1
Brown	PvG011120	FBgn0003300	M9NHG0	FlyFactorSurvey	-4.55	0.951
Brown	PvG003854	FBgn0000370	M9PBF8	FlyFactorSurvey	-	-
Brown	PvG030037	FBgn0011648	M9PBX0	FlyFactorSurvey	12.8	0.007
Brown	PvG013747	FBgn0000097	M9PC88	FlyFactorSurvey	-	-
Brown	PvG030481	FBgn0011723	M9PEX3	FlyFactorSurvey	-	-
Brown	PvG014702	FBgn0000964	M9PG80	FlyFactorSurvey	-	-
Brown	PvG001390	MA0084114	M9PGK0	cisbp	-	-
Brown	PvG013738	FBgn0023094	O61734	FlyFactorSurvey	-	-
Brown	PvG013738	MA0080191	O61734	cisbp	-	-
Brown	PvG013738	MA0080192	O61734	cisbp	-	-
Brown	PvG021633	FBgn0023076	O61735	FlyFactorSurvey	-4.63	0.976
Brown	PvG021633	MA0080176	O61735	cisbp	-	-
Brown	PvG021633	MA0080177	O61735	cisbp	-	-
Brown	PvG021633	MA0080178	O61735	cisbp	-4.36	0.965
Brown	PvG021633	MA0080179	O61735	cisbp	-4.63	0.976
Brown	PvG025913	FBgn0011655	O62609	FlyFactorSurvey	-	-
Brown	PvG023715	MA0166	P02833	jaspar2018	-	-
Brown	PvG029323	FBgn0001180	P05084	FlyFactorSurvey	78	1
Brown	PvG029323	MA0049	P05084	jaspar2018	440	1
Brown	PvG006086	MA0203	P09077	jaspar2018	-	-
Brown	PvG031909	FBgn0001323	P13054	FlyFactorSurvey	-	-
Brown	PvG026691	MA0446	P14734	jaspar2018	-	-
Brown	PvG033310	MA0022	P15330	jaspar2018	-	-
Brown	PvG033310	MA0023	P15330	jaspar2018	-	-
Brown	PvG006094	MA0254	P16241	jaspar2018	4.02	1
Brown	PvG002561	FBgn0003651	P16375	FlyFactorSurvey	-6.03	0.998
Brown	PvG005703	FBgn0003720	P18102	FlyFactorSurvey	11.5	0.992
Brown	PvG005703	MA0459	P18102	jaspar2018	11.5	0.992
Brown	PvG033843	FBgn0001291	P18289	FlyFactorSurvey	4.8	0.008
Brown	PvG002788	MA0026	P20105	jaspar2018	-	-
Brown	PvG025543	MA0016	P20153	jaspar2018	-	-
Brown	PvG022755	MA0530	P20482	jaspar2018	-	-
Brown	PvG018882	FBgn0001222	P22813	FlyFactorSurvey	-2.38	0.042
Brown	PvG031683	FBgn0000504	P23023	FlyFactorSurvey	-	-
Brown	PvG017720	FBgn0004837	P28159	FlyFactorSurvey	-	-
Brown	PvG017720	MA0085	P28159	jaspar2018	-	-
Brown	PvG008120	FBgn0004396	P29747	FlyFactorSurvey	-	-
Brown	PvG031093	FBgn0005658	P29774	FlyFactorSurvey	-	-
Brown	PvG012246	MA0916	P29776	jaspar2018	-	-
Brown	PvG014650	MA0197	P31368	jaspar2018	-	-
Brown	PvG014650	MA0197	P31368	jaspar2018	-4.9	0.989
Brown	PvG001047	FBgn0001150	P39572	FlyFactorSurvey	-	-
Brown	PvG001047	MA0447	P39572	jaspar2018	-	-
Brown	PvG029178	MA0222	P40427	jaspar2018	-	-
Brown	PvG003458	MA0126	P51521	jaspar2018	-4.3	0.001
Brown	PvG027886	FBgn0005638	Q02637	FlyFactorSurvey	-	-
Brown	PvG027886	MA0244	Q02637	jaspar2018	-	-
Brown	PvG000336	FBgn0004510	Q04688	FlyFactorSurvey	-	-
Brown	PvG025794	FBgn0261239	Q05192	FlyFactorSurvey	-	-
Brown	PvG031138	MA0532	Q24151	jaspar2018	-	-
Brown	PvG003006	MA0185	Q24180	jaspar2018	-0.613	0
Brown	PvG006426	FBgn0050420	Q2PE13	FlyFactorSurvey	-	-
Brown	PvG002682	FBgn0033010	Q7K2V1	FlyFactorSurvey	-	-
Brown	PvG011999	FBgn0016076	Q7KTN9	FlyFactorSurvey	-	-
Brown	PvG014045	FBgn0039225	Q8MRW5	FlyFactorSurvey	-	-
Brown	PvG022603	FBgn0035849	Q8WS79	FlyFactorSurvey	-5.57	0.999
Brown	PvG021528	FBgn0014018	Q94527	FlyFactorSurvey	-	-
Brown	PvG017353	FBgn0038197	Q95V55	FlyFactorSurvey	10.2	0.046
Brown	PvG007084	MA0536	Q9VEZ8	jaspar2018	-	-
Brown	PvG007117	FBgn0037436	Q9VI12	FlyFactorSurvey	-	-
Brown	PvG030151	FBgn0032223	Q9VKZ0	FlyFactorSurvey	-3.7	0.001
Brown	PvG021515	FBgn0015381	Q9VML1	FlyFactorSurvey	13.8	0.959
Brown	PvG022849	FBgn0045759	Q9VS05	FlyFactorSurvey	3.64	0
Brown	PvG005038	MA0531	Q9VS55	jaspar2018	5.33	0.024
Brown	PvG001977	FBgn0035956	Q9VST2	FlyFactorSurvey	-	-
Brown	PvG005530	FBgn0036126	Q9VTE8	FlyFactorSurvey	-	-
Brown	PvG021968	FBgn0036179	Q9VTK6	FlyFactorSurvey	-	-
Brown	PvG034773	FBgn0002723	Q9VYW2	FlyFactorSurvey	-	-
Brown	PvG034773	MA0079973	Q9VYW2	cisbp	-4.36	0.965
Brown	PvG034773	MA0079974	Q9VYW2	cisbp	-	-
Cyan	PvG003851	MA0080112	A0A0B4KFJ2	cisbp	-6.37	0.994
Cyan	PvG003851	MA0080113	A0A0B4KFJ2	cisbp	-	-
Cyan	PvG003851	MA0080114	A0A0B4KFJ2	cisbp	-	-
Cyan	PvG003851	MA0080115	A0A0B4KFJ2	cisbp	-	-
Cyan	PvG003851	MA0080116	A0A0B4KFJ2	cisbp	-	-
Cyan	PvG003851	MA0080117	A0A0B4KFJ2	cisbp	-	-
Cyan	PvG003851	MA0080118	A0A0B4KFJ2	cisbp	-	-
Cyan	PvG003851	MA0080119	A0A0B4KFJ2	cisbp	-	-
Cyan	PvG023262	FBgn0000448	A1Z858	FlyFactorSurvey	-	-
Cyan	PvG004799	FBgn0034012	A1ZA01	FlyFactorSurvey	4.08	0.01
Cyan	PvG030836	FBgn0000546	A4UZ51	FlyFactorSurvey	-4.81	0.956
Cyan	PvG012246	FBgn0005660	A8DYS7	FlyFactorSurvey	-	-
Cyan	PvG022271	FBgn0039411	A8JRD4	FlyFactorSurvey	-6.37	0.994
Cyan	PvG022271	MA0080273	A8JRD4	cisbp	-6.37	0.994
Cyan	PvG030844	FBgn0030505	A8JUV3	FlyFactorSurvey	-	-
Cyan	PvG017947	FBgn0003345	A8JUY5	FlyFactorSurvey	-	-
Cyan	PvG022743	FBgn0001297	A8MPH9	FlyFactorSurvey	-	-
Cyan	PvG029523	FBgn0005659	B7FNJ4	FlyFactorSurvey	-4.87	0.022
Cyan	PvG009081	FBgn0000028	B7Z0Y6	FlyFactorSurvey	0.442	0.978
Cyan	PvG034653	FBgn0004895	D3PFH7	FlyFactorSurvey	18.6	0
Cyan	PvG021123	FBgn0086910	E0R905	FlyFactorSurvey	-	-
Cyan	PvG007084	FBgn0003507	E2QCY6	FlyFactorSurvey	-3.4	0.007
Cyan	PvG024698	FBgn0000568	E3CTP0	FlyFactorSurvey	-	-
Cyan	PvG031517	FBgn0015239	M9MS41	FlyFactorSurvey	-5.16	0.966
Cyan	PvG033380	FBgn0017578	M9NDC9	FlyFactorSurvey	-	-
Cyan	PvG033380	MA0080154	M9NDC9	cisbp	-	-
Cyan	PvG033380	MA0080155	M9NDC9	cisbp	-	-
Cyan	PvG016437	FBgn0004865	M9NDE9	FlyFactorSurvey	-5.35	0.997
Cyan	PvG013595	FBgn0001078	M9NFK2	FlyFactorSurvey	-5.42	0.996
Cyan	PvG011120	FBgn0003300	M9NHG0	FlyFactorSurvey	-	-
Cyan	PvG003854	FBgn0000370	M9PBF8	FlyFactorSurvey	-6.1	0.988
Cyan	PvG030037	FBgn0011648	M9PBX0	FlyFactorSurvey	-	-
Cyan	PvG013747	FBgn0000097	M9PC88	FlyFactorSurvey	-	-
Cyan	PvG030481	FBgn0011723	M9PEX3	FlyFactorSurvey	-	-
Cyan	PvG014702	FBgn0000964	M9PG80	FlyFactorSurvey	-	-
Cyan	PvG001390	MA0084114	M9PGK0	cisbp	-	-
Cyan	PvG013738	FBgn0023094	O61734	FlyFactorSurvey	-	-
Cyan	PvG013738	MA0080191	O61734	cisbp	-	-
Cyan	PvG013738	MA0080192	O61734	cisbp	-	-
Cyan	PvG021633	FBgn0023076	O61735	FlyFactorSurvey	-	-
Cyan	PvG021633	MA0080176	O61735	cisbp	-	-
Cyan	PvG021633	MA0080177	O61735	cisbp	-	-
Cyan	PvG021633	MA0080178	O61735	cisbp	-	-
Cyan	PvG021633	MA0080179	O61735	cisbp	-	-
Cyan	PvG025913	FBgn0011655	O62609	FlyFactorSurvey	-	-
Cyan	PvG023715	MA0166	P02833	jaspar2018	-4.61	0.999
Cyan	PvG029323	FBgn0001180	P05084	FlyFactorSurvey	-	-
Cyan	PvG029323	MA0049	P05084	jaspar2018	-	-
Cyan	PvG006086	MA0203	P09077	jaspar2018	-4.6	1
Cyan	PvG031909	FBgn0001323	P13054	FlyFactorSurvey	-	-
Cyan	PvG026691	MA0446	P14734	jaspar2018	3.48	0.047
Cyan	PvG033310	MA0022	P15330	jaspar2018	-	-
Cyan	PvG033310	MA0023	P15330	jaspar2018	-	-
Cyan	PvG006094	MA0254	P16241	jaspar2018	-0.0458	0.986
Cyan	PvG002561	FBgn0003651	P16375	FlyFactorSurvey	-5.59	0.999
Cyan	PvG005703	FBgn0003720	P18102	FlyFactorSurvey	-	-
Cyan	PvG005703	MA0459	P18102	jaspar2018	-	-
Cyan	PvG033843	FBgn0001291	P18289	FlyFactorSurvey	-	-
Cyan	PvG002788	MA0026	P20105	jaspar2018	-	-
Cyan	PvG025543	MA0016	P20153	jaspar2018	-	-
Cyan	PvG022755	MA0530	P20482	jaspar2018	-	-
Cyan	PvG018882	FBgn0001222	P22813	FlyFactorSurvey	-inf	1
Cyan	PvG031683	FBgn0000504	P23023	FlyFactorSurvey	-inf	1
Cyan	PvG017720	FBgn0004837	P28159	FlyFactorSurvey	-	-
Cyan	PvG017720	MA0085	P28159	jaspar2018	-	-
Cyan	PvG008120	FBgn0004396	P29747	FlyFactorSurvey	-	-
Cyan	PvG031093	FBgn0005658	P29774	FlyFactorSurvey	-6.58	0.957
Cyan	PvG012246	MA0916	P29776	jaspar2018	-	-
Cyan	PvG014650	MA0197	P31368	jaspar2018	-4.82	0.976
Cyan	PvG014650	MA0197	P31368	jaspar2018	-	-
Cyan	PvG001047	FBgn0001150	P39572	FlyFactorSurvey	-	-
Cyan	PvG001047	MA0447	P39572	jaspar2018	-	-
Cyan	PvG029178	MA0222	P40427	jaspar2018	-	-
Cyan	PvG003458	MA0126	P51521	jaspar2018	-	-
Cyan	PvG027886	FBgn0005638	Q02637	FlyFactorSurvey	-	-
Cyan	PvG027886	MA0244	Q02637	jaspar2018	-	-
Cyan	PvG000336	FBgn0004510	Q04688	FlyFactorSurvey	-	-
Cyan	PvG025794	FBgn0261239	Q05192	FlyFactorSurvey	-	-
Cyan	PvG031138	MA0532	Q24151	jaspar2018	-	-
Cyan	PvG003006	MA0185	Q24180	jaspar2018	1.46	0
Cyan	PvG006426	FBgn0050420	Q2PE13	FlyFactorSurvey	-	-
Cyan	PvG002682	FBgn0033010	Q7K2V1	FlyFactorSurvey	-inf	1
Cyan	PvG011999	FBgn0016076	Q7KTN9	FlyFactorSurvey	-	-
Cyan	PvG014045	FBgn0039225	Q8MRW5	FlyFactorSurvey	-8.92	0.959
Cyan	PvG022603	FBgn0035849	Q8WS79	FlyFactorSurvey	-	-
Cyan	PvG021528	FBgn0014018	Q94527	FlyFactorSurvey	-	-
Cyan	PvG017353	FBgn0038197	Q95V55	FlyFactorSurvey	-	-
Cyan	PvG007084	MA0536	Q9VEZ8	jaspar2018	-	-
Cyan	PvG007117	FBgn0037436	Q9VI12	FlyFactorSurvey	-	-
Cyan	PvG030151	FBgn0032223	Q9VKZ0	FlyFactorSurvey	-3.14	0.033
Cyan	PvG021515	FBgn0015381	Q9VML1	FlyFactorSurvey	0.297	0.977
Cyan	PvG022849	FBgn0045759	Q9VS05	FlyFactorSurvey	6.84	0
Cyan	PvG005038	MA0531	Q9VS55	jaspar2018	4.38	0.013
Cyan	PvG001977	FBgn0035956	Q9VST2	FlyFactorSurvey	-	-
Cyan	PvG005530	FBgn0036126	Q9VTE8	FlyFactorSurvey	-	-
Cyan	PvG021968	FBgn0036179	Q9VTK6	FlyFactorSurvey	-	-
Cyan	PvG034773	FBgn0002723	Q9VYW2	FlyFactorSurvey	-	-
Cyan	PvG034773	MA0079973	Q9VYW2	cisbp	-	-
Cyan	PvG034773	MA0079974	Q9VYW2	cisbp	-	-
Dark green	PvG003851	MA0080112	A0A0B4KFJ2	cisbp	-	-
Dark green	PvG003851	MA0080113	A0A0B4KFJ2	cisbp	-	-
Dark green	PvG003851	MA0080114	A0A0B4KFJ2	cisbp	-	-
Dark green	PvG003851	MA0080115	A0A0B4KFJ2	cisbp	-1.7	0.011
Dark green	PvG003851	MA0080116	A0A0B4KFJ2	cisbp	-	-
Dark green	PvG003851	MA0080117	A0A0B4KFJ2	cisbp	-	-
Dark green	PvG003851	MA0080118	A0A0B4KFJ2	cisbp	-0.183	0.037
Dark green	PvG003851	MA0080119	A0A0B4KFJ2	cisbp	-	-
Dark green	PvG023262	FBgn0000448	A1Z858	FlyFactorSurvey	-	-
Dark green	PvG004799	FBgn0034012	A1ZA01	FlyFactorSurvey	-	-
Dark green	PvG030836	FBgn0000546	A4UZ51	FlyFactorSurvey	-	-
Dark green	PvG012246	FBgn0005660	A8DYS7	FlyFactorSurvey	-	-
Dark green	PvG022271	FBgn0039411	A8JRD4	FlyFactorSurvey	-	-
Dark green	PvG022271	MA0080273	A8JRD4	cisbp	-	-
Dark green	PvG030844	FBgn0030505	A8JUV3	FlyFactorSurvey	-	-
Dark green	PvG017947	FBgn0003345	A8JUY5	FlyFactorSurvey	-	-
Dark green	PvG022743	FBgn0001297	A8MPH9	FlyFactorSurvey	-	-
Dark green	PvG029523	FBgn0005659	B7FNJ4	FlyFactorSurvey	-	-
Dark green	PvG009081	FBgn0000028	B7Z0Y6	FlyFactorSurvey	-	-
Dark green	PvG034653	FBgn0004895	D3PFH7	FlyFactorSurvey	5.2	0.046
Dark green	PvG021123	FBgn0086910	E0R905	FlyFactorSurvey	-	-
Dark green	PvG007084	FBgn0003507	E2QCY6	FlyFactorSurvey	-2.94	0.01
Dark green	PvG024698	FBgn0000568	E3CTP0	FlyFactorSurvey	-	-
Dark green	PvG031517	FBgn0015239	M9MS41	FlyFactorSurvey	-	-
Dark green	PvG033380	FBgn0017578	M9NDC9	FlyFactorSurvey	-	-
Dark green	PvG033380	MA0080154	M9NDC9	cisbp	-	-
Dark green	PvG033380	MA0080155	M9NDC9	cisbp	-	-
Dark green	PvG016437	FBgn0004865	M9NDE9	FlyFactorSurvey	-	-
Dark green	PvG013595	FBgn0001078	M9NFK2	FlyFactorSurvey	-	-
Dark green	PvG011120	FBgn0003300	M9NHG0	FlyFactorSurvey	-	-
Dark green	PvG003854	FBgn0000370	M9PBF8	FlyFactorSurvey	-	-
Dark green	PvG030037	FBgn0011648	M9PBX0	FlyFactorSurvey	-	-
Dark green	PvG013747	FBgn0000097	M9PC88	FlyFactorSurvey	-	-
Dark green	PvG030481	FBgn0011723	M9PEX3	FlyFactorSurvey	-	-
Dark green	PvG014702	FBgn0000964	M9PG80	FlyFactorSurvey	-	-
Dark green	PvG001390	MA0084114	M9PGK0	cisbp	-	-
Dark green	PvG013738	FBgn0023094	O61734	FlyFactorSurvey	-	-
Dark green	PvG013738	MA0080191	O61734	cisbp	-	-
Dark green	PvG013738	MA0080192	O61734	cisbp	-	-
Dark green	PvG021633	FBgn0023076	O61735	FlyFactorSurvey	-	-
Dark green	PvG021633	MA0080176	O61735	cisbp	-	-
Dark green	PvG021633	MA0080177	O61735	cisbp	-	-
Dark green	PvG021633	MA0080178	O61735	cisbp	-	-
Dark green	PvG021633	MA0080179	O61735	cisbp	-	-
Dark green	PvG025913	FBgn0011655	O62609	FlyFactorSurvey	-4.52	0.956
Dark green	PvG023715	MA0166	P02833	jaspar2018	-	-
Dark green	PvG029323	FBgn0001180	P05084	FlyFactorSurvey	15.2	0.977
Dark green	PvG029323	MA0049	P05084	jaspar2018	105	0.973
Dark green	PvG006086	MA0203	P09077	jaspar2018	-	-
Dark green	PvG031909	FBgn0001323	P13054	FlyFactorSurvey	-	-
Dark green	PvG026691	MA0446	P14734	jaspar2018	-	-
Dark green	PvG033310	MA0022	P15330	jaspar2018	-	-
Dark green	PvG033310	MA0023	P15330	jaspar2018	-2.6	0.013
Dark green	PvG006094	MA0254	P16241	jaspar2018	-	-
Dark green	PvG002561	FBgn0003651	P16375	FlyFactorSurvey	-	-
Dark green	PvG005703	FBgn0003720	P18102	FlyFactorSurvey	-0.525	0.963
Dark green	PvG005703	MA0459	P18102	jaspar2018	-0.525	0.963
Dark green	PvG033843	FBgn0001291	P18289	FlyFactorSurvey	-	-
Dark green	PvG002788	MA0026	P20105	jaspar2018	-	-
Dark green	PvG025543	MA0016	P20153	jaspar2018	-	-
Dark green	PvG022755	MA0530	P20482	jaspar2018	-	-
Dark green	PvG018882	FBgn0001222	P22813	FlyFactorSurvey	-	-
Dark green	PvG031683	FBgn0000504	P23023	FlyFactorSurvey	-	-
Dark green	PvG017720	FBgn0004837	P28159	FlyFactorSurvey	-	-
Dark green	PvG017720	MA0085	P28159	jaspar2018	-	-
Dark green	PvG008120	FBgn0004396	P29747	FlyFactorSurvey	-	-
Dark green	PvG031093	FBgn0005658	P29774	FlyFactorSurvey	-	-
Dark green	PvG012246	MA0916	P29776	jaspar2018	-	-
Dark green	PvG014650	MA0197	P31368	jaspar2018	-	-
Dark green	PvG014650	MA0197	P31368	jaspar2018	-	-
Dark green	PvG001047	FBgn0001150	P39572	FlyFactorSurvey	-8.2	0.969
Dark green	PvG001047	MA0447	P39572	jaspar2018	-	-
Dark green	PvG029178	MA0222	P40427	jaspar2018	-0.34	0.964
Dark green	PvG003458	MA0126	P51521	jaspar2018	-3.19	0.038
Dark green	PvG027886	FBgn0005638	Q02637	FlyFactorSurvey	0.0523	0.013
Dark green	PvG027886	MA0244	Q02637	jaspar2018	-	-
Dark green	PvG000336	FBgn0004510	Q04688	FlyFactorSurvey	-	-
Dark green	PvG025794	FBgn0261239	Q05192	FlyFactorSurvey	-	-
Dark green	PvG031138	MA0532	Q24151	jaspar2018	-	-
Dark green	PvG003006	MA0185	Q24180	jaspar2018	-	-
Dark green	PvG006426	FBgn0050420	Q2PE13	FlyFactorSurvey	-	-
Dark green	PvG002682	FBgn0033010	Q7K2V1	FlyFactorSurvey	-inf	1
Dark green	PvG011999	FBgn0016076	Q7KTN9	FlyFactorSurvey	-	-
Dark green	PvG014045	FBgn0039225	Q8MRW5	FlyFactorSurvey	-	-
Dark green	PvG022603	FBgn0035849	Q8WS79	FlyFactorSurvey	-	-
Dark green	PvG021528	FBgn0014018	Q94527	FlyFactorSurvey	-4.02	0.03
Dark green	PvG017353	FBgn0038197	Q95V55	FlyFactorSurvey	-	-
Dark green	PvG007084	MA0536	Q9VEZ8	jaspar2018	-	-
Dark green	PvG007117	FBgn0037436	Q9VI12	FlyFactorSurvey	-	-
Dark green	PvG030151	FBgn0032223	Q9VKZ0	FlyFactorSurvey	-2.19	0.012
Dark green	PvG021515	FBgn0015381	Q9VML1	FlyFactorSurvey	-	-
Dark green	PvG022849	FBgn0045759	Q9VS05	FlyFactorSurvey	-0.466	0.02
Dark green	PvG005038	MA0531	Q9VS55	jaspar2018	-	-
Dark green	PvG001977	FBgn0035956	Q9VST2	FlyFactorSurvey	-	-
Dark green	PvG005530	FBgn0036126	Q9VTE8	FlyFactorSurvey	-	-
Dark green	PvG021968	FBgn0036179	Q9VTK6	FlyFactorSurvey	-	-
Dark green	PvG034773	FBgn0002723	Q9VYW2	FlyFactorSurvey	-	-
Dark green	PvG034773	MA0079973	Q9VYW2	cisbp	-	-
Dark green	PvG034773	MA0079974	Q9VYW2	cisbp	-	-
Dark grey	PvG003851	MA0080112	A0A0B4KFJ2	cisbp	-	-
Dark grey	PvG003851	MA0080113	A0A0B4KFJ2	cisbp	-inf	1
Dark grey	PvG003851	MA0080114	A0A0B4KFJ2	cisbp	-0.222	0.045
Dark grey	PvG003851	MA0080115	A0A0B4KFJ2	cisbp	-	-
Dark grey	PvG003851	MA0080116	A0A0B4KFJ2	cisbp	-	-
Dark grey	PvG003851	MA0080117	A0A0B4KFJ2	cisbp	-	-
Dark grey	PvG003851	MA0080118	A0A0B4KFJ2	cisbp	-	-
Dark grey	PvG003851	MA0080119	A0A0B4KFJ2	cisbp	-	-
Dark grey	PvG023262	FBgn0000448	A1Z858	FlyFactorSurvey	-	-
Dark grey	PvG004799	FBgn0034012	A1ZA01	FlyFactorSurvey	-	-
Dark grey	PvG030836	FBgn0000546	A4UZ51	FlyFactorSurvey	-	-
Dark grey	PvG012246	FBgn0005660	A8DYS7	FlyFactorSurvey	-	-
Dark grey	PvG022271	FBgn0039411	A8JRD4	FlyFactorSurvey	-	-
Dark grey	PvG022271	MA0080273	A8JRD4	cisbp	-	-
Dark grey	PvG030844	FBgn0030505	A8JUV3	FlyFactorSurvey	-4.99	0.972
Dark grey	PvG017947	FBgn0003345	A8JUY5	FlyFactorSurvey	-	-
Dark grey	PvG022743	FBgn0001297	A8MPH9	FlyFactorSurvey	-	-
Dark grey	PvG029523	FBgn0005659	B7FNJ4	FlyFactorSurvey	-	-
Dark grey	PvG009081	FBgn0000028	B7Z0Y6	FlyFactorSurvey	-	-
Dark grey	PvG034653	FBgn0004895	D3PFH7	FlyFactorSurvey	-	-
Dark grey	PvG021123	FBgn0086910	E0R905	FlyFactorSurvey	-	-
Dark grey	PvG007084	FBgn0003507	E2QCY6	FlyFactorSurvey	-1.54	0.002
Dark grey	PvG024698	FBgn0000568	E3CTP0	FlyFactorSurvey	-	-
Dark grey	PvG031517	FBgn0015239	M9MS41	FlyFactorSurvey	-	-
Dark grey	PvG033380	FBgn0017578	M9NDC9	FlyFactorSurvey	-	-
Dark grey	PvG033380	MA0080154	M9NDC9	cisbp	-	-
Dark grey	PvG033380	MA0080155	M9NDC9	cisbp	-	-
Dark grey	PvG016437	FBgn0004865	M9NDE9	FlyFactorSurvey	-	-
Dark grey	PvG013595	FBgn0001078	M9NFK2	FlyFactorSurvey	-	-
Dark grey	PvG011120	FBgn0003300	M9NHG0	FlyFactorSurvey	-	-
Dark grey	PvG003854	FBgn0000370	M9PBF8	FlyFactorSurvey	-	-
Dark grey	PvG030037	FBgn0011648	M9PBX0	FlyFactorSurvey	-	-
Dark grey	PvG013747	FBgn0000097	M9PC88	FlyFactorSurvey	-	-
Dark grey	PvG030481	FBgn0011723	M9PEX3	FlyFactorSurvey	-	-
Dark grey	PvG014702	FBgn0000964	M9PG80	FlyFactorSurvey	-	-
Dark grey	PvG001390	MA0084114	M9PGK0	cisbp	-	-
Dark grey	PvG013738	FBgn0023094	O61734	FlyFactorSurvey	-0.222	0.045
Dark grey	PvG013738	MA0080191	O61734	cisbp	-	-
Dark grey	PvG013738	MA0080192	O61734	cisbp	-0.222	0.045
Dark grey	PvG021633	FBgn0023076	O61735	FlyFactorSurvey	-	-
Dark grey	PvG021633	MA0080176	O61735	cisbp	-	-
Dark grey	PvG021633	MA0080177	O61735	cisbp	-	-
Dark grey	PvG021633	MA0080178	O61735	cisbp	-	-
Dark grey	PvG021633	MA0080179	O61735	cisbp	-	-
Dark grey	PvG025913	FBgn0011655	O62609	FlyFactorSurvey	-	-
Dark grey	PvG023715	MA0166	P02833	jaspar2018	-	-
Dark grey	PvG029323	FBgn0001180	P05084	FlyFactorSurvey	-	-
Dark grey	PvG029323	MA0049	P05084	jaspar2018	-	-
Dark grey	PvG006086	MA0203	P09077	jaspar2018	-	-
Dark grey	PvG031909	FBgn0001323	P13054	FlyFactorSurvey	-	-
Dark grey	PvG026691	MA0446	P14734	jaspar2018	-	-
Dark grey	PvG033310	MA0022	P15330	jaspar2018	-	-
Dark grey	PvG033310	MA0023	P15330	jaspar2018	-	-
Dark grey	PvG006094	MA0254	P16241	jaspar2018	-	-
Dark grey	PvG002561	FBgn0003651	P16375	FlyFactorSurvey	-	-
Dark grey	PvG005703	FBgn0003720	P18102	FlyFactorSurvey	-	-
Dark grey	PvG005703	MA0459	P18102	jaspar2018	-	-
Dark grey	PvG033843	FBgn0001291	P18289	FlyFactorSurvey	-	-
Dark grey	PvG002788	MA0026	P20105	jaspar2018	-	-
Dark grey	PvG025543	MA0016	P20153	jaspar2018	-	-
Dark grey	PvG022755	MA0530	P20482	jaspar2018	-	-
Dark grey	PvG018882	FBgn0001222	P22813	FlyFactorSurvey	-	-
Dark grey	PvG031683	FBgn0000504	P23023	FlyFactorSurvey	-inf	1
Dark grey	PvG017720	FBgn0004837	P28159	FlyFactorSurvey	-	-
Dark grey	PvG017720	MA0085	P28159	jaspar2018	-	-
Dark grey	PvG008120	FBgn0004396	P29747	FlyFactorSurvey	-	-
Dark grey	PvG031093	FBgn0005658	P29774	FlyFactorSurvey	-	-
Dark grey	PvG012246	MA0916	P29776	jaspar2018	-	-
Dark grey	PvG014650	MA0197	P31368	jaspar2018	-	-
Dark grey	PvG014650	MA0197	P31368	jaspar2018	-	-
Dark grey	PvG001047	FBgn0001150	P39572	FlyFactorSurvey	-	-
Dark grey	PvG001047	MA0447	P39572	jaspar2018	-	-
Dark grey	PvG029178	MA0222	P40427	jaspar2018	-	-
Dark grey	PvG003458	MA0126	P51521	jaspar2018	-	-
Dark grey	PvG027886	FBgn0005638	Q02637	FlyFactorSurvey	-4.73	0.956
Dark grey	PvG027886	MA0244	Q02637	jaspar2018	-	-
Dark grey	PvG000336	FBgn0004510	Q04688	FlyFactorSurvey	-	-
Dark grey	PvG025794	FBgn0261239	Q05192	FlyFactorSurvey	4.35	0.005
Dark grey	PvG031138	MA0532	Q24151	jaspar2018	-	-
Dark grey	PvG003006	MA0185	Q24180	jaspar2018	-	-
Dark grey	PvG006426	FBgn0050420	Q2PE13	FlyFactorSurvey	-	-
Dark grey	PvG002682	FBgn0033010	Q7K2V1	FlyFactorSurvey	-	-
Dark grey	PvG011999	FBgn0016076	Q7KTN9	FlyFactorSurvey	-	-
Dark grey	PvG014045	FBgn0039225	Q8MRW5	FlyFactorSurvey	-	-
Dark grey	PvG022603	FBgn0035849	Q8WS79	FlyFactorSurvey	-	-
Dark grey	PvG021528	FBgn0014018	Q94527	FlyFactorSurvey	-	-
Dark grey	PvG017353	FBgn0038197	Q95V55	FlyFactorSurvey	-	-
Dark grey	PvG007084	MA0536	Q9VEZ8	jaspar2018	-	-
Dark grey	PvG007117	FBgn0037436	Q9VI12	FlyFactorSurvey	-	-
Dark grey	PvG030151	FBgn0032223	Q9VKZ0	FlyFactorSurvey	-	-
Dark grey	PvG021515	FBgn0015381	Q9VML1	FlyFactorSurvey	-	-
Dark grey	PvG022849	FBgn0045759	Q9VS05	FlyFactorSurvey	0.75	0.009
Dark grey	PvG005038	MA0531	Q9VS55	jaspar2018	-	-
Dark grey	PvG001977	FBgn0035956	Q9VST2	FlyFactorSurvey	-	-
Dark grey	PvG005530	FBgn0036126	Q9VTE8	FlyFactorSurvey	-	-
Dark grey	PvG021968	FBgn0036179	Q9VTK6	FlyFactorSurvey	-	-
Dark grey	PvG034773	FBgn0002723	Q9VYW2	FlyFactorSurvey	-	-
Dark grey	PvG034773	MA0079973	Q9VYW2	cisbp	-	-
Dark grey	PvG034773	MA0079974	Q9VYW2	cisbp	-	-
Dark orange	PvG003851	MA0080112	A0A0B4KFJ2	cisbp	-	-
Dark orange	PvG003851	MA0080113	A0A0B4KFJ2	cisbp	-inf	1
Dark orange	PvG003851	MA0080114	A0A0B4KFJ2	cisbp	-	-
Dark orange	PvG003851	MA0080115	A0A0B4KFJ2	cisbp	-	-
Dark orange	PvG003851	MA0080116	A0A0B4KFJ2	cisbp	-	-
Dark orange	PvG003851	MA0080117	A0A0B4KFJ2	cisbp	-	-
Dark orange	PvG003851	MA0080118	A0A0B4KFJ2	cisbp	-	-
Dark orange	PvG003851	MA0080119	A0A0B4KFJ2	cisbp	-	-
Dark orange	PvG023262	FBgn0000448	A1Z858	FlyFactorSurvey	-	-
Dark orange	PvG004799	FBgn0034012	A1ZA01	FlyFactorSurvey	-	-
Dark orange	PvG030836	FBgn0000546	A4UZ51	FlyFactorSurvey	-	-
Dark orange	PvG012246	FBgn0005660	A8DYS7	FlyFactorSurvey	-	-
Dark orange	PvG022271	FBgn0039411	A8JRD4	FlyFactorSurvey	-	-
Dark orange	PvG022271	MA0080273	A8JRD4	cisbp	-	-
Dark orange	PvG030844	FBgn0030505	A8JUV3	FlyFactorSurvey	-	-
Dark orange	PvG017947	FBgn0003345	A8JUY5	FlyFactorSurvey	-	-
Dark orange	PvG022743	FBgn0001297	A8MPH9	FlyFactorSurvey	-	-
Dark orange	PvG029523	FBgn0005659	B7FNJ4	FlyFactorSurvey	-	-
Dark orange	PvG009081	FBgn0000028	B7Z0Y6	FlyFactorSurvey	-	-
Dark orange	PvG034653	FBgn0004895	D3PFH7	FlyFactorSurvey	14.1	0
Dark orange	PvG021123	FBgn0086910	E0R905	FlyFactorSurvey	-	-
Dark orange	PvG007084	FBgn0003507	E2QCY6	FlyFactorSurvey	-	-
Dark orange	PvG024698	FBgn0000568	E3CTP0	FlyFactorSurvey	-	-
Dark orange	PvG031517	FBgn0015239	M9MS41	FlyFactorSurvey	-	-
Dark orange	PvG033380	FBgn0017578	M9NDC9	FlyFactorSurvey	-	-
Dark orange	PvG033380	MA0080154	M9NDC9	cisbp	-	-
Dark orange	PvG033380	MA0080155	M9NDC9	cisbp	-	-
Dark orange	PvG016437	FBgn0004865	M9NDE9	FlyFactorSurvey	-	-
Dark orange	PvG013595	FBgn0001078	M9NFK2	FlyFactorSurvey	-	-
Dark orange	PvG011120	FBgn0003300	M9NHG0	FlyFactorSurvey	-4.96	0.967
Dark orange	PvG003854	FBgn0000370	M9PBF8	FlyFactorSurvey	-	-
Dark orange	PvG030037	FBgn0011648	M9PBX0	FlyFactorSurvey	-	-
Dark orange	PvG013747	FBgn0000097	M9PC88	FlyFactorSurvey	-	-
Dark orange	PvG030481	FBgn0011723	M9PEX3	FlyFactorSurvey	-0.377	1
Dark orange	PvG014702	FBgn0000964	M9PG80	FlyFactorSurvey	-	-
Dark orange	PvG001390	MA0084114	M9PGK0	cisbp	-	-
Dark orange	PvG013738	FBgn0023094	O61734	FlyFactorSurvey	-	-
Dark orange	PvG013738	MA0080191	O61734	cisbp	-	-
Dark orange	PvG013738	MA0080192	O61734	cisbp	-	-
Dark orange	PvG021633	FBgn0023076	O61735	FlyFactorSurvey	-	-
Dark orange	PvG021633	MA0080176	O61735	cisbp	-	-
Dark orange	PvG021633	MA0080177	O61735	cisbp	-	-
Dark orange	PvG021633	MA0080178	O61735	cisbp	-	-
Dark orange	PvG021633	MA0080179	O61735	cisbp	-	-
Dark orange	PvG025913	FBgn0011655	O62609	FlyFactorSurvey	-	-
Dark orange	PvG023715	MA0166	P02833	jaspar2018	-4.09	0.987
Dark orange	PvG029323	FBgn0001180	P05084	FlyFactorSurvey	14.6	0.984
Dark orange	PvG029323	MA0049	P05084	jaspar2018	86	1
Dark orange	PvG006086	MA0203	P09077	jaspar2018	-4.14	0.993
Dark orange	PvG031909	FBgn0001323	P13054	FlyFactorSurvey	-	-
Dark orange	PvG026691	MA0446	P14734	jaspar2018	-	-
Dark orange	PvG033310	MA0022	P15330	jaspar2018	-1.84	0.027
Dark orange	PvG033310	MA0023	P15330	jaspar2018	-	-
Dark orange	PvG006094	MA0254	P16241	jaspar2018	-	-
Dark orange	PvG002561	FBgn0003651	P16375	FlyFactorSurvey	-4.9	0.962
Dark orange	PvG005703	FBgn0003720	P18102	FlyFactorSurvey	-	-
Dark orange	PvG005703	MA0459	P18102	jaspar2018	-	-
Dark orange	PvG033843	FBgn0001291	P18289	FlyFactorSurvey	-	-
Dark orange	PvG002788	MA0026	P20105	jaspar2018	-	-
Dark orange	PvG025543	MA0016	P20153	jaspar2018	-	-
Dark orange	PvG022755	MA0530	P20482	jaspar2018	-	-
Dark orange	PvG018882	FBgn0001222	P22813	FlyFactorSurvey	-	-
Dark orange	PvG031683	FBgn0000504	P23023	FlyFactorSurvey	-inf	1
Dark orange	PvG017720	FBgn0004837	P28159	FlyFactorSurvey	-	-
Dark orange	PvG017720	MA0085	P28159	jaspar2018	-	-
Dark orange	PvG008120	FBgn0004396	P29747	FlyFactorSurvey	-7.81	0.951
Dark orange	PvG031093	FBgn0005658	P29774	FlyFactorSurvey	-	-
Dark orange	PvG012246	MA0916	P29776	jaspar2018	-	-
Dark orange	PvG014650	MA0197	P31368	jaspar2018	-	-
Dark orange	PvG014650	MA0197	P31368	jaspar2018	-	-
Dark orange	PvG001047	FBgn0001150	P39572	FlyFactorSurvey	-9.06	0.998
Dark orange	PvG001047	MA0447	P39572	jaspar2018	-	-
Dark orange	PvG029178	MA0222	P40427	jaspar2018	-	-
Dark orange	PvG003458	MA0126	P51521	jaspar2018	-	-
Dark orange	PvG027886	FBgn0005638	Q02637	FlyFactorSurvey	-	-
Dark orange	PvG027886	MA0244	Q02637	jaspar2018	-	-
Dark orange	PvG000336	FBgn0004510	Q04688	FlyFactorSurvey	-	-
Dark orange	PvG025794	FBgn0261239	Q05192	FlyFactorSurvey	-	-
Dark orange	PvG031138	MA0532	Q24151	jaspar2018	-	-
Dark orange	PvG003006	MA0185	Q24180	jaspar2018	-	-
Dark orange	PvG006426	FBgn0050420	Q2PE13	FlyFactorSurvey	-	-
Dark orange	PvG002682	FBgn0033010	Q7K2V1	FlyFactorSurvey	-	-
Dark orange	PvG011999	FBgn0016076	Q7KTN9	FlyFactorSurvey	-	-
Dark orange	PvG014045	FBgn0039225	Q8MRW5	FlyFactorSurvey	-	-
Dark orange	PvG022603	FBgn0035849	Q8WS79	FlyFactorSurvey	-	-
Dark orange	PvG021528	FBgn0014018	Q94527	FlyFactorSurvey	-	-
Dark orange	PvG017353	FBgn0038197	Q95V55	FlyFactorSurvey	-	-
Dark orange	PvG007084	MA0536	Q9VEZ8	jaspar2018	-	-
Dark orange	PvG007117	FBgn0037436	Q9VI12	FlyFactorSurvey	-	-
Dark orange	PvG030151	FBgn0032223	Q9VKZ0	FlyFactorSurvey	-	-
Dark orange	PvG021515	FBgn0015381	Q9VML1	FlyFactorSurvey	-2.25	0.996
Dark orange	PvG022849	FBgn0045759	Q9VS05	FlyFactorSurvey	-	-
Dark orange	PvG005038	MA0531	Q9VS55	jaspar2018	-	-
Dark orange	PvG001977	FBgn0035956	Q9VST2	FlyFactorSurvey	-	-
Dark orange	PvG005530	FBgn0036126	Q9VTE8	FlyFactorSurvey	-	-
Dark orange	PvG021968	FBgn0036179	Q9VTK6	FlyFactorSurvey	-	-
Dark orange	PvG034773	FBgn0002723	Q9VYW2	FlyFactorSurvey	-	-
Dark orange	PvG034773	MA0079973	Q9VYW2	cisbp	-	-
Dark orange	PvG034773	MA0079974	Q9VYW2	cisbp	-	-
Dark red	PvG003851	MA0080112	A0A0B4KFJ2	cisbp	-	-
Dark red	PvG003851	MA0080113	A0A0B4KFJ2	cisbp	-	-
Dark red	PvG003851	MA0080114	A0A0B4KFJ2	cisbp	-	-
Dark red	PvG003851	MA0080115	A0A0B4KFJ2	cisbp	-	-
Dark red	PvG003851	MA0080116	A0A0B4KFJ2	cisbp	-7.35	0.975
Dark red	PvG003851	MA0080117	A0A0B4KFJ2	cisbp	-	-
Dark red	PvG003851	MA0080118	A0A0B4KFJ2	cisbp	-	-
Dark red	PvG003851	MA0080119	A0A0B4KFJ2	cisbp	-	-
Dark red	PvG023262	FBgn0000448	A1Z858	FlyFactorSurvey	-	-
Dark red	PvG004799	FBgn0034012	A1ZA01	FlyFactorSurvey	-	-
Dark red	PvG030836	FBgn0000546	A4UZ51	FlyFactorSurvey	-	-
Dark red	PvG012246	FBgn0005660	A8DYS7	FlyFactorSurvey	-	-
Dark red	PvG022271	FBgn0039411	A8JRD4	FlyFactorSurvey	-	-
Dark red	PvG022271	MA0080273	A8JRD4	cisbp	-	-
Dark red	PvG030844	FBgn0030505	A8JUV3	FlyFactorSurvey	-	-
Dark red	PvG017947	FBgn0003345	A8JUY5	FlyFactorSurvey	-	-
Dark red	PvG022743	FBgn0001297	A8MPH9	FlyFactorSurvey	-	-
Dark red	PvG029523	FBgn0005659	B7FNJ4	FlyFactorSurvey	-	-
Dark red	PvG009081	FBgn0000028	B7Z0Y6	FlyFactorSurvey	-	-
Dark red	PvG034653	FBgn0004895	D3PFH7	FlyFactorSurvey	5.64	0.016
Dark red	PvG021123	FBgn0086910	E0R905	FlyFactorSurvey	-	-
Dark red	PvG007084	FBgn0003507	E2QCY6	FlyFactorSurvey	-3.46	0.048
Dark red	PvG024698	FBgn0000568	E3CTP0	FlyFactorSurvey	-	-
Dark red	PvG031517	FBgn0015239	M9MS41	FlyFactorSurvey	-	-
Dark red	PvG033380	FBgn0017578	M9NDC9	FlyFactorSurvey	-	-
Dark red	PvG033380	MA0080154	M9NDC9	cisbp	-	-
Dark red	PvG033380	MA0080155	M9NDC9	cisbp	-	-
Dark red	PvG016437	FBgn0004865	M9NDE9	FlyFactorSurvey	-	-
Dark red	PvG013595	FBgn0001078	M9NFK2	FlyFactorSurvey	-	-
Dark red	PvG011120	FBgn0003300	M9NHG0	FlyFactorSurvey	-	-
Dark red	PvG003854	FBgn0000370	M9PBF8	FlyFactorSurvey	-	-
Dark red	PvG030037	FBgn0011648	M9PBX0	FlyFactorSurvey	-	-
Dark red	PvG013747	FBgn0000097	M9PC88	FlyFactorSurvey	-	-
Dark red	PvG030481	FBgn0011723	M9PEX3	FlyFactorSurvey	-	-
Dark red	PvG014702	FBgn0000964	M9PG80	FlyFactorSurvey	-5.84	0.994
Dark red	PvG001390	MA0084114	M9PGK0	cisbp	-	-
Dark red	PvG013738	FBgn0023094	O61734	FlyFactorSurvey	-	-
Dark red	PvG013738	MA0080191	O61734	cisbp	-	-
Dark red	PvG013738	MA0080192	O61734	cisbp	-	-
Dark red	PvG021633	FBgn0023076	O61735	FlyFactorSurvey	-	-
Dark red	PvG021633	MA0080176	O61735	cisbp	-	-
Dark red	PvG021633	MA0080177	O61735	cisbp	-	-
Dark red	PvG021633	MA0080178	O61735	cisbp	-	-
Dark red	PvG021633	MA0080179	O61735	cisbp	-	-
Dark red	PvG025913	FBgn0011655	O62609	FlyFactorSurvey	-	-
Dark red	PvG023715	MA0166	P02833	jaspar2018	-	-
Dark red	PvG029323	FBgn0001180	P05084	FlyFactorSurvey	-	-
Dark red	PvG029323	MA0049	P05084	jaspar2018	-	-
Dark red	PvG006086	MA0203	P09077	jaspar2018	-	-
Dark red	PvG031909	FBgn0001323	P13054	FlyFactorSurvey	-	-
Dark red	PvG026691	MA0446	P14734	jaspar2018	-	-
Dark red	PvG033310	MA0022	P15330	jaspar2018	-	-
Dark red	PvG033310	MA0023	P15330	jaspar2018	-	-
Dark red	PvG006094	MA0254	P16241	jaspar2018	-	-
Dark red	PvG002561	FBgn0003651	P16375	FlyFactorSurvey	-	-
Dark red	PvG005703	FBgn0003720	P18102	FlyFactorSurvey	-	-
Dark red	PvG005703	MA0459	P18102	jaspar2018	-	-
Dark red	PvG033843	FBgn0001291	P18289	FlyFactorSurvey	-	-
Dark red	PvG002788	MA0026	P20105	jaspar2018	-	-
Dark red	PvG025543	MA0016	P20153	jaspar2018	-	-
Dark red	PvG022755	MA0530	P20482	jaspar2018	-4.23	0.985
Dark red	PvG018882	FBgn0001222	P22813	FlyFactorSurvey	0.0985	0.01
Dark red	PvG031683	FBgn0000504	P23023	FlyFactorSurvey	-	-
Dark red	PvG017720	FBgn0004837	P28159	FlyFactorSurvey	-	-
Dark red	PvG017720	MA0085	P28159	jaspar2018	-	-
Dark red	PvG008120	FBgn0004396	P29747	FlyFactorSurvey	-	-
Dark red	PvG031093	FBgn0005658	P29774	FlyFactorSurvey	-	-
Dark red	PvG012246	MA0916	P29776	jaspar2018	-	-
Dark red	PvG014650	MA0197	P31368	jaspar2018	-	-
Dark red	PvG014650	MA0197	P31368	jaspar2018	-	-
Dark red	PvG001047	FBgn0001150	P39572	FlyFactorSurvey	-	-
Dark red	PvG001047	MA0447	P39572	jaspar2018	-	-
Dark red	PvG029178	MA0222	P40427	jaspar2018	-	-
Dark red	PvG003458	MA0126	P51521	jaspar2018	-3.14	0.023
Dark red	PvG027886	FBgn0005638	Q02637	FlyFactorSurvey	-	-
Dark red	PvG027886	MA0244	Q02637	jaspar2018	-	-
Dark red	PvG000336	FBgn0004510	Q04688	FlyFactorSurvey	-	-
Dark red	PvG025794	FBgn0261239	Q05192	FlyFactorSurvey	3.18	0.006
Dark red	PvG031138	MA0532	Q24151	jaspar2018	-	-
Dark red	PvG003006	MA0185	Q24180	jaspar2018	-	-
Dark red	PvG006426	FBgn0050420	Q2PE13	FlyFactorSurvey	-	-
Dark red	PvG002682	FBgn0033010	Q7K2V1	FlyFactorSurvey	-inf	1
Dark red	PvG011999	FBgn0016076	Q7KTN9	FlyFactorSurvey	-	-
Dark red	PvG014045	FBgn0039225	Q8MRW5	FlyFactorSurvey	-	-
Dark red	PvG022603	FBgn0035849	Q8WS79	FlyFactorSurvey	-	-
Dark red	PvG021528	FBgn0014018	Q94527	FlyFactorSurvey	-	-
Dark red	PvG017353	FBgn0038197	Q95V55	FlyFactorSurvey	-	-
Dark red	PvG007084	MA0536	Q9VEZ8	jaspar2018	-	-
Dark red	PvG007117	FBgn0037436	Q9VI12	FlyFactorSurvey	-4.94	0.974
Dark red	PvG030151	FBgn0032223	Q9VKZ0	FlyFactorSurvey	-2.54	0.022
Dark red	PvG021515	FBgn0015381	Q9VML1	FlyFactorSurvey	-	-
Dark red	PvG022849	FBgn0045759	Q9VS05	FlyFactorSurvey	-0.605	0.019
Dark red	PvG005038	MA0531	Q9VS55	jaspar2018	-	-
Dark red	PvG001977	FBgn0035956	Q9VST2	FlyFactorSurvey	-	-
Dark red	PvG005530	FBgn0036126	Q9VTE8	FlyFactorSurvey	-	-
Dark red	PvG021968	FBgn0036179	Q9VTK6	FlyFactorSurvey	-	-
Dark red	PvG034773	FBgn0002723	Q9VYW2	FlyFactorSurvey	-	-
Dark red	PvG034773	MA0079973	Q9VYW2	cisbp	-	-
Dark red	PvG034773	MA0079974	Q9VYW2	cisbp	-	-
Dark turquoise	PvG003851	MA0080112	A0A0B4KFJ2	cisbp	-	-
Dark turquoise	PvG003851	MA0080113	A0A0B4KFJ2	cisbp	-inf	1
Dark turquoise	PvG003851	MA0080114	A0A0B4KFJ2	cisbp	-	-
Dark turquoise	PvG003851	MA0080115	A0A0B4KFJ2	cisbp	-	-
Dark turquoise	PvG003851	MA0080116	A0A0B4KFJ2	cisbp	-	-
Dark turquoise	PvG003851	MA0080117	A0A0B4KFJ2	cisbp	-	-
Dark turquoise	PvG003851	MA0080118	A0A0B4KFJ2	cisbp	-	-
Dark turquoise	PvG003851	MA0080119	A0A0B4KFJ2	cisbp	-	-
Dark turquoise	PvG023262	FBgn0000448	A1Z858	FlyFactorSurvey	-	-
Dark turquoise	PvG004799	FBgn0034012	A1ZA01	FlyFactorSurvey	-	-
Dark turquoise	PvG030836	FBgn0000546	A4UZ51	FlyFactorSurvey	-	-
Dark turquoise	PvG012246	FBgn0005660	A8DYS7	FlyFactorSurvey	-	-
Dark turquoise	PvG022271	FBgn0039411	A8JRD4	FlyFactorSurvey	-	-
Dark turquoise	PvG022271	MA0080273	A8JRD4	cisbp	-	-
Dark turquoise	PvG030844	FBgn0030505	A8JUV3	FlyFactorSurvey	-	-
Dark turquoise	PvG017947	FBgn0003345	A8JUY5	FlyFactorSurvey	-	-
Dark turquoise	PvG022743	FBgn0001297	A8MPH9	FlyFactorSurvey	-	-
Dark turquoise	PvG029523	FBgn0005659	B7FNJ4	FlyFactorSurvey	-	-
Dark turquoise	PvG009081	FBgn0000028	B7Z0Y6	FlyFactorSurvey	-	-
Dark turquoise	PvG034653	FBgn0004895	D3PFH7	FlyFactorSurvey	-	-
Dark turquoise	PvG021123	FBgn0086910	E0R905	FlyFactorSurvey	-	-
Dark turquoise	PvG007084	FBgn0003507	E2QCY6	FlyFactorSurvey	-3.01	0.029
Dark turquoise	PvG024698	FBgn0000568	E3CTP0	FlyFactorSurvey	-	-
Dark turquoise	PvG031517	FBgn0015239	M9MS41	FlyFactorSurvey	-	-
Dark turquoise	PvG033380	FBgn0017578	M9NDC9	FlyFactorSurvey	-	-
Dark turquoise	PvG033380	MA0080154	M9NDC9	cisbp	-	-
Dark turquoise	PvG033380	MA0080155	M9NDC9	cisbp	-	-
Dark turquoise	PvG016437	FBgn0004865	M9NDE9	FlyFactorSurvey	-	-
Dark turquoise	PvG013595	FBgn0001078	M9NFK2	FlyFactorSurvey	-5.05	0.98
Dark turquoise	PvG011120	FBgn0003300	M9NHG0	FlyFactorSurvey	-	-
Dark turquoise	PvG003854	FBgn0000370	M9PBF8	FlyFactorSurvey	-	-
Dark turquoise	PvG030037	FBgn0011648	M9PBX0	FlyFactorSurvey	-	-
Dark turquoise	PvG013747	FBgn0000097	M9PC88	FlyFactorSurvey	-	-
Dark turquoise	PvG030481	FBgn0011723	M9PEX3	FlyFactorSurvey	-	-
Dark turquoise	PvG014702	FBgn0000964	M9PG80	FlyFactorSurvey	-	-
Dark turquoise	PvG001390	MA0084114	M9PGK0	cisbp	-	-
Dark turquoise	PvG013738	FBgn0023094	O61734	FlyFactorSurvey	-	-
Dark turquoise	PvG013738	MA0080191	O61734	cisbp	-	-
Dark turquoise	PvG013738	MA0080192	O61734	cisbp	-	-
Dark turquoise	PvG021633	FBgn0023076	O61735	FlyFactorSurvey	-	-
Dark turquoise	PvG021633	MA0080176	O61735	cisbp	-	-
Dark turquoise	PvG021633	MA0080177	O61735	cisbp	-	-
Dark turquoise	PvG021633	MA0080178	O61735	cisbp	-	-
Dark turquoise	PvG021633	MA0080179	O61735	cisbp	-	-
Dark turquoise	PvG025913	FBgn0011655	O62609	FlyFactorSurvey	-	-
Dark turquoise	PvG023715	MA0166	P02833	jaspar2018	-	-
Dark turquoise	PvG029323	FBgn0001180	P05084	FlyFactorSurvey	-	-
Dark turquoise	PvG029323	MA0049	P05084	jaspar2018	-	-
Dark turquoise	PvG006086	MA0203	P09077	jaspar2018	-	-
Dark turquoise	PvG031909	FBgn0001323	P13054	FlyFactorSurvey	-	-
Dark turquoise	PvG026691	MA0446	P14734	jaspar2018	-	-
Dark turquoise	PvG033310	MA0022	P15330	jaspar2018	-	-
Dark turquoise	PvG033310	MA0023	P15330	jaspar2018	-	-
Dark turquoise	PvG006094	MA0254	P16241	jaspar2018	-	-
Dark turquoise	PvG002561	FBgn0003651	P16375	FlyFactorSurvey	-5.33	0.996
Dark turquoise	PvG005703	FBgn0003720	P18102	FlyFactorSurvey	-	-
Dark turquoise	PvG005703	MA0459	P18102	jaspar2018	-	-
Dark turquoise	PvG033843	FBgn0001291	P18289	FlyFactorSurvey	-	-
Dark turquoise	PvG002788	MA0026	P20105	jaspar2018	1.33	0.038
Dark turquoise	PvG025543	MA0016	P20153	jaspar2018	-	-
Dark turquoise	PvG022755	MA0530	P20482	jaspar2018	-	-
Dark turquoise	PvG018882	FBgn0001222	P22813	FlyFactorSurvey	-	-
Dark turquoise	PvG031683	FBgn0000504	P23023	FlyFactorSurvey	-	-
Dark turquoise	PvG017720	FBgn0004837	P28159	FlyFactorSurvey	-	-
Dark turquoise	PvG017720	MA0085	P28159	jaspar2018	-7.19	0.965
Dark turquoise	PvG008120	FBgn0004396	P29747	FlyFactorSurvey	-	-
Dark turquoise	PvG031093	FBgn0005658	P29774	FlyFactorSurvey	-	-
Dark turquoise	PvG012246	MA0916	P29776	jaspar2018	-	-
Dark turquoise	PvG014650	MA0197	P31368	jaspar2018	-	-
Dark turquoise	PvG014650	MA0197	P31368	jaspar2018	-	-
Dark turquoise	PvG001047	FBgn0001150	P39572	FlyFactorSurvey	-	-
Dark turquoise	PvG001047	MA0447	P39572	jaspar2018	-	-
Dark turquoise	PvG029178	MA0222	P40427	jaspar2018	-	-
Dark turquoise	PvG003458	MA0126	P51521	jaspar2018	-	-
Dark turquoise	PvG027886	FBgn0005638	Q02637	FlyFactorSurvey	-0.297	0.027
Dark turquoise	PvG027886	MA0244	Q02637	jaspar2018	-	-
Dark turquoise	PvG000336	FBgn0004510	Q04688	FlyFactorSurvey	-	-
Dark turquoise	PvG025794	FBgn0261239	Q05192	FlyFactorSurvey	-	-
Dark turquoise	PvG031138	MA0532	Q24151	jaspar2018	-	-
Dark turquoise	PvG003006	MA0185	Q24180	jaspar2018	-	-
Dark turquoise	PvG006426	FBgn0050420	Q2PE13	FlyFactorSurvey	-	-
Dark turquoise	PvG002682	FBgn0033010	Q7K2V1	FlyFactorSurvey	-inf	1
Dark turquoise	PvG011999	FBgn0016076	Q7KTN9	FlyFactorSurvey	-	-
Dark turquoise	PvG014045	FBgn0039225	Q8MRW5	FlyFactorSurvey	-	-
Dark turquoise	PvG022603	FBgn0035849	Q8WS79	FlyFactorSurvey	-	-
Dark turquoise	PvG021528	FBgn0014018	Q94527	FlyFactorSurvey	-	-
Dark turquoise	PvG017353	FBgn0038197	Q95V55	FlyFactorSurvey	-	-
Dark turquoise	PvG007084	MA0536	Q9VEZ8	jaspar2018	-	-
Dark turquoise	PvG007117	FBgn0037436	Q9VI12	FlyFactorSurvey	-	-
Dark turquoise	PvG030151	FBgn0032223	Q9VKZ0	FlyFactorSurvey	-	-
Dark turquoise	PvG021515	FBgn0015381	Q9VML1	FlyFactorSurvey	-	-
Dark turquoise	PvG022849	FBgn0045759	Q9VS05	FlyFactorSurvey	-	-
Dark turquoise	PvG005038	MA0531	Q9VS55	jaspar2018	-	-
Dark turquoise	PvG001977	FBgn0035956	Q9VST2	FlyFactorSurvey	-3.35	0.963
Dark turquoise	PvG005530	FBgn0036126	Q9VTE8	FlyFactorSurvey	2.26	0.036
Dark turquoise	PvG021968	FBgn0036179	Q9VTK6	FlyFactorSurvey	-3.19	0.017
Dark turquoise	PvG034773	FBgn0002723	Q9VYW2	FlyFactorSurvey	-	-
Dark turquoise	PvG034773	MA0079973	Q9VYW2	cisbp	-	-
Dark turquoise	PvG034773	MA0079974	Q9VYW2	cisbp	-	-
Green	PvG003851	MA0080112	A0A0B4KFJ2	cisbp	-	-
Green	PvG003851	MA0080113	A0A0B4KFJ2	cisbp	-	-
Green	PvG003851	MA0080114	A0A0B4KFJ2	cisbp	-	-
Green	PvG003851	MA0080115	A0A0B4KFJ2	cisbp	-	-
Green	PvG003851	MA0080116	A0A0B4KFJ2	cisbp	-4.65	0.05
Green	PvG003851	MA0080117	A0A0B4KFJ2	cisbp	-	-
Green	PvG003851	MA0080118	A0A0B4KFJ2	cisbp	-	-
Green	PvG003851	MA0080119	A0A0B4KFJ2	cisbp	-	-
Green	PvG023262	FBgn0000448	A1Z858	FlyFactorSurvey	-	-
Green	PvG004799	FBgn0034012	A1ZA01	FlyFactorSurvey	-	-
Green	PvG030836	FBgn0000546	A4UZ51	FlyFactorSurvey	-	-
Green	PvG012246	FBgn0005660	A8DYS7	FlyFactorSurvey	-	-
Green	PvG022271	FBgn0039411	A8JRD4	FlyFactorSurvey	-	-
Green	PvG022271	MA0080273	A8JRD4	cisbp	-	-
Green	PvG030844	FBgn0030505	A8JUV3	FlyFactorSurvey	-	-
Green	PvG017947	FBgn0003345	A8JUY5	FlyFactorSurvey	-	-
Green	PvG022743	FBgn0001297	A8MPH9	FlyFactorSurvey	-	-
Green	PvG029523	FBgn0005659	B7FNJ4	FlyFactorSurvey	-	-
Green	PvG009081	FBgn0000028	B7Z0Y6	FlyFactorSurvey	-	-
Green	PvG034653	FBgn0004895	D3PFH7	FlyFactorSurvey	20	0.005
Green	PvG021123	FBgn0086910	E0R905	FlyFactorSurvey	-	-
Green	PvG007084	FBgn0003507	E2QCY6	FlyFactorSurvey	-	-
Green	PvG024698	FBgn0000568	E3CTP0	FlyFactorSurvey	-6.36	0.952
Green	PvG031517	FBgn0015239	M9MS41	FlyFactorSurvey	-	-
Green	PvG033380	FBgn0017578	M9NDC9	FlyFactorSurvey	-	-
Green	PvG033380	MA0080154	M9NDC9	cisbp	-	-
Green	PvG033380	MA0080155	M9NDC9	cisbp	-	-
Green	PvG016437	FBgn0004865	M9NDE9	FlyFactorSurvey	-	-
Green	PvG013595	FBgn0001078	M9NFK2	FlyFactorSurvey	-5.35	0.989
Green	PvG011120	FBgn0003300	M9NHG0	FlyFactorSurvey	-4.89	0.976
Green	PvG003854	FBgn0000370	M9PBF8	FlyFactorSurvey	-	-
Green	PvG030037	FBgn0011648	M9PBX0	FlyFactorSurvey	-	-
Green	PvG013747	FBgn0000097	M9PC88	FlyFactorSurvey	-	-
Green	PvG030481	FBgn0011723	M9PEX3	FlyFactorSurvey	-	-
Green	PvG014702	FBgn0000964	M9PG80	FlyFactorSurvey	-5.3	0.964
Green	PvG001390	MA0084114	M9PGK0	cisbp	-	-
Green	PvG013738	FBgn0023094	O61734	FlyFactorSurvey	-	-
Green	PvG013738	MA0080191	O61734	cisbp	-	-
Green	PvG013738	MA0080192	O61734	cisbp	-	-
Green	PvG021633	FBgn0023076	O61735	FlyFactorSurvey	-	-
Green	PvG021633	MA0080176	O61735	cisbp	-	-
Green	PvG021633	MA0080177	O61735	cisbp	-	-
Green	PvG021633	MA0080178	O61735	cisbp	-	-
Green	PvG021633	MA0080179	O61735	cisbp	-	-
Green	PvG025913	FBgn0011655	O62609	FlyFactorSurvey	-	-
Green	PvG023715	MA0166	P02833	jaspar2018	-	-
Green	PvG029323	FBgn0001180	P05084	FlyFactorSurvey	76.1	0.995
Green	PvG029323	MA0049	P05084	jaspar2018	404	0.978
Green	PvG006086	MA0203	P09077	jaspar2018	-4.97	0.962
Green	PvG031909	FBgn0001323	P13054	FlyFactorSurvey	-	-
Green	PvG026691	MA0446	P14734	jaspar2018	-	-
Green	PvG033310	MA0022	P15330	jaspar2018	-2.85	0.038
Green	PvG033310	MA0023	P15330	jaspar2018	-	-
Green	PvG006094	MA0254	P16241	jaspar2018	-	-
Green	PvG002561	FBgn0003651	P16375	FlyFactorSurvey	-5.61	0.962
Green	PvG005703	FBgn0003720	P18102	FlyFactorSurvey	-	-
Green	PvG005703	MA0459	P18102	jaspar2018	-	-
Green	PvG033843	FBgn0001291	P18289	FlyFactorSurvey	-	-
Green	PvG002788	MA0026	P20105	jaspar2018	-	-
Green	PvG025543	MA0016	P20153	jaspar2018	-	-
Green	PvG022755	MA0530	P20482	jaspar2018	-	-
Green	PvG018882	FBgn0001222	P22813	FlyFactorSurvey	-	-
Green	PvG031683	FBgn0000504	P23023	FlyFactorSurvey	-	-
Green	PvG017720	FBgn0004837	P28159	FlyFactorSurvey	-	-
Green	PvG017720	MA0085	P28159	jaspar2018	-	-
Green	PvG008120	FBgn0004396	P29747	FlyFactorSurvey	-	-
Green	PvG031093	FBgn0005658	P29774	FlyFactorSurvey	-	-
Green	PvG012246	MA0916	P29776	jaspar2018	-	-
Green	PvG014650	MA0197	P31368	jaspar2018	-5.34	0.038
Green	PvG014650	MA0197	P31368	jaspar2018	-	-
Green	PvG001047	FBgn0001150	P39572	FlyFactorSurvey	-8.48	0.974
Green	PvG001047	MA0447	P39572	jaspar2018	-	-
Green	PvG029178	MA0222	P40427	jaspar2018	10.7	0.971
Green	PvG003458	MA0126	P51521	jaspar2018	-	-
Green	PvG027886	FBgn0005638	Q02637	FlyFactorSurvey	-	-
Green	PvG027886	MA0244	Q02637	jaspar2018	-	-
Green	PvG000336	FBgn0004510	Q04688	FlyFactorSurvey	-	-
Green	PvG025794	FBgn0261239	Q05192	FlyFactorSurvey	-	-
Green	PvG031138	MA0532	Q24151	jaspar2018	-	-
Green	PvG003006	MA0185	Q24180	jaspar2018	-2.58	0.008
Green	PvG006426	FBgn0050420	Q2PE13	FlyFactorSurvey	3.31	0.019
Green	PvG002682	FBgn0033010	Q7K2V1	FlyFactorSurvey	-	-
Green	PvG011999	FBgn0016076	Q7KTN9	FlyFactorSurvey	-	-
Green	PvG014045	FBgn0039225	Q8MRW5	FlyFactorSurvey	-	-
Green	PvG022603	FBgn0035849	Q8WS79	FlyFactorSurvey	-4.77	0.979
Green	PvG021528	FBgn0014018	Q94527	FlyFactorSurvey	-	-
Green	PvG017353	FBgn0038197	Q95V55	FlyFactorSurvey	-	-
Green	PvG007084	MA0536	Q9VEZ8	jaspar2018	-	-
Green	PvG007117	FBgn0037436	Q9VI12	FlyFactorSurvey	-	-
Green	PvG030151	FBgn0032223	Q9VKZ0	FlyFactorSurvey	-	-
Green	PvG021515	FBgn0015381	Q9VML1	FlyFactorSurvey	-	-
Green	PvG022849	FBgn0045759	Q9VS05	FlyFactorSurvey	0.402	0.01
Green	PvG005038	MA0531	Q9VS55	jaspar2018	-	-
Green	PvG001977	FBgn0035956	Q9VST2	FlyFactorSurvey	-	-
Green	PvG005530	FBgn0036126	Q9VTE8	FlyFactorSurvey	6.55	0.02
Green	PvG021968	FBgn0036179	Q9VTK6	FlyFactorSurvey	-	-
Green	PvG034773	FBgn0002723	Q9VYW2	FlyFactorSurvey	22.6	0.012
Green	PvG034773	MA0079973	Q9VYW2	cisbp	-	-
Green	PvG034773	MA0079974	Q9VYW2	cisbp	22.6	0.012
Green yellow	PvG003851	MA0080112	A0A0B4KFJ2	cisbp	-	-
Green yellow	PvG003851	MA0080113	A0A0B4KFJ2	cisbp	-inf	1
Green yellow	PvG003851	MA0080114	A0A0B4KFJ2	cisbp	-	-
Green yellow	PvG003851	MA0080115	A0A0B4KFJ2	cisbp	-7.59	0.98
Green yellow	PvG003851	MA0080116	A0A0B4KFJ2	cisbp	-7.59	0.985
Green yellow	PvG003851	MA0080117	A0A0B4KFJ2	cisbp	-	-
Green yellow	PvG003851	MA0080118	A0A0B4KFJ2	cisbp	-8.84	0.997
Green yellow	PvG003851	MA0080119	A0A0B4KFJ2	cisbp	-	-
Green yellow	PvG023262	FBgn0000448	A1Z858	FlyFactorSurvey	-	-
Green yellow	PvG004799	FBgn0034012	A1ZA01	FlyFactorSurvey	-	-
Green yellow	PvG030836	FBgn0000546	A4UZ51	FlyFactorSurvey	-5.61	0.998
Green yellow	PvG012246	FBgn0005660	A8DYS7	FlyFactorSurvey	-	-
Green yellow	PvG022271	FBgn0039411	A8JRD4	FlyFactorSurvey	-	-
Green yellow	PvG022271	MA0080273	A8JRD4	cisbp	-	-
Green yellow	PvG030844	FBgn0030505	A8JUV3	FlyFactorSurvey	-	-
Green yellow	PvG017947	FBgn0003345	A8JUY5	FlyFactorSurvey	-	-
Green yellow	PvG022743	FBgn0001297	A8MPH9	FlyFactorSurvey	-	-
Green yellow	PvG029523	FBgn0005659	B7FNJ4	FlyFactorSurvey	-9.47	0.954
Green yellow	PvG009081	FBgn0000028	B7Z0Y6	FlyFactorSurvey	-	-
Green yellow	PvG034653	FBgn0004895	D3PFH7	FlyFactorSurvey	9.27	0.033
Green yellow	PvG021123	FBgn0086910	E0R905	FlyFactorSurvey	-	-
Green yellow	PvG007084	FBgn0003507	E2QCY6	FlyFactorSurvey	-3.81	0.017
Green yellow	PvG024698	FBgn0000568	E3CTP0	FlyFactorSurvey	-	-
Green yellow	PvG031517	FBgn0015239	M9MS41	FlyFactorSurvey	-5.23	0.954
Green yellow	PvG033380	FBgn0017578	M9NDC9	FlyFactorSurvey	8.32	0.003
Green yellow	PvG033380	MA0080154	M9NDC9	cisbp	3.49	0.009
Green yellow	PvG033380	MA0080155	M9NDC9	cisbp	8.32	0.003
Green yellow	PvG016437	FBgn0004865	M9NDE9	FlyFactorSurvey	-	-
Green yellow	PvG013595	FBgn0001078	M9NFK2	FlyFactorSurvey	-	-
Green yellow	PvG011120	FBgn0003300	M9NHG0	FlyFactorSurvey	-5.25	0.984
Green yellow	PvG003854	FBgn0000370	M9PBF8	FlyFactorSurvey	-	-
Green yellow	PvG030037	FBgn0011648	M9PBX0	FlyFactorSurvey	-	-
Green yellow	PvG013747	FBgn0000097	M9PC88	FlyFactorSurvey	-	-
Green yellow	PvG030481	FBgn0011723	M9PEX3	FlyFactorSurvey	-	-
Green yellow	PvG014702	FBgn0000964	M9PG80	FlyFactorSurvey	-	-
Green yellow	PvG001390	MA0084114	M9PGK0	cisbp	3.49	0.009
Green yellow	PvG013738	FBgn0023094	O61734	FlyFactorSurvey	-	-
Green yellow	PvG013738	MA0080191	O61734	cisbp	17.9	0
Green yellow	PvG013738	MA0080192	O61734	cisbp	-	-
Green yellow	PvG021633	FBgn0023076	O61735	FlyFactorSurvey	-	-
Green yellow	PvG021633	MA0080176	O61735	cisbp	17.9	0
Green yellow	PvG021633	MA0080177	O61735	cisbp	3.4	0.024
Green yellow	PvG021633	MA0080178	O61735	cisbp	14.3	0
Green yellow	PvG021633	MA0080179	O61735	cisbp	-	-
Green yellow	PvG025913	FBgn0011655	O62609	FlyFactorSurvey	-4.68	0.981
Green yellow	PvG023715	MA0166	P02833	jaspar2018	-	-
Green yellow	PvG029323	FBgn0001180	P05084	FlyFactorSurvey	-	-
Green yellow	PvG029323	MA0049	P05084	jaspar2018	-	-
Green yellow	PvG006086	MA0203	P09077	jaspar2018	-	-
Green yellow	PvG031909	FBgn0001323	P13054	FlyFactorSurvey	-	-
Green yellow	PvG026691	MA0446	P14734	jaspar2018	-3.44	0.955
Green yellow	PvG033310	MA0022	P15330	jaspar2018	-	-
Green yellow	PvG033310	MA0023	P15330	jaspar2018	-	-
Green yellow	PvG006094	MA0254	P16241	jaspar2018	-	-
Green yellow	PvG002561	FBgn0003651	P16375	FlyFactorSurvey	-	-
Green yellow	PvG005703	FBgn0003720	P18102	FlyFactorSurvey	0.172	0.995
Green yellow	PvG005703	MA0459	P18102	jaspar2018	0.172	0.995
Green yellow	PvG033843	FBgn0001291	P18289	FlyFactorSurvey	-	-
Green yellow	PvG002788	MA0026	P20105	jaspar2018	-	-
Green yellow	PvG025543	MA0016	P20153	jaspar2018	-	-
Green yellow	PvG022755	MA0530	P20482	jaspar2018	-	-
Green yellow	PvG018882	FBgn0001222	P22813	FlyFactorSurvey	-	-
Green yellow	PvG031683	FBgn0000504	P23023	FlyFactorSurvey	-inf	1
Green yellow	PvG017720	FBgn0004837	P28159	FlyFactorSurvey	-	-
Green yellow	PvG017720	MA0085	P28159	jaspar2018	-	-
Green yellow	PvG008120	FBgn0004396	P29747	FlyFactorSurvey	-	-
Green yellow	PvG031093	FBgn0005658	P29774	FlyFactorSurvey	-	-
Green yellow	PvG012246	MA0916	P29776	jaspar2018	-2.55	0.047
Green yellow	PvG014650	MA0197	P31368	jaspar2018	-	-
Green yellow	PvG014650	MA0197	P31368	jaspar2018	-	-
Green yellow	PvG001047	FBgn0001150	P39572	FlyFactorSurvey	-	-
Green yellow	PvG001047	MA0447	P39572	jaspar2018	-	-
Green yellow	PvG029178	MA0222	P40427	jaspar2018	-	-
Green yellow	PvG003458	MA0126	P51521	jaspar2018	-	-
Green yellow	PvG027886	FBgn0005638	Q02637	FlyFactorSurvey	-	-
Green yellow	PvG027886	MA0244	Q02637	jaspar2018	-	-
Green yellow	PvG000336	FBgn0004510	Q04688	FlyFactorSurvey	-	-
Green yellow	PvG025794	FBgn0261239	Q05192	FlyFactorSurvey	-5.38	0.965
Green yellow	PvG031138	MA0532	Q24151	jaspar2018	-	-
Green yellow	PvG003006	MA0185	Q24180	jaspar2018	-1.87	0.015
Green yellow	PvG006426	FBgn0050420	Q2PE13	FlyFactorSurvey	-	-
Green yellow	PvG002682	FBgn0033010	Q7K2V1	FlyFactorSurvey	-	-
Green yellow	PvG011999	FBgn0016076	Q7KTN9	FlyFactorSurvey	-6.93	0.976
Green yellow	PvG014045	FBgn0039225	Q8MRW5	FlyFactorSurvey	-	-
Green yellow	PvG022603	FBgn0035849	Q8WS79	FlyFactorSurvey	-	-
Green yellow	PvG021528	FBgn0014018	Q94527	FlyFactorSurvey	-	-
Green yellow	PvG017353	FBgn0038197	Q95V55	FlyFactorSurvey	-	-
Green yellow	PvG007084	MA0536	Q9VEZ8	jaspar2018	-	-
Green yellow	PvG007117	FBgn0037436	Q9VI12	FlyFactorSurvey	-	-
Green yellow	PvG030151	FBgn0032223	Q9VKZ0	FlyFactorSurvey	-	-
Green yellow	PvG021515	FBgn0015381	Q9VML1	FlyFactorSurvey	-2.4	1
Green yellow	PvG022849	FBgn0045759	Q9VS05	FlyFactorSurvey	-	-
Green yellow	PvG005038	MA0531	Q9VS55	jaspar2018	-	-
Green yellow	PvG001977	FBgn0035956	Q9VST2	FlyFactorSurvey	-	-
Green yellow	PvG005530	FBgn0036126	Q9VTE8	FlyFactorSurvey	-	-
Green yellow	PvG021968	FBgn0036179	Q9VTK6	FlyFactorSurvey	-	-
Green yellow	PvG034773	FBgn0002723	Q9VYW2	FlyFactorSurvey	32.2	0
Green yellow	PvG034773	MA0079973	Q9VYW2	cisbp	14.3	0
Green yellow	PvG034773	MA0079974	Q9VYW2	cisbp	32.2	0
Grey	PvG003851	MA0080112	A0A0B4KFJ2	cisbp	-inf	1
Grey	PvG003851	MA0080113	A0A0B4KFJ2	cisbp	-inf	1
Grey	PvG003851	MA0080114	A0A0B4KFJ2	cisbp	-inf	1
Grey	PvG003851	MA0080115	A0A0B4KFJ2	cisbp	-inf	1
Grey	PvG003851	MA0080116	A0A0B4KFJ2	cisbp	-inf	1
Grey	PvG003851	MA0080117	A0A0B4KFJ2	cisbp	-inf	1
Grey	PvG003851	MA0080118	A0A0B4KFJ2	cisbp	-inf	1
Grey	PvG003851	MA0080119	A0A0B4KFJ2	cisbp	-	-
Grey	PvG023262	FBgn0000448	A1Z858	FlyFactorSurvey	-	-
Grey	PvG004799	FBgn0034012	A1ZA01	FlyFactorSurvey	-	-
Grey	PvG030836	FBgn0000546	A4UZ51	FlyFactorSurvey	-inf	1
Grey	PvG012246	FBgn0005660	A8DYS7	FlyFactorSurvey	-inf	1
Grey	PvG022271	FBgn0039411	A8JRD4	FlyFactorSurvey	-inf	1
Grey	PvG022271	MA0080273	A8JRD4	cisbp	-inf	1
Grey	PvG030844	FBgn0030505	A8JUV3	FlyFactorSurvey	-	-
Grey	PvG017947	FBgn0003345	A8JUY5	FlyFactorSurvey	1.53	0.033
Grey	PvG022743	FBgn0001297	A8MPH9	FlyFactorSurvey	-inf	1
Grey	PvG029523	FBgn0005659	B7FNJ4	FlyFactorSurvey	-inf	1
Grey	PvG009081	FBgn0000028	B7Z0Y6	FlyFactorSurvey	-	-
Grey	PvG034653	FBgn0004895	D3PFH7	FlyFactorSurvey	1.81	0.004
Grey	PvG021123	FBgn0086910	E0R905	FlyFactorSurvey	-	-
Grey	PvG007084	FBgn0003507	E2QCY6	FlyFactorSurvey	-inf	1
Grey	PvG024698	FBgn0000568	E3CTP0	FlyFactorSurvey	-	-
Grey	PvG031517	FBgn0015239	M9MS41	FlyFactorSurvey	-inf	1
Grey	PvG033380	FBgn0017578	M9NDC9	FlyFactorSurvey	-inf	1
Grey	PvG033380	MA0080154	M9NDC9	cisbp	-inf	1
Grey	PvG033380	MA0080155	M9NDC9	cisbp	-inf	1
Grey	PvG016437	FBgn0004865	M9NDE9	FlyFactorSurvey	-	-
Grey	PvG013595	FBgn0001078	M9NFK2	FlyFactorSurvey	-inf	1
Grey	PvG011120	FBgn0003300	M9NHG0	FlyFactorSurvey	-inf	1
Grey	PvG003854	FBgn0000370	M9PBF8	FlyFactorSurvey	-	-
Grey	PvG030037	FBgn0011648	M9PBX0	FlyFactorSurvey	-	-
Grey	PvG013747	FBgn0000097	M9PC88	FlyFactorSurvey	-inf	1
Grey	PvG030481	FBgn0011723	M9PEX3	FlyFactorSurvey	-	-
Grey	PvG014702	FBgn0000964	M9PG80	FlyFactorSurvey	-	-
Grey	PvG001390	MA0084114	M9PGK0	cisbp	-inf	1
Grey	PvG013738	FBgn0023094	O61734	FlyFactorSurvey	-inf	1
Grey	PvG013738	MA0080191	O61734	cisbp	-inf	1
Grey	PvG013738	MA0080192	O61734	cisbp	-inf	1
Grey	PvG021633	FBgn0023076	O61735	FlyFactorSurvey	-inf	1
Grey	PvG021633	MA0080176	O61735	cisbp	-inf	1
Grey	PvG021633	MA0080177	O61735	cisbp	-inf	1
Grey	PvG021633	MA0080178	O61735	cisbp	-inf	1
Grey	PvG021633	MA0080179	O61735	cisbp	-inf	1
Grey	PvG025913	FBgn0011655	O62609	FlyFactorSurvey	-7.79	0.969
Grey	PvG023715	MA0166	P02833	jaspar2018	-	-
Grey	PvG029323	FBgn0001180	P05084	FlyFactorSurvey	-	-
Grey	PvG029323	MA0049	P05084	jaspar2018	-	-
Grey	PvG006086	MA0203	P09077	jaspar2018	-	-
Grey	PvG031909	FBgn0001323	P13054	FlyFactorSurvey	-	-
Grey	PvG026691	MA0446	P14734	jaspar2018	2.62	0.013
Grey	PvG033310	MA0022	P15330	jaspar2018	-	-
Grey	PvG033310	MA0023	P15330	jaspar2018	-	-
Grey	PvG006094	MA0254	P16241	jaspar2018	-	-
Grey	PvG002561	FBgn0003651	P16375	FlyFactorSurvey	-inf	1
Grey	PvG005703	FBgn0003720	P18102	FlyFactorSurvey	-	-
Grey	PvG005703	MA0459	P18102	jaspar2018	-	-
Grey	PvG033843	FBgn0001291	P18289	FlyFactorSurvey	-inf	1
Grey	PvG002788	MA0026	P20105	jaspar2018	-	-
Grey	PvG025543	MA0016	P20153	jaspar2018	-inf	1
Grey	PvG022755	MA0530	P20482	jaspar2018	-	-
Grey	PvG018882	FBgn0001222	P22813	FlyFactorSurvey	-inf	1
Grey	PvG031683	FBgn0000504	P23023	FlyFactorSurvey	-inf	1
Grey	PvG017720	FBgn0004837	P28159	FlyFactorSurvey	-inf	1
Grey	PvG017720	MA0085	P28159	jaspar2018	-inf	1
Grey	PvG008120	FBgn0004396	P29747	FlyFactorSurvey	-inf	1
Grey	PvG031093	FBgn0005658	P29774	FlyFactorSurvey	-inf	1
Grey	PvG012246	MA0916	P29776	jaspar2018	-	-
Grey	PvG014650	MA0197	P31368	jaspar2018	-	-
Grey	PvG014650	MA0197	P31368	jaspar2018	-	-
Grey	PvG001047	FBgn0001150	P39572	FlyFactorSurvey	-inf	1
Grey	PvG001047	MA0447	P39572	jaspar2018	-	-
Grey	PvG029178	MA0222	P40427	jaspar2018	-	-
Grey	PvG003458	MA0126	P51521	jaspar2018	-	-
Grey	PvG027886	FBgn0005638	Q02637	FlyFactorSurvey	-	-
Grey	PvG027886	MA0244	Q02637	jaspar2018	-	-
Grey	PvG000336	FBgn0004510	Q04688	FlyFactorSurvey	-	-
Grey	PvG025794	FBgn0261239	Q05192	FlyFactorSurvey	-inf	1
Grey	PvG031138	MA0532	Q24151	jaspar2018	-	-
Grey	PvG003006	MA0185	Q24180	jaspar2018	-	-
Grey	PvG006426	FBgn0050420	Q2PE13	FlyFactorSurvey	-inf	1
Grey	PvG002682	FBgn0033010	Q7K2V1	FlyFactorSurvey	-inf	1
Grey	PvG011999	FBgn0016076	Q7KTN9	FlyFactorSurvey	-	-
Grey	PvG014045	FBgn0039225	Q8MRW5	FlyFactorSurvey	-inf	1
Grey	PvG022603	FBgn0035849	Q8WS79	FlyFactorSurvey	-	-
Grey	PvG021528	FBgn0014018	Q94527	FlyFactorSurvey	-inf	1
Grey	PvG017353	FBgn0038197	Q95V55	FlyFactorSurvey	-	-
Grey	PvG007084	MA0536	Q9VEZ8	jaspar2018	-	-
Grey	PvG007117	FBgn0037436	Q9VI12	FlyFactorSurvey	-	-
Grey	PvG030151	FBgn0032223	Q9VKZ0	FlyFactorSurvey	-	-
Grey	PvG021515	FBgn0015381	Q9VML1	FlyFactorSurvey	-	-
Grey	PvG022849	FBgn0045759	Q9VS05	FlyFactorSurvey	-	-
Grey	PvG005038	MA0531	Q9VS55	jaspar2018	-	-
Grey	PvG001977	FBgn0035956	Q9VST2	FlyFactorSurvey	-	-
Grey	PvG005530	FBgn0036126	Q9VTE8	FlyFactorSurvey	-	-
Grey	PvG021968	FBgn0036179	Q9VTK6	FlyFactorSurvey	-	-
Grey	PvG034773	FBgn0002723	Q9VYW2	FlyFactorSurvey	-	-
Grey	PvG034773	MA0079973	Q9VYW2	cisbp	-inf	1
Grey	PvG034773	MA0079974	Q9VYW2	cisbp	-	-
Grey60	PvG003851	MA0080112	A0A0B4KFJ2	cisbp	-	-
Grey60	PvG003851	MA0080113	A0A0B4KFJ2	cisbp	-	-
Grey60	PvG003851	MA0080114	A0A0B4KFJ2	cisbp	-	-
Grey60	PvG003851	MA0080115	A0A0B4KFJ2	cisbp	-	-
Grey60	PvG003851	MA0080116	A0A0B4KFJ2	cisbp	-	-
Grey60	PvG003851	MA0080117	A0A0B4KFJ2	cisbp	-	-
Grey60	PvG003851	MA0080118	A0A0B4KFJ2	cisbp	-	-
Grey60	PvG003851	MA0080119	A0A0B4KFJ2	cisbp	-	-
Grey60	PvG023262	FBgn0000448	A1Z858	FlyFactorSurvey	-	-
Grey60	PvG004799	FBgn0034012	A1ZA01	FlyFactorSurvey	-	-
Grey60	PvG030836	FBgn0000546	A4UZ51	FlyFactorSurvey	-	-
Grey60	PvG012246	FBgn0005660	A8DYS7	FlyFactorSurvey	-	-
Grey60	PvG022271	FBgn0039411	A8JRD4	FlyFactorSurvey	-	-
Grey60	PvG022271	MA0080273	A8JRD4	cisbp	-	-
Grey60	PvG030844	FBgn0030505	A8JUV3	FlyFactorSurvey	-	-
Grey60	PvG017947	FBgn0003345	A8JUY5	FlyFactorSurvey	-	-
Grey60	PvG022743	FBgn0001297	A8MPH9	FlyFactorSurvey	-	-
Grey60	PvG029523	FBgn0005659	B7FNJ4	FlyFactorSurvey	-	-
Grey60	PvG009081	FBgn0000028	B7Z0Y6	FlyFactorSurvey	-	-
Grey60	PvG034653	FBgn0004895	D3PFH7	FlyFactorSurvey	9.43	0.009
Grey60	PvG021123	FBgn0086910	E0R905	FlyFactorSurvey	-	-
Grey60	PvG007084	FBgn0003507	E2QCY6	FlyFactorSurvey	-3.3	0.019
Grey60	PvG024698	FBgn0000568	E3CTP0	FlyFactorSurvey	-	-
Grey60	PvG031517	FBgn0015239	M9MS41	FlyFactorSurvey	-	-
Grey60	PvG033380	FBgn0017578	M9NDC9	FlyFactorSurvey	-	-
Grey60	PvG033380	MA0080154	M9NDC9	cisbp	-	-
Grey60	PvG033380	MA0080155	M9NDC9	cisbp	-	-
Grey60	PvG016437	FBgn0004865	M9NDE9	FlyFactorSurvey	-	-
Grey60	PvG013595	FBgn0001078	M9NFK2	FlyFactorSurvey	-	-
Grey60	PvG011120	FBgn0003300	M9NHG0	FlyFactorSurvey	-4.82	0.952
Grey60	PvG003854	FBgn0000370	M9PBF8	FlyFactorSurvey	1.27	0.005
Grey60	PvG030037	FBgn0011648	M9PBX0	FlyFactorSurvey	-	-
Grey60	PvG013747	FBgn0000097	M9PC88	FlyFactorSurvey	-	-
Grey60	PvG030481	FBgn0011723	M9PEX3	FlyFactorSurvey	-	-
Grey60	PvG014702	FBgn0000964	M9PG80	FlyFactorSurvey	-5.17	0.951
Grey60	PvG001390	MA0084114	M9PGK0	cisbp	-	-
Grey60	PvG013738	FBgn0023094	O61734	FlyFactorSurvey	-	-
Grey60	PvG013738	MA0080191	O61734	cisbp	-	-
Grey60	PvG013738	MA0080192	O61734	cisbp	-	-
Grey60	PvG021633	FBgn0023076	O61735	FlyFactorSurvey	3.69	0.047
Grey60	PvG021633	MA0080176	O61735	cisbp	-	-
Grey60	PvG021633	MA0080177	O61735	cisbp	-	-
Grey60	PvG021633	MA0080178	O61735	cisbp	2.45	0.046
Grey60	PvG021633	MA0080179	O61735	cisbp	3.69	0.047
Grey60	PvG025913	FBgn0011655	O62609	FlyFactorSurvey	-	-
Grey60	PvG023715	MA0166	P02833	jaspar2018	-4.28	0.987
Grey60	PvG029323	FBgn0001180	P05084	FlyFactorSurvey	-	-
Grey60	PvG029323	MA0049	P05084	jaspar2018	-	-
Grey60	PvG006086	MA0203	P09077	jaspar2018	-4.21	0.963
Grey60	PvG031909	FBgn0001323	P13054	FlyFactorSurvey	-	-
Grey60	PvG026691	MA0446	P14734	jaspar2018	-	-
Grey60	PvG033310	MA0022	P15330	jaspar2018	-	-
Grey60	PvG033310	MA0023	P15330	jaspar2018	-	-
Grey60	PvG006094	MA0254	P16241	jaspar2018	-	-
Grey60	PvG002561	FBgn0003651	P16375	FlyFactorSurvey	-	-
Grey60	PvG005703	FBgn0003720	P18102	FlyFactorSurvey	-	-
Grey60	PvG005703	MA0459	P18102	jaspar2018	-	-
Grey60	PvG033843	FBgn0001291	P18289	FlyFactorSurvey	-	-
Grey60	PvG002788	MA0026	P20105	jaspar2018	-	-
Grey60	PvG025543	MA0016	P20153	jaspar2018	-	-
Grey60	PvG022755	MA0530	P20482	jaspar2018	-	-
Grey60	PvG018882	FBgn0001222	P22813	FlyFactorSurvey	-	-
Grey60	PvG031683	FBgn0000504	P23023	FlyFactorSurvey	-	-
Grey60	PvG017720	FBgn0004837	P28159	FlyFactorSurvey	-inf	1
Grey60	PvG017720	MA0085	P28159	jaspar2018	-8.13	0.996
Grey60	PvG008120	FBgn0004396	P29747	FlyFactorSurvey	-7.65	0.954
Grey60	PvG031093	FBgn0005658	P29774	FlyFactorSurvey	-	-
Grey60	PvG012246	MA0916	P29776	jaspar2018	-	-
Grey60	PvG014650	MA0197	P31368	jaspar2018	-	-
Grey60	PvG014650	MA0197	P31368	jaspar2018	-	-
Grey60	PvG001047	FBgn0001150	P39572	FlyFactorSurvey	-	-
Grey60	PvG001047	MA0447	P39572	jaspar2018	-4.4	0.017
Grey60	PvG029178	MA0222	P40427	jaspar2018	-	-
Grey60	PvG003458	MA0126	P51521	jaspar2018	-	-
Grey60	PvG027886	FBgn0005638	Q02637	FlyFactorSurvey	-	-
Grey60	PvG027886	MA0244	Q02637	jaspar2018	-	-
Grey60	PvG000336	FBgn0004510	Q04688	FlyFactorSurvey	-	-
Grey60	PvG025794	FBgn0261239	Q05192	FlyFactorSurvey	5.79	0.005
Grey60	PvG031138	MA0532	Q24151	jaspar2018	-	-
Grey60	PvG003006	MA0185	Q24180	jaspar2018	-2.08	0.044
Grey60	PvG006426	FBgn0050420	Q2PE13	FlyFactorSurvey	-	-
Grey60	PvG002682	FBgn0033010	Q7K2V1	FlyFactorSurvey	-inf	1
Grey60	PvG011999	FBgn0016076	Q7KTN9	FlyFactorSurvey	-3.62	0.006
Grey60	PvG014045	FBgn0039225	Q8MRW5	FlyFactorSurvey	-	-
Grey60	PvG022603	FBgn0035849	Q8WS79	FlyFactorSurvey	3.19	0.01
Grey60	PvG021528	FBgn0014018	Q94527	FlyFactorSurvey	-2.71	0.005
Grey60	PvG017353	FBgn0038197	Q95V55	FlyFactorSurvey	5.76	0.014
Grey60	PvG007084	MA0536	Q9VEZ8	jaspar2018	-6.07	0.997
Grey60	PvG007117	FBgn0037436	Q9VI12	FlyFactorSurvey	-	-
Grey60	PvG030151	FBgn0032223	Q9VKZ0	FlyFactorSurvey	-	-
Grey60	PvG021515	FBgn0015381	Q9VML1	FlyFactorSurvey	-	-
Grey60	PvG022849	FBgn0045759	Q9VS05	FlyFactorSurvey	-0.829	0.033
Grey60	PvG005038	MA0531	Q9VS55	jaspar2018	8.6	0.002
Grey60	PvG001977	FBgn0035956	Q9VST2	FlyFactorSurvey	-	-
Grey60	PvG005530	FBgn0036126	Q9VTE8	FlyFactorSurvey	3.38	0.022
Grey60	PvG021968	FBgn0036179	Q9VTK6	FlyFactorSurvey	-	-
Grey60	PvG034773	FBgn0002723	Q9VYW2	FlyFactorSurvey	13.4	0.006
Grey60	PvG034773	MA0079973	Q9VYW2	cisbp	2.45	0.046
Grey60	PvG034773	MA0079974	Q9VYW2	cisbp	13.4	0.006
Light cyan	PvG003851	MA0080112	A0A0B4KFJ2	cisbp	-	-
Light cyan	PvG003851	MA0080113	A0A0B4KFJ2	cisbp	-	-
Light cyan	PvG003851	MA0080114	A0A0B4KFJ2	cisbp	-	-
Light cyan	PvG003851	MA0080115	A0A0B4KFJ2	cisbp	-	-
Light cyan	PvG003851	MA0080116	A0A0B4KFJ2	cisbp	-	-
Light cyan	PvG003851	MA0080117	A0A0B4KFJ2	cisbp	-	-
Light cyan	PvG003851	MA0080118	A0A0B4KFJ2	cisbp	-	-
Light cyan	PvG003851	MA0080119	A0A0B4KFJ2	cisbp	-	-
Light cyan	PvG023262	FBgn0000448	A1Z858	FlyFactorSurvey	-	-
Light cyan	PvG004799	FBgn0034012	A1ZA01	FlyFactorSurvey	1.41	0.046
Light cyan	PvG030836	FBgn0000546	A4UZ51	FlyFactorSurvey	-	-
Light cyan	PvG012246	FBgn0005660	A8DYS7	FlyFactorSurvey	-	-
Light cyan	PvG022271	FBgn0039411	A8JRD4	FlyFactorSurvey	-	-
Light cyan	PvG022271	MA0080273	A8JRD4	cisbp	-	-
Light cyan	PvG030844	FBgn0030505	A8JUV3	FlyFactorSurvey	0.989	0.039
Light cyan	PvG017947	FBgn0003345	A8JUY5	FlyFactorSurvey	-	-
Light cyan	PvG022743	FBgn0001297	A8MPH9	FlyFactorSurvey	-	-
Light cyan	PvG029523	FBgn0005659	B7FNJ4	FlyFactorSurvey	-	-
Light cyan	PvG009081	FBgn0000028	B7Z0Y6	FlyFactorSurvey	-	-
Light cyan	PvG034653	FBgn0004895	D3PFH7	FlyFactorSurvey	12.1	0.009
Light cyan	PvG021123	FBgn0086910	E0R905	FlyFactorSurvey	-	-
Light cyan	PvG007084	FBgn0003507	E2QCY6	FlyFactorSurvey	-	-
Light cyan	PvG024698	FBgn0000568	E3CTP0	FlyFactorSurvey	-	-
Light cyan	PvG031517	FBgn0015239	M9MS41	FlyFactorSurvey	-	-
Light cyan	PvG033380	FBgn0017578	M9NDC9	FlyFactorSurvey	1.56	0.037
Light cyan	PvG033380	MA0080154	M9NDC9	cisbp	-	-
Light cyan	PvG033380	MA0080155	M9NDC9	cisbp	1.56	0.037
Light cyan	PvG016437	FBgn0004865	M9NDE9	FlyFactorSurvey	-	-
Light cyan	PvG013595	FBgn0001078	M9NFK2	FlyFactorSurvey	-	-
Light cyan	PvG011120	FBgn0003300	M9NHG0	FlyFactorSurvey	-	-
Light cyan	PvG003854	FBgn0000370	M9PBF8	FlyFactorSurvey	-	-
Light cyan	PvG030037	FBgn0011648	M9PBX0	FlyFactorSurvey	-	-
Light cyan	PvG013747	FBgn0000097	M9PC88	FlyFactorSurvey	-	-
Light cyan	PvG030481	FBgn0011723	M9PEX3	FlyFactorSurvey	-	-
Light cyan	PvG014702	FBgn0000964	M9PG80	FlyFactorSurvey	-	-
Light cyan	PvG001390	MA0084114	M9PGK0	cisbp	-	-
Light cyan	PvG013738	FBgn0023094	O61734	FlyFactorSurvey	-	-
Light cyan	PvG013738	MA0080191	O61734	cisbp	3.23	0.046
Light cyan	PvG013738	MA0080192	O61734	cisbp	-	-
Light cyan	PvG021633	FBgn0023076	O61735	FlyFactorSurvey	-	-
Light cyan	PvG021633	MA0080176	O61735	cisbp	3.23	0.046
Light cyan	PvG021633	MA0080177	O61735	cisbp	-	-
Light cyan	PvG021633	MA0080178	O61735	cisbp	-	-
Light cyan	PvG021633	MA0080179	O61735	cisbp	-	-
Light cyan	PvG025913	FBgn0011655	O62609	FlyFactorSurvey	-	-
Light cyan	PvG023715	MA0166	P02833	jaspar2018	-	-
Light cyan	PvG029323	FBgn0001180	P05084	FlyFactorSurvey	10.1	1
Light cyan	PvG029323	MA0049	P05084	jaspar2018	130	0.999
Light cyan	PvG006086	MA0203	P09077	jaspar2018	-	-
Light cyan	PvG031909	FBgn0001323	P13054	FlyFactorSurvey	-6.12	0.985
Light cyan	PvG026691	MA0446	P14734	jaspar2018	-	-
Light cyan	PvG033310	MA0022	P15330	jaspar2018	-	-
Light cyan	PvG033310	MA0023	P15330	jaspar2018	-7.12	0.954
Light cyan	PvG006094	MA0254	P16241	jaspar2018	0.386	0.981
Light cyan	PvG002561	FBgn0003651	P16375	FlyFactorSurvey	-	-
Light cyan	PvG005703	FBgn0003720	P18102	FlyFactorSurvey	-2.31	0.998
Light cyan	PvG005703	MA0459	P18102	jaspar2018	-2.31	0.998
Light cyan	PvG033843	FBgn0001291	P18289	FlyFactorSurvey	-	-
Light cyan	PvG002788	MA0026	P20105	jaspar2018	-	-
Light cyan	PvG025543	MA0016	P20153	jaspar2018	-	-
Light cyan	PvG022755	MA0530	P20482	jaspar2018	-	-
Light cyan	PvG018882	FBgn0001222	P22813	FlyFactorSurvey	-	-
Light cyan	PvG031683	FBgn0000504	P23023	FlyFactorSurvey	-inf	1
Light cyan	PvG017720	FBgn0004837	P28159	FlyFactorSurvey	-	-
Light cyan	PvG017720	MA0085	P28159	jaspar2018	-	-
Light cyan	PvG008120	FBgn0004396	P29747	FlyFactorSurvey	-	-
Light cyan	PvG031093	FBgn0005658	P29774	FlyFactorSurvey	-	-
Light cyan	PvG012246	MA0916	P29776	jaspar2018	-	-
Light cyan	PvG014650	MA0197	P31368	jaspar2018	-	-
Light cyan	PvG014650	MA0197	P31368	jaspar2018	2.87	0.011
Light cyan	PvG001047	FBgn0001150	P39572	FlyFactorSurvey	-	-
Light cyan	PvG001047	MA0447	P39572	jaspar2018	-	-
Light cyan	PvG029178	MA0222	P40427	jaspar2018	23.8	0.003
Light cyan	PvG003458	MA0126	P51521	jaspar2018	-	-
Light cyan	PvG027886	FBgn0005638	Q02637	FlyFactorSurvey	-	-
Light cyan	PvG027886	MA0244	Q02637	jaspar2018	-	-
Light cyan	PvG000336	FBgn0004510	Q04688	FlyFactorSurvey	-	-
Light cyan	PvG025794	FBgn0261239	Q05192	FlyFactorSurvey	-	-
Light cyan	PvG031138	MA0532	Q24151	jaspar2018	-	-
Light cyan	PvG003006	MA0185	Q24180	jaspar2018	-0.126	0
Light cyan	PvG006426	FBgn0050420	Q2PE13	FlyFactorSurvey	-	-
Light cyan	PvG002682	FBgn0033010	Q7K2V1	FlyFactorSurvey	-	-
Light cyan	PvG011999	FBgn0016076	Q7KTN9	FlyFactorSurvey	-	-
Light cyan	PvG014045	FBgn0039225	Q8MRW5	FlyFactorSurvey	-	-
Light cyan	PvG022603	FBgn0035849	Q8WS79	FlyFactorSurvey	-	-
Light cyan	PvG021528	FBgn0014018	Q94527	FlyFactorSurvey	-	-
Light cyan	PvG017353	FBgn0038197	Q95V55	FlyFactorSurvey	-	-
Light cyan	PvG007084	MA0536	Q9VEZ8	jaspar2018	-	-
Light cyan	PvG007117	FBgn0037436	Q9VI12	FlyFactorSurvey	-	-
Light cyan	PvG030151	FBgn0032223	Q9VKZ0	FlyFactorSurvey	-	-
Light cyan	PvG021515	FBgn0015381	Q9VML1	FlyFactorSurvey	-2.91	1
Light cyan	PvG022849	FBgn0045759	Q9VS05	FlyFactorSurvey	3.81	0.001
Light cyan	PvG005038	MA0531	Q9VS55	jaspar2018	-	-
Light cyan	PvG001977	FBgn0035956	Q9VST2	FlyFactorSurvey	-	-
Light cyan	PvG005530	FBgn0036126	Q9VTE8	FlyFactorSurvey	-	-
Light cyan	PvG021968	FBgn0036179	Q9VTK6	FlyFactorSurvey	-	-
Light cyan	PvG034773	FBgn0002723	Q9VYW2	FlyFactorSurvey	15	0.002
Light cyan	PvG034773	MA0079973	Q9VYW2	cisbp	-	-
Light cyan	PvG034773	MA0079974	Q9VYW2	cisbp	15	0.002
Light green	PvG003851	MA0080112	A0A0B4KFJ2	cisbp	-	-
Light green	PvG003851	MA0080113	A0A0B4KFJ2	cisbp	-	-
Light green	PvG003851	MA0080114	A0A0B4KFJ2	cisbp	-	-
Light green	PvG003851	MA0080115	A0A0B4KFJ2	cisbp	-	-
Light green	PvG003851	MA0080116	A0A0B4KFJ2	cisbp	-	-
Light green	PvG003851	MA0080117	A0A0B4KFJ2	cisbp	-	-
Light green	PvG003851	MA0080118	A0A0B4KFJ2	cisbp	-	-
Light green	PvG003851	MA0080119	A0A0B4KFJ2	cisbp	-	-
Light green	PvG023262	FBgn0000448	A1Z858	FlyFactorSurvey	-	-
Light green	PvG004799	FBgn0034012	A1ZA01	FlyFactorSurvey	-	-
Light green	PvG030836	FBgn0000546	A4UZ51	FlyFactorSurvey	-	-
Light green	PvG012246	FBgn0005660	A8DYS7	FlyFactorSurvey	-	-
Light green	PvG022271	FBgn0039411	A8JRD4	FlyFactorSurvey	-	-
Light green	PvG022271	MA0080273	A8JRD4	cisbp	-	-
Light green	PvG030844	FBgn0030505	A8JUV3	FlyFactorSurvey	-5.06	0.969
Light green	PvG017947	FBgn0003345	A8JUY5	FlyFactorSurvey	-	-
Light green	PvG022743	FBgn0001297	A8MPH9	FlyFactorSurvey	-	-
Light green	PvG029523	FBgn0005659	B7FNJ4	FlyFactorSurvey	-	-
Light green	PvG009081	FBgn0000028	B7Z0Y6	FlyFactorSurvey	-	-
Light green	PvG034653	FBgn0004895	D3PFH7	FlyFactorSurvey	12	0.006
Light green	PvG021123	FBgn0086910	E0R905	FlyFactorSurvey	-8.35	0.999
Light green	PvG007084	FBgn0003507	E2QCY6	FlyFactorSurvey	-3.53	0.044
Light green	PvG024698	FBgn0000568	E3CTP0	FlyFactorSurvey	-	-
Light green	PvG031517	FBgn0015239	M9MS41	FlyFactorSurvey	-1.62	0.011
Light green	PvG033380	FBgn0017578	M9NDC9	FlyFactorSurvey	-	-
Light green	PvG033380	MA0080154	M9NDC9	cisbp	-	-
Light green	PvG033380	MA0080155	M9NDC9	cisbp	-	-
Light green	PvG016437	FBgn0004865	M9NDE9	FlyFactorSurvey	-	-
Light green	PvG013595	FBgn0001078	M9NFK2	FlyFactorSurvey	-	-
Light green	PvG011120	FBgn0003300	M9NHG0	FlyFactorSurvey	1.38	0.038
Light green	PvG003854	FBgn0000370	M9PBF8	FlyFactorSurvey	-5.96	0.987
Light green	PvG030037	FBgn0011648	M9PBX0	FlyFactorSurvey	-	-
Light green	PvG013747	FBgn0000097	M9PC88	FlyFactorSurvey	-	-
Light green	PvG030481	FBgn0011723	M9PEX3	FlyFactorSurvey	-	-
Light green	PvG014702	FBgn0000964	M9PG80	FlyFactorSurvey	-	-
Light green	PvG001390	MA0084114	M9PGK0	cisbp	-	-
Light green	PvG013738	FBgn0023094	O61734	FlyFactorSurvey	-	-
Light green	PvG013738	MA0080191	O61734	cisbp	-	-
Light green	PvG013738	MA0080192	O61734	cisbp	-	-
Light green	PvG021633	FBgn0023076	O61735	FlyFactorSurvey	-5.67	0.977
Light green	PvG021633	MA0080176	O61735	cisbp	-	-
Light green	PvG021633	MA0080177	O61735	cisbp	-	-
Light green	PvG021633	MA0080178	O61735	cisbp	-5.47	0.98
Light green	PvG021633	MA0080179	O61735	cisbp	-5.67	0.977
Light green	PvG025913	FBgn0011655	O62609	FlyFactorSurvey	-	-
Light green	PvG023715	MA0166	P02833	jaspar2018	-4.3	0.995
Light green	PvG029323	FBgn0001180	P05084	FlyFactorSurvey	15.2	1
Light green	PvG029323	MA0049	P05084	jaspar2018	142	0.986
Light green	PvG006086	MA0203	P09077	jaspar2018	-4.36	1
Light green	PvG031909	FBgn0001323	P13054	FlyFactorSurvey	-	-
Light green	PvG026691	MA0446	P14734	jaspar2018	-	-
Light green	PvG033310	MA0022	P15330	jaspar2018	-	-
Light green	PvG033310	MA0023	P15330	jaspar2018	-2.46	0.011
Light green	PvG006094	MA0254	P16241	jaspar2018	-0.987	0.999
Light green	PvG002561	FBgn0003651	P16375	FlyFactorSurvey	-	-
Light green	PvG005703	FBgn0003720	P18102	FlyFactorSurvey	-	-
Light green	PvG005703	MA0459	P18102	jaspar2018	-	-
Light green	PvG033843	FBgn0001291	P18289	FlyFactorSurvey	-	-
Light green	PvG002788	MA0026	P20105	jaspar2018	-	-
Light green	PvG025543	MA0016	P20153	jaspar2018	-	-
Light green	PvG022755	MA0530	P20482	jaspar2018	-	-
Light green	PvG018882	FBgn0001222	P22813	FlyFactorSurvey	-	-
Light green	PvG031683	FBgn0000504	P23023	FlyFactorSurvey	-	-
Light green	PvG017720	FBgn0004837	P28159	FlyFactorSurvey	-	-
Light green	PvG017720	MA0085	P28159	jaspar2018	-7.66	0.987
Light green	PvG008120	FBgn0004396	P29747	FlyFactorSurvey	-	-
Light green	PvG031093	FBgn0005658	P29774	FlyFactorSurvey	-	-
Light green	PvG012246	MA0916	P29776	jaspar2018	-	-
Light green	PvG014650	MA0197	P31368	jaspar2018	-	-
Light green	PvG014650	MA0197	P31368	jaspar2018	-4.8	0.993
Light green	PvG001047	FBgn0001150	P39572	FlyFactorSurvey	-9.14	0.999
Light green	PvG001047	MA0447	P39572	jaspar2018	-7.18	1
Light green	PvG029178	MA0222	P40427	jaspar2018	-	-
Light green	PvG003458	MA0126	P51521	jaspar2018	-2.71	0.002
Light green	PvG027886	FBgn0005638	Q02637	FlyFactorSurvey	-	-
Light green	PvG027886	MA0244	Q02637	jaspar2018	78.2	0.046
Light green	PvG000336	FBgn0004510	Q04688	FlyFactorSurvey	-	-
Light green	PvG025794	FBgn0261239	Q05192	FlyFactorSurvey	-	-
Light green	PvG031138	MA0532	Q24151	jaspar2018	-	-
Light green	PvG003006	MA0185	Q24180	jaspar2018	-	-
Light green	PvG006426	FBgn0050420	Q2PE13	FlyFactorSurvey	-	-
Light green	PvG002682	FBgn0033010	Q7K2V1	FlyFactorSurvey	-inf	1
Light green	PvG011999	FBgn0016076	Q7KTN9	FlyFactorSurvey	-7.27	0.999
Light green	PvG014045	FBgn0039225	Q8MRW5	FlyFactorSurvey	-	-
Light green	PvG022603	FBgn0035849	Q8WS79	FlyFactorSurvey	-	-
Light green	PvG021528	FBgn0014018	Q94527	FlyFactorSurvey	-	-
Light green	PvG017353	FBgn0038197	Q95V55	FlyFactorSurvey	-	-
Light green	PvG007084	MA0536	Q9VEZ8	jaspar2018	-	-
Light green	PvG007117	FBgn0037436	Q9VI12	FlyFactorSurvey	-	-
Light green	PvG030151	FBgn0032223	Q9VKZ0	FlyFactorSurvey	-	-
Light green	PvG021515	FBgn0015381	Q9VML1	FlyFactorSurvey	-	-
Light green	PvG022849	FBgn0045759	Q9VS05	FlyFactorSurvey	3.08	0.001
Light green	PvG005038	MA0531	Q9VS55	jaspar2018	-	-
Light green	PvG001977	FBgn0035956	Q9VST2	FlyFactorSurvey	-	-
Light green	PvG005530	FBgn0036126	Q9VTE8	FlyFactorSurvey	-	-
Light green	PvG021968	FBgn0036179	Q9VTK6	FlyFactorSurvey	-	-
Light green	PvG034773	FBgn0002723	Q9VYW2	FlyFactorSurvey	-	-
Light green	PvG034773	MA0079973	Q9VYW2	cisbp	-5.47	0.98
Light green	PvG034773	MA0079974	Q9VYW2	cisbp	-	-
Light yellow	PvG003851	MA0080112	A0A0B4KFJ2	cisbp	-5.88	0.95
Light yellow	PvG003851	MA0080113	A0A0B4KFJ2	cisbp	-	-
Light yellow	PvG003851	MA0080114	A0A0B4KFJ2	cisbp	-	-
Light yellow	PvG003851	MA0080115	A0A0B4KFJ2	cisbp	-7.24	0.963
Light yellow	PvG003851	MA0080116	A0A0B4KFJ2	cisbp	-	-
Light yellow	PvG003851	MA0080117	A0A0B4KFJ2	cisbp	-	-
Light yellow	PvG003851	MA0080118	A0A0B4KFJ2	cisbp	-	-
Light yellow	PvG003851	MA0080119	A0A0B4KFJ2	cisbp	-7.18	0.959
Light yellow	PvG023262	FBgn0000448	A1Z858	FlyFactorSurvey	-	-
Light yellow	PvG004799	FBgn0034012	A1ZA01	FlyFactorSurvey	1.95	0.028
Light yellow	PvG030836	FBgn0000546	A4UZ51	FlyFactorSurvey	-	-
Light yellow	PvG012246	FBgn0005660	A8DYS7	FlyFactorSurvey	-	-
Light yellow	PvG022271	FBgn0039411	A8JRD4	FlyFactorSurvey	-5.88	0.95
Light yellow	PvG022271	MA0080273	A8JRD4	cisbp	-5.88	0.95
Light yellow	PvG030844	FBgn0030505	A8JUV3	FlyFactorSurvey	-	-
Light yellow	PvG017947	FBgn0003345	A8JUY5	FlyFactorSurvey	-	-
Light yellow	PvG022743	FBgn0001297	A8MPH9	FlyFactorSurvey	-	-
Light yellow	PvG029523	FBgn0005659	B7FNJ4	FlyFactorSurvey	-	-
Light yellow	PvG009081	FBgn0000028	B7Z0Y6	FlyFactorSurvey	-	-
Light yellow	PvG034653	FBgn0004895	D3PFH7	FlyFactorSurvey	-	-
Light yellow	PvG021123	FBgn0086910	E0R905	FlyFactorSurvey	-	-
Light yellow	PvG007084	FBgn0003507	E2QCY6	FlyFactorSurvey	-2.63	0.004
Light yellow	PvG024698	FBgn0000568	E3CTP0	FlyFactorSurvey	-5.86	0.95
Light yellow	PvG031517	FBgn0015239	M9MS41	FlyFactorSurvey	-	-
Light yellow	PvG033380	FBgn0017578	M9NDC9	FlyFactorSurvey	-	-
Light yellow	PvG033380	MA0080154	M9NDC9	cisbp	-	-
Light yellow	PvG033380	MA0080155	M9NDC9	cisbp	-	-
Light yellow	PvG016437	FBgn0004865	M9NDE9	FlyFactorSurvey	-	-
Light yellow	PvG013595	FBgn0001078	M9NFK2	FlyFactorSurvey	-	-
Light yellow	PvG011120	FBgn0003300	M9NHG0	FlyFactorSurvey	-5.06	0.978
Light yellow	PvG003854	FBgn0000370	M9PBF8	FlyFactorSurvey	-	-
Light yellow	PvG030037	FBgn0011648	M9PBX0	FlyFactorSurvey	-	-
Light yellow	PvG013747	FBgn0000097	M9PC88	FlyFactorSurvey	-6.51	0.956
Light yellow	PvG030481	FBgn0011723	M9PEX3	FlyFactorSurvey	-	-
Light yellow	PvG014702	FBgn0000964	M9PG80	FlyFactorSurvey	-	-
Light yellow	PvG001390	MA0084114	M9PGK0	cisbp	-	-
Light yellow	PvG013738	FBgn0023094	O61734	FlyFactorSurvey	-	-
Light yellow	PvG013738	MA0080191	O61734	cisbp	-	-
Light yellow	PvG013738	MA0080192	O61734	cisbp	-	-
Light yellow	PvG021633	FBgn0023076	O61735	FlyFactorSurvey	-	-
Light yellow	PvG021633	MA0080176	O61735	cisbp	-	-
Light yellow	PvG021633	MA0080177	O61735	cisbp	-	-
Light yellow	PvG021633	MA0080178	O61735	cisbp	-	-
Light yellow	PvG021633	MA0080179	O61735	cisbp	-	-
Light yellow	PvG025913	FBgn0011655	O62609	FlyFactorSurvey	-	-
Light yellow	PvG023715	MA0166	P02833	jaspar2018	-	-
Light yellow	PvG029323	FBgn0001180	P05084	FlyFactorSurvey	18.4	0.998
Light yellow	PvG029323	MA0049	P05084	jaspar2018	128	0.996
Light yellow	PvG006086	MA0203	P09077	jaspar2018	-	-
Light yellow	PvG031909	FBgn0001323	P13054	FlyFactorSurvey	-	-
Light yellow	PvG026691	MA0446	P14734	jaspar2018	-	-
Light yellow	PvG033310	MA0022	P15330	jaspar2018	-	-
Light yellow	PvG033310	MA0023	P15330	jaspar2018	-	-
Light yellow	PvG006094	MA0254	P16241	jaspar2018	-0.758	0.995
Light yellow	PvG002561	FBgn0003651	P16375	FlyFactorSurvey	-	-
Light yellow	PvG005703	FBgn0003720	P18102	FlyFactorSurvey	-0.0692	0.972
Light yellow	PvG005703	MA0459	P18102	jaspar2018	-0.0692	0.972
Light yellow	PvG033843	FBgn0001291	P18289	FlyFactorSurvey	-	-
Light yellow	PvG002788	MA0026	P20105	jaspar2018	-	-
Light yellow	PvG025543	MA0016	P20153	jaspar2018	-	-
Light yellow	PvG022755	MA0530	P20482	jaspar2018	-4.68	0.998
Light yellow	PvG018882	FBgn0001222	P22813	FlyFactorSurvey	-	-
Light yellow	PvG031683	FBgn0000504	P23023	FlyFactorSurvey	-	-
Light yellow	PvG017720	FBgn0004837	P28159	FlyFactorSurvey	-1.68	0.01
Light yellow	PvG017720	MA0085	P28159	jaspar2018	-	-
Light yellow	PvG008120	FBgn0004396	P29747	FlyFactorSurvey	-	-
Light yellow	PvG031093	FBgn0005658	P29774	FlyFactorSurvey	-	-
Light yellow	PvG012246	MA0916	P29776	jaspar2018	-	-
Light yellow	PvG014650	MA0197	P31368	jaspar2018	-	-
Light yellow	PvG014650	MA0197	P31368	jaspar2018	-	-
Light yellow	PvG001047	FBgn0001150	P39572	FlyFactorSurvey	-8.35	0.982
Light yellow	PvG001047	MA0447	P39572	jaspar2018	-	-
Light yellow	PvG029178	MA0222	P40427	jaspar2018	-	-
Light yellow	PvG003458	MA0126	P51521	jaspar2018	-2.44	0.004
Light yellow	PvG027886	FBgn0005638	Q02637	FlyFactorSurvey	-0.875	0.049
Light yellow	PvG027886	MA0244	Q02637	jaspar2018	-	-
Light yellow	PvG000336	FBgn0004510	Q04688	FlyFactorSurvey	-	-
Light yellow	PvG025794	FBgn0261239	Q05192	FlyFactorSurvey	-	-
Light yellow	PvG031138	MA0532	Q24151	jaspar2018	-	-
Light yellow	PvG003006	MA0185	Q24180	jaspar2018	-	-
Light yellow	PvG006426	FBgn0050420	Q2PE13	FlyFactorSurvey	-	-
Light yellow	PvG002682	FBgn0033010	Q7K2V1	FlyFactorSurvey	-inf	1
Light yellow	PvG011999	FBgn0016076	Q7KTN9	FlyFactorSurvey	-	-
Light yellow	PvG014045	FBgn0039225	Q8MRW5	FlyFactorSurvey	-	-
Light yellow	PvG022603	FBgn0035849	Q8WS79	FlyFactorSurvey	-	-
Light yellow	PvG021528	FBgn0014018	Q94527	FlyFactorSurvey	-3.48	0.009
Light yellow	PvG017353	FBgn0038197	Q95V55	FlyFactorSurvey	-	-
Light yellow	PvG007084	MA0536	Q9VEZ8	jaspar2018	-	-
Light yellow	PvG007117	FBgn0037436	Q9VI12	FlyFactorSurvey	-	-
Light yellow	PvG030151	FBgn0032223	Q9VKZ0	FlyFactorSurvey	-0.876	0
Light yellow	PvG021515	FBgn0015381	Q9VML1	FlyFactorSurvey	-	-
Light yellow	PvG022849	FBgn0045759	Q9VS05	FlyFactorSurvey	-	-
Light yellow	PvG005038	MA0531	Q9VS55	jaspar2018	-	-
Light yellow	PvG001977	FBgn0035956	Q9VST2	FlyFactorSurvey	-	-
Light yellow	PvG005530	FBgn0036126	Q9VTE8	FlyFactorSurvey	-	-
Light yellow	PvG021968	FBgn0036179	Q9VTK6	FlyFactorSurvey	-	-
Light yellow	PvG034773	FBgn0002723	Q9VYW2	FlyFactorSurvey	-	-
Light yellow	PvG034773	MA0079973	Q9VYW2	cisbp	-	-
Light yellow	PvG034773	MA0079974	Q9VYW2	cisbp	-	-
Magenta	PvG003851	MA0080112	A0A0B4KFJ2	cisbp	-	-
Magenta	PvG003851	MA0080113	A0A0B4KFJ2	cisbp	-	-
Magenta	PvG003851	MA0080114	A0A0B4KFJ2	cisbp	-	-
Magenta	PvG003851	MA0080115	A0A0B4KFJ2	cisbp	-	-
Magenta	PvG003851	MA0080116	A0A0B4KFJ2	cisbp	-7.23	0.953
Magenta	PvG003851	MA0080117	A0A0B4KFJ2	cisbp	-	-
Magenta	PvG003851	MA0080118	A0A0B4KFJ2	cisbp	-	-
Magenta	PvG003851	MA0080119	A0A0B4KFJ2	cisbp	-7.35	0.956
Magenta	PvG023262	FBgn0000448	A1Z858	FlyFactorSurvey	-	-
Magenta	PvG004799	FBgn0034012	A1ZA01	FlyFactorSurvey	-	-
Magenta	PvG030836	FBgn0000546	A4UZ51	FlyFactorSurvey	-	-
Magenta	PvG012246	FBgn0005660	A8DYS7	FlyFactorSurvey	-	-
Magenta	PvG022271	FBgn0039411	A8JRD4	FlyFactorSurvey	-	-
Magenta	PvG022271	MA0080273	A8JRD4	cisbp	-	-
Magenta	PvG030844	FBgn0030505	A8JUV3	FlyFactorSurvey	-	-
Magenta	PvG017947	FBgn0003345	A8JUY5	FlyFactorSurvey	32.5	0.033
Magenta	PvG022743	FBgn0001297	A8MPH9	FlyFactorSurvey	-	-
Magenta	PvG029523	FBgn0005659	B7FNJ4	FlyFactorSurvey	-	-
Magenta	PvG009081	FBgn0000028	B7Z0Y6	FlyFactorSurvey	-	-
Magenta	PvG034653	FBgn0004895	D3PFH7	FlyFactorSurvey	29.3	0
Magenta	PvG021123	FBgn0086910	E0R905	FlyFactorSurvey	-	-
Magenta	PvG007084	FBgn0003507	E2QCY6	FlyFactorSurvey	-	-
Magenta	PvG024698	FBgn0000568	E3CTP0	FlyFactorSurvey	-	-
Magenta	PvG031517	FBgn0015239	M9MS41	FlyFactorSurvey	-	-
Magenta	PvG033380	FBgn0017578	M9NDC9	FlyFactorSurvey	-	-
Magenta	PvG033380	MA0080154	M9NDC9	cisbp	-	-
Magenta	PvG033380	MA0080155	M9NDC9	cisbp	-	-
Magenta	PvG016437	FBgn0004865	M9NDE9	FlyFactorSurvey	-	-
Magenta	PvG013595	FBgn0001078	M9NFK2	FlyFactorSurvey	-	-
Magenta	PvG011120	FBgn0003300	M9NHG0	FlyFactorSurvey	-4.86	0.963
Magenta	PvG003854	FBgn0000370	M9PBF8	FlyFactorSurvey	-	-
Magenta	PvG030037	FBgn0011648	M9PBX0	FlyFactorSurvey	4.88	0.042
Magenta	PvG013747	FBgn0000097	M9PC88	FlyFactorSurvey	-	-
Magenta	PvG030481	FBgn0011723	M9PEX3	FlyFactorSurvey	-	-
Magenta	PvG014702	FBgn0000964	M9PG80	FlyFactorSurvey	-	-
Magenta	PvG001390	MA0084114	M9PGK0	cisbp	-	-
Magenta	PvG013738	FBgn0023094	O61734	FlyFactorSurvey	-	-
Magenta	PvG013738	MA0080191	O61734	cisbp	-	-
Magenta	PvG013738	MA0080192	O61734	cisbp	-	-
Magenta	PvG021633	FBgn0023076	O61735	FlyFactorSurvey	5.86	0.043
Magenta	PvG021633	MA0080176	O61735	cisbp	-	-
Magenta	PvG021633	MA0080177	O61735	cisbp	-	-
Magenta	PvG021633	MA0080178	O61735	cisbp	-	-
Magenta	PvG021633	MA0080179	O61735	cisbp	5.86	0.043
Magenta	PvG025913	FBgn0011655	O62609	FlyFactorSurvey	6.1	0.029
Magenta	PvG023715	MA0166	P02833	jaspar2018	-	-
Magenta	PvG029323	FBgn0001180	P05084	FlyFactorSurvey	48.5	0.997
Magenta	PvG029323	MA0049	P05084	jaspar2018	264	1
Magenta	PvG006086	MA0203	P09077	jaspar2018	-	-
Magenta	PvG031909	FBgn0001323	P13054	FlyFactorSurvey	-	-
Magenta	PvG026691	MA0446	P14734	jaspar2018	-	-
Magenta	PvG033310	MA0022	P15330	jaspar2018	-0.0278	0.002
Magenta	PvG033310	MA0023	P15330	jaspar2018	-3.52	0.021
Magenta	PvG006094	MA0254	P16241	jaspar2018	1.53	0.997
Magenta	PvG002561	FBgn0003651	P16375	FlyFactorSurvey	-	-
Magenta	PvG005703	FBgn0003720	P18102	FlyFactorSurvey	-	-
Magenta	PvG005703	MA0459	P18102	jaspar2018	-	-
Magenta	PvG033843	FBgn0001291	P18289	FlyFactorSurvey	-	-
Magenta	PvG002788	MA0026	P20105	jaspar2018	-	-
Magenta	PvG025543	MA0016	P20153	jaspar2018	-	-
Magenta	PvG022755	MA0530	P20482	jaspar2018	-	-
Magenta	PvG018882	FBgn0001222	P22813	FlyFactorSurvey	-	-
Magenta	PvG031683	FBgn0000504	P23023	FlyFactorSurvey	-	-
Magenta	PvG017720	FBgn0004837	P28159	FlyFactorSurvey	-	-
Magenta	PvG017720	MA0085	P28159	jaspar2018	-	-
Magenta	PvG008120	FBgn0004396	P29747	FlyFactorSurvey	-8.21	0.993
Magenta	PvG031093	FBgn0005658	P29774	FlyFactorSurvey	-	-
Magenta	PvG012246	MA0916	P29776	jaspar2018	-	-
Magenta	PvG014650	MA0197	P31368	jaspar2018	-	-
Magenta	PvG014650	MA0197	P31368	jaspar2018	-	-
Magenta	PvG001047	FBgn0001150	P39572	FlyFactorSurvey	-	-
Magenta	PvG001047	MA0447	P39572	jaspar2018	-	-
Magenta	PvG029178	MA0222	P40427	jaspar2018	-	-
Magenta	PvG003458	MA0126	P51521	jaspar2018	-3.77	0.009
Magenta	PvG027886	FBgn0005638	Q02637	FlyFactorSurvey	-0.78	0.034
Magenta	PvG027886	MA0244	Q02637	jaspar2018	-	-
Magenta	PvG000336	FBgn0004510	Q04688	FlyFactorSurvey	-	-
Magenta	PvG025794	FBgn0261239	Q05192	FlyFactorSurvey	4.39	0.014
Magenta	PvG031138	MA0532	Q24151	jaspar2018	0.596	0.046
Magenta	PvG003006	MA0185	Q24180	jaspar2018	-2.55	0.048
Magenta	PvG006426	FBgn0050420	Q2PE13	FlyFactorSurvey	-	-
Magenta	PvG002682	FBgn0033010	Q7K2V1	FlyFactorSurvey	-	-
Magenta	PvG011999	FBgn0016076	Q7KTN9	FlyFactorSurvey	-	-
Magenta	PvG014045	FBgn0039225	Q8MRW5	FlyFactorSurvey	-	-
Magenta	PvG022603	FBgn0035849	Q8WS79	FlyFactorSurvey	-	-
Magenta	PvG021528	FBgn0014018	Q94527	FlyFactorSurvey	-	-
Magenta	PvG017353	FBgn0038197	Q95V55	FlyFactorSurvey	8.72	0.024
Magenta	PvG007084	MA0536	Q9VEZ8	jaspar2018	-	-
Magenta	PvG007117	FBgn0037436	Q9VI12	FlyFactorSurvey	-	-
Magenta	PvG030151	FBgn0032223	Q9VKZ0	FlyFactorSurvey	-	-
Magenta	PvG021515	FBgn0015381	Q9VML1	FlyFactorSurvey	4.19	0.979
Magenta	PvG022849	FBgn0045759	Q9VS05	FlyFactorSurvey	5.03	0
Magenta	PvG005038	MA0531	Q9VS55	jaspar2018	-	-
Magenta	PvG001977	FBgn0035956	Q9VST2	FlyFactorSurvey	-	-
Magenta	PvG005530	FBgn0036126	Q9VTE8	FlyFactorSurvey	-	-
Magenta	PvG021968	FBgn0036179	Q9VTK6	FlyFactorSurvey	-	-
Magenta	PvG034773	FBgn0002723	Q9VYW2	FlyFactorSurvey	-	-
Magenta	PvG034773	MA0079973	Q9VYW2	cisbp	-	-
Magenta	PvG034773	MA0079974	Q9VYW2	cisbp	-	-
Midnight blue	PvG003851	MA0080112	A0A0B4KFJ2	cisbp	-	-
Midnight blue	PvG003851	MA0080113	A0A0B4KFJ2	cisbp	-	-
Midnight blue	PvG003851	MA0080114	A0A0B4KFJ2	cisbp	-	-
Midnight blue	PvG003851	MA0080115	A0A0B4KFJ2	cisbp	-	-
Midnight blue	PvG003851	MA0080116	A0A0B4KFJ2	cisbp	-	-
Midnight blue	PvG003851	MA0080117	A0A0B4KFJ2	cisbp	-	-
Midnight blue	PvG003851	MA0080118	A0A0B4KFJ2	cisbp	-	-
Midnight blue	PvG003851	MA0080119	A0A0B4KFJ2	cisbp	-	-
Midnight blue	PvG023262	FBgn0000448	A1Z858	FlyFactorSurvey	-	-
Midnight blue	PvG004799	FBgn0034012	A1ZA01	FlyFactorSurvey	-	-
Midnight blue	PvG030836	FBgn0000546	A4UZ51	FlyFactorSurvey	-	-
Midnight blue	PvG012246	FBgn0005660	A8DYS7	FlyFactorSurvey	-	-
Midnight blue	PvG022271	FBgn0039411	A8JRD4	FlyFactorSurvey	-	-
Midnight blue	PvG022271	MA0080273	A8JRD4	cisbp	-	-
Midnight blue	PvG030844	FBgn0030505	A8JUV3	FlyFactorSurvey	-	-
Midnight blue	PvG017947	FBgn0003345	A8JUY5	FlyFactorSurvey	-	-
Midnight blue	PvG022743	FBgn0001297	A8MPH9	FlyFactorSurvey	-	-
Midnight blue	PvG029523	FBgn0005659	B7FNJ4	FlyFactorSurvey	-	-
Midnight blue	PvG009081	FBgn0000028	B7Z0Y6	FlyFactorSurvey	-	-
Midnight blue	PvG034653	FBgn0004895	D3PFH7	FlyFactorSurvey	-	-
Midnight blue	PvG021123	FBgn0086910	E0R905	FlyFactorSurvey	-	-
Midnight blue	PvG007084	FBgn0003507	E2QCY6	FlyFactorSurvey	-3.48	0.024
Midnight blue	PvG024698	FBgn0000568	E3CTP0	FlyFactorSurvey	-	-
Midnight blue	PvG031517	FBgn0015239	M9MS41	FlyFactorSurvey	-	-
Midnight blue	PvG033380	FBgn0017578	M9NDC9	FlyFactorSurvey	-	-
Midnight blue	PvG033380	MA0080154	M9NDC9	cisbp	-	-
Midnight blue	PvG033380	MA0080155	M9NDC9	cisbp	-	-
Midnight blue	PvG016437	FBgn0004865	M9NDE9	FlyFactorSurvey	-	-
Midnight blue	PvG013595	FBgn0001078	M9NFK2	FlyFactorSurvey	-4.95	0.954
Midnight blue	PvG011120	FBgn0003300	M9NHG0	FlyFactorSurvey	-5.62	0.995
Midnight blue	PvG003854	FBgn0000370	M9PBF8	FlyFactorSurvey	-	-
Midnight blue	PvG030037	FBgn0011648	M9PBX0	FlyFactorSurvey	-	-
Midnight blue	PvG013747	FBgn0000097	M9PC88	FlyFactorSurvey	-	-
Midnight blue	PvG030481	FBgn0011723	M9PEX3	FlyFactorSurvey	-	-
Midnight blue	PvG014702	FBgn0000964	M9PG80	FlyFactorSurvey	-	-
Midnight blue	PvG001390	MA0084114	M9PGK0	cisbp	-	-
Midnight blue	PvG013738	FBgn0023094	O61734	FlyFactorSurvey	-	-
Midnight blue	PvG013738	MA0080191	O61734	cisbp	-	-
Midnight blue	PvG013738	MA0080192	O61734	cisbp	-	-
Midnight blue	PvG021633	FBgn0023076	O61735	FlyFactorSurvey	-	-
Midnight blue	PvG021633	MA0080176	O61735	cisbp	-	-
Midnight blue	PvG021633	MA0080177	O61735	cisbp	-	-
Midnight blue	PvG021633	MA0080178	O61735	cisbp	-	-
Midnight blue	PvG021633	MA0080179	O61735	cisbp	-	-
Midnight blue	PvG025913	FBgn0011655	O62609	FlyFactorSurvey	-	-
Midnight blue	PvG023715	MA0166	P02833	jaspar2018	-	-
Midnight blue	PvG029323	FBgn0001180	P05084	FlyFactorSurvey	20.3	0.992
Midnight blue	PvG029323	MA0049	P05084	jaspar2018	-	-
Midnight blue	PvG006086	MA0203	P09077	jaspar2018	-	-
Midnight blue	PvG031909	FBgn0001323	P13054	FlyFactorSurvey	-	-
Midnight blue	PvG026691	MA0446	P14734	jaspar2018	-	-
Midnight blue	PvG033310	MA0022	P15330	jaspar2018	-	-
Midnight blue	PvG033310	MA0023	P15330	jaspar2018	-	-
Midnight blue	PvG006094	MA0254	P16241	jaspar2018	-1.02	0.992
Midnight blue	PvG002561	FBgn0003651	P16375	FlyFactorSurvey	-	-
Midnight blue	PvG005703	FBgn0003720	P18102	FlyFactorSurvey	-	-
Midnight blue	PvG005703	MA0459	P18102	jaspar2018	-	-
Midnight blue	PvG033843	FBgn0001291	P18289	FlyFactorSurvey	-	-
Midnight blue	PvG002788	MA0026	P20105	jaspar2018	-	-
Midnight blue	PvG025543	MA0016	P20153	jaspar2018	-	-
Midnight blue	PvG022755	MA0530	P20482	jaspar2018	-4.49	0.997
Midnight blue	PvG018882	FBgn0001222	P22813	FlyFactorSurvey	0.313	0.008
Midnight blue	PvG031683	FBgn0000504	P23023	FlyFactorSurvey	-inf	1
Midnight blue	PvG017720	FBgn0004837	P28159	FlyFactorSurvey	-	-
Midnight blue	PvG017720	MA0085	P28159	jaspar2018	-8.2	0.997
Midnight blue	PvG008120	FBgn0004396	P29747	FlyFactorSurvey	-	-
Midnight blue	PvG031093	FBgn0005658	P29774	FlyFactorSurvey	-	-
Midnight blue	PvG012246	MA0916	P29776	jaspar2018	-	-
Midnight blue	PvG014650	MA0197	P31368	jaspar2018	-	-
Midnight blue	PvG014650	MA0197	P31368	jaspar2018	-	-
Midnight blue	PvG001047	FBgn0001150	P39572	FlyFactorSurvey	-	-
Midnight blue	PvG001047	MA0447	P39572	jaspar2018	-4.81	0.04
Midnight blue	PvG029178	MA0222	P40427	jaspar2018	-	-
Midnight blue	PvG003458	MA0126	P51521	jaspar2018	-3.18	0.016
Midnight blue	PvG027886	FBgn0005638	Q02637	FlyFactorSurvey	-	-
Midnight blue	PvG027886	MA0244	Q02637	jaspar2018	72.5	0.025
Midnight blue	PvG000336	FBgn0004510	Q04688	FlyFactorSurvey	-	-
Midnight blue	PvG025794	FBgn0261239	Q05192	FlyFactorSurvey	-	-
Midnight blue	PvG031138	MA0532	Q24151	jaspar2018	-	-
Midnight blue	PvG003006	MA0185	Q24180	jaspar2018	-1.84	0.035
Midnight blue	PvG006426	FBgn0050420	Q2PE13	FlyFactorSurvey	-	-
Midnight blue	PvG002682	FBgn0033010	Q7K2V1	FlyFactorSurvey	-inf	1
Midnight blue	PvG011999	FBgn0016076	Q7KTN9	FlyFactorSurvey	-	-
Midnight blue	PvG014045	FBgn0039225	Q8MRW5	FlyFactorSurvey	-	-
Midnight blue	PvG022603	FBgn0035849	Q8WS79	FlyFactorSurvey	-	-
Midnight blue	PvG021528	FBgn0014018	Q94527	FlyFactorSurvey	-	-
Midnight blue	PvG017353	FBgn0038197	Q95V55	FlyFactorSurvey	-	-
Midnight blue	PvG007084	MA0536	Q9VEZ8	jaspar2018	-	-
Midnight blue	PvG007117	FBgn0037436	Q9VI12	FlyFactorSurvey	-	-
Midnight blue	PvG030151	FBgn0032223	Q9VKZ0	FlyFactorSurvey	-3.12	0.05
Midnight blue	PvG021515	FBgn0015381	Q9VML1	FlyFactorSurvey	-	-
Midnight blue	PvG022849	FBgn0045759	Q9VS05	FlyFactorSurvey	-	-
Midnight blue	PvG005038	MA0531	Q9VS55	jaspar2018	-	-
Midnight blue	PvG001977	FBgn0035956	Q9VST2	FlyFactorSurvey	-4.2	0.996
Midnight blue	PvG005530	FBgn0036126	Q9VTE8	FlyFactorSurvey	-	-
Midnight blue	PvG021968	FBgn0036179	Q9VTK6	FlyFactorSurvey	-	-
Midnight blue	PvG034773	FBgn0002723	Q9VYW2	FlyFactorSurvey	-	-
Midnight blue	PvG034773	MA0079973	Q9VYW2	cisbp	-	-
Midnight blue	PvG034773	MA0079974	Q9VYW2	cisbp	-	-
Orange	PvG003851	MA0080112	A0A0B4KFJ2	cisbp	-	-
Orange	PvG003851	MA0080113	A0A0B4KFJ2	cisbp	-inf	1
Orange	PvG003851	MA0080114	A0A0B4KFJ2	cisbp	-	-
Orange	PvG003851	MA0080115	A0A0B4KFJ2	cisbp	-	-
Orange	PvG003851	MA0080116	A0A0B4KFJ2	cisbp	-	-
Orange	PvG003851	MA0080117	A0A0B4KFJ2	cisbp	-6.03	0.987
Orange	PvG003851	MA0080118	A0A0B4KFJ2	cisbp	-	-
Orange	PvG003851	MA0080119	A0A0B4KFJ2	cisbp	-6.9	0.951
Orange	PvG023262	FBgn0000448	A1Z858	FlyFactorSurvey	-	-
Orange	PvG004799	FBgn0034012	A1ZA01	FlyFactorSurvey	-	-
Orange	PvG030836	FBgn0000546	A4UZ51	FlyFactorSurvey	-	-
Orange	PvG012246	FBgn0005660	A8DYS7	FlyFactorSurvey	-1.67	0.041
Orange	PvG022271	FBgn0039411	A8JRD4	FlyFactorSurvey	-	-
Orange	PvG022271	MA0080273	A8JRD4	cisbp	-	-
Orange	PvG030844	FBgn0030505	A8JUV3	FlyFactorSurvey	-	-
Orange	PvG017947	FBgn0003345	A8JUY5	FlyFactorSurvey	-	-
Orange	PvG022743	FBgn0001297	A8MPH9	FlyFactorSurvey	-	-
Orange	PvG029523	FBgn0005659	B7FNJ4	FlyFactorSurvey	-	-
Orange	PvG009081	FBgn0000028	B7Z0Y6	FlyFactorSurvey	-	-
Orange	PvG034653	FBgn0004895	D3PFH7	FlyFactorSurvey	-	-
Orange	PvG021123	FBgn0086910	E0R905	FlyFactorSurvey	-	-
Orange	PvG007084	FBgn0003507	E2QCY6	FlyFactorSurvey	-	-
Orange	PvG024698	FBgn0000568	E3CTP0	FlyFactorSurvey	-	-
Orange	PvG031517	FBgn0015239	M9MS41	FlyFactorSurvey	-4.95	0.98
Orange	PvG033380	FBgn0017578	M9NDC9	FlyFactorSurvey	-	-
Orange	PvG033380	MA0080154	M9NDC9	cisbp	-	-
Orange	PvG033380	MA0080155	M9NDC9	cisbp	-	-
Orange	PvG016437	FBgn0004865	M9NDE9	FlyFactorSurvey	-	-
Orange	PvG013595	FBgn0001078	M9NFK2	FlyFactorSurvey	-	-
Orange	PvG011120	FBgn0003300	M9NHG0	FlyFactorSurvey	-	-
Orange	PvG003854	FBgn0000370	M9PBF8	FlyFactorSurvey	-	-
Orange	PvG030037	FBgn0011648	M9PBX0	FlyFactorSurvey	-	-
Orange	PvG013747	FBgn0000097	M9PC88	FlyFactorSurvey	-	-
Orange	PvG030481	FBgn0011723	M9PEX3	FlyFactorSurvey	-	-
Orange	PvG014702	FBgn0000964	M9PG80	FlyFactorSurvey	-	-
Orange	PvG001390	MA0084114	M9PGK0	cisbp	-	-
Orange	PvG013738	FBgn0023094	O61734	FlyFactorSurvey	-	-
Orange	PvG013738	MA0080191	O61734	cisbp	-	-
Orange	PvG013738	MA0080192	O61734	cisbp	-	-
Orange	PvG021633	FBgn0023076	O61735	FlyFactorSurvey	-5.64	0.954
Orange	PvG021633	MA0080176	O61735	cisbp	-	-
Orange	PvG021633	MA0080177	O61735	cisbp	-	-
Orange	PvG021633	MA0080178	O61735	cisbp	-	-
Orange	PvG021633	MA0080179	O61735	cisbp	-5.64	0.954
Orange	PvG025913	FBgn0011655	O62609	FlyFactorSurvey	-	-
Orange	PvG023715	MA0166	P02833	jaspar2018	-	-
Orange	PvG029323	FBgn0001180	P05084	FlyFactorSurvey	-	-
Orange	PvG029323	MA0049	P05084	jaspar2018	-	-
Orange	PvG006086	MA0203	P09077	jaspar2018	-	-
Orange	PvG031909	FBgn0001323	P13054	FlyFactorSurvey	-	-
Orange	PvG026691	MA0446	P14734	jaspar2018	-3.35	0.952
Orange	PvG033310	MA0022	P15330	jaspar2018	-0.288	0.005
Orange	PvG033310	MA0023	P15330	jaspar2018	-	-
Orange	PvG006094	MA0254	P16241	jaspar2018	-0.637	0.963
Orange	PvG002561	FBgn0003651	P16375	FlyFactorSurvey	-5.18	0.993
Orange	PvG005703	FBgn0003720	P18102	FlyFactorSurvey	-	-
Orange	PvG005703	MA0459	P18102	jaspar2018	-	-
Orange	PvG033843	FBgn0001291	P18289	FlyFactorSurvey	-	-
Orange	PvG002788	MA0026	P20105	jaspar2018	-	-
Orange	PvG025543	MA0016	P20153	jaspar2018	-	-
Orange	PvG022755	MA0530	P20482	jaspar2018	-	-
Orange	PvG018882	FBgn0001222	P22813	FlyFactorSurvey	-	-
Orange	PvG031683	FBgn0000504	P23023	FlyFactorSurvey	-	-
Orange	PvG017720	FBgn0004837	P28159	FlyFactorSurvey	-inf	1
Orange	PvG017720	MA0085	P28159	jaspar2018	-	-
Orange	PvG008120	FBgn0004396	P29747	FlyFactorSurvey	-	-
Orange	PvG031093	FBgn0005658	P29774	FlyFactorSurvey	-1.05	0.012
Orange	PvG012246	MA0916	P29776	jaspar2018	-1.09	0.021
Orange	PvG014650	MA0197	P31368	jaspar2018	-	-
Orange	PvG014650	MA0197	P31368	jaspar2018	-5.12	1
Orange	PvG001047	FBgn0001150	P39572	FlyFactorSurvey	-	-
Orange	PvG001047	MA0447	P39572	jaspar2018	-6.58	0.983
Orange	PvG029178	MA0222	P40427	jaspar2018	-	-
Orange	PvG003458	MA0126	P51521	jaspar2018	-	-
Orange	PvG027886	FBgn0005638	Q02637	FlyFactorSurvey	-	-
Orange	PvG027886	MA0244	Q02637	jaspar2018	-	-
Orange	PvG000336	FBgn0004510	Q04688	FlyFactorSurvey	-	-
Orange	PvG025794	FBgn0261239	Q05192	FlyFactorSurvey	-	-
Orange	PvG031138	MA0532	Q24151	jaspar2018	0.0224	0.038
Orange	PvG003006	MA0185	Q24180	jaspar2018	-0.563	0.008
Orange	PvG006426	FBgn0050420	Q2PE13	FlyFactorSurvey	-	-
Orange	PvG002682	FBgn0033010	Q7K2V1	FlyFactorSurvey	-	-
Orange	PvG011999	FBgn0016076	Q7KTN9	FlyFactorSurvey	-	-
Orange	PvG014045	FBgn0039225	Q8MRW5	FlyFactorSurvey	-	-
Orange	PvG022603	FBgn0035849	Q8WS79	FlyFactorSurvey	-	-
Orange	PvG021528	FBgn0014018	Q94527	FlyFactorSurvey	-	-
Orange	PvG017353	FBgn0038197	Q95V55	FlyFactorSurvey	-	-
Orange	PvG007084	MA0536	Q9VEZ8	jaspar2018	-	-
Orange	PvG007117	FBgn0037436	Q9VI12	FlyFactorSurvey	-	-
Orange	PvG030151	FBgn0032223	Q9VKZ0	FlyFactorSurvey	-	-
Orange	PvG021515	FBgn0015381	Q9VML1	FlyFactorSurvey	-	-
Orange	PvG022849	FBgn0045759	Q9VS05	FlyFactorSurvey	-	-
Orange	PvG005038	MA0531	Q9VS55	jaspar2018	-	-
Orange	PvG001977	FBgn0035956	Q9VST2	FlyFactorSurvey	-	-
Orange	PvG005530	FBgn0036126	Q9VTE8	FlyFactorSurvey	-4.38	0.965
Orange	PvG021968	FBgn0036179	Q9VTK6	FlyFactorSurvey	-	-
Orange	PvG034773	FBgn0002723	Q9VYW2	FlyFactorSurvey	-	-
Orange	PvG034773	MA0079973	Q9VYW2	cisbp	-	-
Orange	PvG034773	MA0079974	Q9VYW2	cisbp	-	-
Pink	PvG003851	MA0080112	A0A0B4KFJ2	cisbp	-	-
Pink	PvG003851	MA0080113	A0A0B4KFJ2	cisbp	-	-
Pink	PvG003851	MA0080114	A0A0B4KFJ2	cisbp	-	-
Pink	PvG003851	MA0080115	A0A0B4KFJ2	cisbp	-	-
Pink	PvG003851	MA0080116	A0A0B4KFJ2	cisbp	-	-
Pink	PvG003851	MA0080117	A0A0B4KFJ2	cisbp	-	-
Pink	PvG003851	MA0080118	A0A0B4KFJ2	cisbp	-	-
Pink	PvG003851	MA0080119	A0A0B4KFJ2	cisbp	-	-
Pink	PvG023262	FBgn0000448	A1Z858	FlyFactorSurvey	-	-
Pink	PvG004799	FBgn0034012	A1ZA01	FlyFactorSurvey	-	-
Pink	PvG030836	FBgn0000546	A4UZ51	FlyFactorSurvey	-	-
Pink	PvG012246	FBgn0005660	A8DYS7	FlyFactorSurvey	-	-
Pink	PvG022271	FBgn0039411	A8JRD4	FlyFactorSurvey	-	-
Pink	PvG022271	MA0080273	A8JRD4	cisbp	-	-
Pink	PvG030844	FBgn0030505	A8JUV3	FlyFactorSurvey	-	-
Pink	PvG017947	FBgn0003345	A8JUY5	FlyFactorSurvey	-	-
Pink	PvG022743	FBgn0001297	A8MPH9	FlyFactorSurvey	-	-
Pink	PvG029523	FBgn0005659	B7FNJ4	FlyFactorSurvey	-	-
Pink	PvG009081	FBgn0000028	B7Z0Y6	FlyFactorSurvey	2	0.993
Pink	PvG034653	FBgn0004895	D3PFH7	FlyFactorSurvey	32.5	0
Pink	PvG021123	FBgn0086910	E0R905	FlyFactorSurvey	-	-
Pink	PvG007084	FBgn0003507	E2QCY6	FlyFactorSurvey	-3.56	0
Pink	PvG024698	FBgn0000568	E3CTP0	FlyFactorSurvey	-	-
Pink	PvG031517	FBgn0015239	M9MS41	FlyFactorSurvey	-	-
Pink	PvG033380	FBgn0017578	M9NDC9	FlyFactorSurvey	-	-
Pink	PvG033380	MA0080154	M9NDC9	cisbp	-	-
Pink	PvG033380	MA0080155	M9NDC9	cisbp	-	-
Pink	PvG016437	FBgn0004865	M9NDE9	FlyFactorSurvey	-5.5	0.988
Pink	PvG013595	FBgn0001078	M9NFK2	FlyFactorSurvey	-5.13	0.971
Pink	PvG011120	FBgn0003300	M9NHG0	FlyFactorSurvey	-5.13	0.983
Pink	PvG003854	FBgn0000370	M9PBF8	FlyFactorSurvey	-	-
Pink	PvG030037	FBgn0011648	M9PBX0	FlyFactorSurvey	-	-
Pink	PvG013747	FBgn0000097	M9PC88	FlyFactorSurvey	-	-
Pink	PvG030481	FBgn0011723	M9PEX3	FlyFactorSurvey	-	-
Pink	PvG014702	FBgn0000964	M9PG80	FlyFactorSurvey	-	-
Pink	PvG001390	MA0084114	M9PGK0	cisbp	-	-
Pink	PvG013738	FBgn0023094	O61734	FlyFactorSurvey	-	-
Pink	PvG013738	MA0080191	O61734	cisbp	-	-
Pink	PvG013738	MA0080192	O61734	cisbp	-	-
Pink	PvG021633	FBgn0023076	O61735	FlyFactorSurvey	-	-
Pink	PvG021633	MA0080176	O61735	cisbp	-	-
Pink	PvG021633	MA0080177	O61735	cisbp	-	-
Pink	PvG021633	MA0080178	O61735	cisbp	-	-
Pink	PvG021633	MA0080179	O61735	cisbp	-	-
Pink	PvG025913	FBgn0011655	O62609	FlyFactorSurvey	-	-
Pink	PvG023715	MA0166	P02833	jaspar2018	-4.86	1
Pink	PvG029323	FBgn0001180	P05084	FlyFactorSurvey	46.8	0.997
Pink	PvG029323	MA0049	P05084	jaspar2018	-	-
Pink	PvG006086	MA0203	P09077	jaspar2018	-5.03	1
Pink	PvG031909	FBgn0001323	P13054	FlyFactorSurvey	-	-
Pink	PvG026691	MA0446	P14734	jaspar2018	-	-
Pink	PvG033310	MA0022	P15330	jaspar2018	-	-
Pink	PvG033310	MA0023	P15330	jaspar2018	-	-
Pink	PvG006094	MA0254	P16241	jaspar2018	0.446	1
Pink	PvG002561	FBgn0003651	P16375	FlyFactorSurvey	-5.63	0.991
Pink	PvG005703	FBgn0003720	P18102	FlyFactorSurvey	3.22	0.989
Pink	PvG005703	MA0459	P18102	jaspar2018	3.22	0.989
Pink	PvG033843	FBgn0001291	P18289	FlyFactorSurvey	-	-
Pink	PvG002788	MA0026	P20105	jaspar2018	-	-
Pink	PvG025543	MA0016	P20153	jaspar2018	-	-
Pink	PvG022755	MA0530	P20482	jaspar2018	-4.13	0.996
Pink	PvG018882	FBgn0001222	P22813	FlyFactorSurvey	-	-
Pink	PvG031683	FBgn0000504	P23023	FlyFactorSurvey	-	-
Pink	PvG017720	FBgn0004837	P28159	FlyFactorSurvey	-	-
Pink	PvG017720	MA0085	P28159	jaspar2018	-	-
Pink	PvG008120	FBgn0004396	P29747	FlyFactorSurvey	-	-
Pink	PvG031093	FBgn0005658	P29774	FlyFactorSurvey	-	-
Pink	PvG012246	MA0916	P29776	jaspar2018	-	-
Pink	PvG014650	MA0197	P31368	jaspar2018	-	-
Pink	PvG014650	MA0197	P31368	jaspar2018	-4.64	0.971
Pink	PvG001047	FBgn0001150	P39572	FlyFactorSurvey	-	-
Pink	PvG001047	MA0447	P39572	jaspar2018	-7.08	0.963
Pink	PvG029178	MA0222	P40427	jaspar2018	-	-
Pink	PvG003458	MA0126	P51521	jaspar2018	-	-
Pink	PvG027886	FBgn0005638	Q02637	FlyFactorSurvey	-	-
Pink	PvG027886	MA0244	Q02637	jaspar2018	89.7	0.982
Pink	PvG000336	FBgn0004510	Q04688	FlyFactorSurvey	-	-
Pink	PvG025794	FBgn0261239	Q05192	FlyFactorSurvey	-	-
Pink	PvG031138	MA0532	Q24151	jaspar2018	-	-
Pink	PvG003006	MA0185	Q24180	jaspar2018	-1.2	0.003
Pink	PvG006426	FBgn0050420	Q2PE13	FlyFactorSurvey	-	-
Pink	PvG002682	FBgn0033010	Q7K2V1	FlyFactorSurvey	-	-
Pink	PvG011999	FBgn0016076	Q7KTN9	FlyFactorSurvey	-	-
Pink	PvG014045	FBgn0039225	Q8MRW5	FlyFactorSurvey	-	-
Pink	PvG022603	FBgn0035849	Q8WS79	FlyFactorSurvey	-	-
Pink	PvG021528	FBgn0014018	Q94527	FlyFactorSurvey	-	-
Pink	PvG017353	FBgn0038197	Q95V55	FlyFactorSurvey	11.1	0.005
Pink	PvG007084	MA0536	Q9VEZ8	jaspar2018	-	-
Pink	PvG007117	FBgn0037436	Q9VI12	FlyFactorSurvey	-	-
Pink	PvG030151	FBgn0032223	Q9VKZ0	FlyFactorSurvey	-	-
Pink	PvG021515	FBgn0015381	Q9VML1	FlyFactorSurvey	2.91	0.99
Pink	PvG022849	FBgn0045759	Q9VS05	FlyFactorSurvey	5.27	0
Pink	PvG005038	MA0531	Q9VS55	jaspar2018	-	-
Pink	PvG001977	FBgn0035956	Q9VST2	FlyFactorSurvey	-	-
Pink	PvG005530	FBgn0036126	Q9VTE8	FlyFactorSurvey	-	-
Pink	PvG021968	FBgn0036179	Q9VTK6	FlyFactorSurvey	-	-
Pink	PvG034773	FBgn0002723	Q9VYW2	FlyFactorSurvey	-	-
Pink	PvG034773	MA0079973	Q9VYW2	cisbp	-	-
Pink	PvG034773	MA0079974	Q9VYW2	cisbp	-	-
Purple	PvG003851	MA0080112	A0A0B4KFJ2	cisbp	-	-
Purple	PvG003851	MA0080113	A0A0B4KFJ2	cisbp	-	-
Purple	PvG003851	MA0080114	A0A0B4KFJ2	cisbp	-	-
Purple	PvG003851	MA0080115	A0A0B4KFJ2	cisbp	-	-
Purple	PvG003851	MA0080116	A0A0B4KFJ2	cisbp	-	-
Purple	PvG003851	MA0080117	A0A0B4KFJ2	cisbp	-	-
Purple	PvG003851	MA0080118	A0A0B4KFJ2	cisbp	-	-
Purple	PvG003851	MA0080119	A0A0B4KFJ2	cisbp	-	-
Purple	PvG023262	FBgn0000448	A1Z858	FlyFactorSurvey	-	-
Purple	PvG004799	FBgn0034012	A1ZA01	FlyFactorSurvey	-	-
Purple	PvG030836	FBgn0000546	A4UZ51	FlyFactorSurvey	-	-
Purple	PvG012246	FBgn0005660	A8DYS7	FlyFactorSurvey	-	-
Purple	PvG022271	FBgn0039411	A8JRD4	FlyFactorSurvey	-	-
Purple	PvG022271	MA0080273	A8JRD4	cisbp	-	-
Purple	PvG030844	FBgn0030505	A8JUV3	FlyFactorSurvey	-	-
Purple	PvG017947	FBgn0003345	A8JUY5	FlyFactorSurvey	-	-
Purple	PvG022743	FBgn0001297	A8MPH9	FlyFactorSurvey	0.242	0.046
Purple	PvG029523	FBgn0005659	B7FNJ4	FlyFactorSurvey	-	-
[truncated: 675 more rows]

## Sheet: MEA_2kbp
S5 Data : Transcription factor–binding elements in P. vanderplanki genes included in modules detected by motif enrichment analysis (CLOVER) and Granger causality test.
Module	PvTFID	Motif	Accession Number	Reference Database	Score	P.value
Black	PvG003851	MA0080112	A0A0B4KFJ2	cisbp	-	-
Black	PvG003851	MA0080113	A0A0B4KFJ2	cisbp	-	-
Black	PvG003851	MA0080114	A0A0B4KFJ2	cisbp	-	-
Black	PvG003851	MA0080115	A0A0B4KFJ2	cisbp	-	-
Black	PvG003851	MA0080116	A0A0B4KFJ2	cisbp	-	-
Black	PvG003851	MA0080117	A0A0B4KFJ2	cisbp	-	-
Black	PvG003851	MA0080118	A0A0B4KFJ2	cisbp	-	-
Black	PvG003851	MA0080119	A0A0B4KFJ2	cisbp	-7.07	0.979
Black	PvG023262	FBgn0000448	A1Z858	FlyFactorSurvey	-4.44	0.041
Black	PvG004799	FBgn0034012	A1ZA01	FlyFactorSurvey	4.49	0.019
Black	PvG030836	FBgn0000546	A4UZ51	FlyFactorSurvey	-	-
Black	PvG012246	FBgn0005660	A8DYS7	FlyFactorSurvey	-	-
Black	PvG022271	FBgn0039411	A8JRD4	FlyFactorSurvey	-	-
Black	PvG022271	MA0080273	A8JRD4	cisbp	-	-
Black	PvG030844	FBgn0030505	A8JUV3	FlyFactorSurvey	-	-
Black	PvG017947	FBgn0003345	A8JUY5	FlyFactorSurvey	-	-
Black	PvG022743	FBgn0001297	A8MPH9	FlyFactorSurvey	-	-
Black	PvG029523	FBgn0005659	B7FNJ4	FlyFactorSurvey	-	-
Black	PvG009081	FBgn0000028	B7Z0Y6	FlyFactorSurvey	-	-
Black	PvG034653	FBgn0004895	D3PFH7	FlyFactorSurvey	-	-
Black	PvG021123	FBgn0086910	E0R905	FlyFactorSurvey	-	-
Black	PvG007084	FBgn0003507	E2QCY6	FlyFactorSurvey	-2.93	0
Black	PvG024698	FBgn0000568	E3CTP0	FlyFactorSurvey	-3.68	0.042
Black	PvG031517	FBgn0015239	M9MS41	FlyFactorSurvey	-	-
Black	PvG033380	FBgn0017578	M9NDC9	FlyFactorSurvey	-	-
Black	PvG033380	MA0080154	M9NDC9	cisbp	-	-
Black	PvG033380	MA0080155	M9NDC9	cisbp	-	-
Black	PvG016437	FBgn0004865	M9NDE9	FlyFactorSurvey	-3.91	0
Black	PvG013595	FBgn0001078	M9NFK2	FlyFactorSurvey	-	-
Black	PvG011120	FBgn0003300	M9NHG0	FlyFactorSurvey	-	-
Black	PvG003854	FBgn0000370	M9PBF8	FlyFactorSurvey	-	-
Black	PvG030037	FBgn0011648	M9PBX0	FlyFactorSurvey	-	-
Black	PvG013747	FBgn0000097	M9PC88	FlyFactorSurvey	-	-
Black	PvG030481	FBgn0011723	M9PEX3	FlyFactorSurvey	30	0.97
Black	PvG014702	FBgn0000964	M9PG80	FlyFactorSurvey	-	-
Black	PvG001390	MA0084114	M9PGK0	cisbp	-	-
Black	PvG013738	FBgn0023094	O61734	FlyFactorSurvey	-	-
Black	PvG013738	MA0080191	O61734	cisbp	-	-
Black	PvG013738	MA0080192	O61734	cisbp	-	-
Black	PvG021633	FBgn0023076	O61735	FlyFactorSurvey	-	-
Black	PvG021633	MA0080176	O61735	cisbp	-	-
Black	PvG021633	MA0080177	O61735	cisbp	-	-
Black	PvG021633	MA0080178	O61735	cisbp	-	-
Black	PvG021633	MA0080179	O61735	cisbp	-	-
Black	PvG025913	FBgn0011655	O62609	FlyFactorSurvey	10.7	0.049
Black	PvG023715	MA0166	P02833	jaspar2018	-	-
Black	PvG029323	FBgn0001180	P05084	FlyFactorSurvey	90.9	0.995
Black	PvG029323	MA0049	P05084	jaspar2018	322	0.981
Black	PvG006086	MA0203	P09077	jaspar2018	-	-
Black	PvG031909	FBgn0001323	P13054	FlyFactorSurvey	-	-
Black	PvG026691	MA0446	P14734	jaspar2018	-	-
Black	PvG033310	MA0022	P15330	jaspar2018	-	-
Black	PvG033310	MA0023	P15330	jaspar2018	-	-
Black	PvG006094	MA0254	P16241	jaspar2018	-	-
Black	PvG002561	FBgn0003651	P16375	FlyFactorSurvey	-3.58	0.03
Black	PvG005703	FBgn0003720	P18102	FlyFactorSurvey	-	-
Black	PvG005703	MA0459	P18102	jaspar2018	-	-
Black	PvG033843	FBgn0001291	P18289	FlyFactorSurvey	-	-
Black	PvG002788	MA0026	P20105	jaspar2018	-	-
Black	PvG025543	MA0016	P20153	jaspar2018	-	-
Black	PvG022755	MA0530	P20482	jaspar2018	-	-
Black	PvG018882	FBgn0001222	P22813	FlyFactorSurvey	-2.15	0.046
Black	PvG031683	FBgn0000504	P23023	FlyFactorSurvey	-	-
Black	PvG017720	FBgn0004837	P28159	FlyFactorSurvey	-	-
Black	PvG017720	MA0085	P28159	jaspar2018	-7.09	0.988
Black	PvG008120	FBgn0004396	P29747	FlyFactorSurvey	-	-
Black	PvG031093	FBgn0005658	P29774	FlyFactorSurvey	-	-
Black	PvG012246	MA0916	P29776	jaspar2018	-	-
Black	PvG014650	MA0197	P31368	jaspar2018	-	-
Black	PvG014650	MA0197	P31368	jaspar2018	-	-
Black	PvG001047	FBgn0001150	P39572	FlyFactorSurvey	-	-
Black	PvG001047	MA0447	P39572	jaspar2018	-	-
Black	PvG029178	MA0222	P40427	jaspar2018	-	-
Black	PvG003458	MA0126	P51521	jaspar2018	-4.3	0.019
Black	PvG027886	FBgn0005638	Q02637	FlyFactorSurvey	-	-
Black	PvG027886	MA0244	Q02637	jaspar2018	-	-
Black	PvG000336	FBgn0004510	Q04688	FlyFactorSurvey	-	-
Black	PvG025794	FBgn0261239	Q05192	FlyFactorSurvey	-	-
Black	PvG031138	MA0532	Q24151	jaspar2018	3.14	0.019
Black	PvG003006	MA0185	Q24180	jaspar2018	-	-
Black	PvG006426	FBgn0050420	Q2PE13	FlyFactorSurvey	-	-
Black	PvG002682	FBgn0033010	Q7K2V1	FlyFactorSurvey	-	-
Black	PvG011999	FBgn0016076	Q7KTN9	FlyFactorSurvey	-	-
Black	PvG014045	FBgn0039225	Q8MRW5	FlyFactorSurvey	-	-
Black	PvG022603	FBgn0035849	Q8WS79	FlyFactorSurvey	6.11	0.013
Black	PvG021528	FBgn0014018	Q94527	FlyFactorSurvey	-	-
Black	PvG017353	FBgn0038197	Q95V55	FlyFactorSurvey	-	-
Black	PvG007084	MA0536	Q9VEZ8	jaspar2018	-	-
Black	PvG007117	FBgn0037436	Q9VI12	FlyFactorSurvey	-	-
Black	PvG030151	FBgn0032223	Q9VKZ0	FlyFactorSurvey	-2.83	0.001
Black	PvG021515	FBgn0015381	Q9VML1	FlyFactorSurvey	-	-
Black	PvG022849	FBgn0045759	Q9VS05	FlyFactorSurvey	-	-
Black	PvG005038	MA0531	Q9VS55	jaspar2018	-	-
Black	PvG001977	FBgn0035956	Q9VST2	FlyFactorSurvey	-	-
Black	PvG005530	FBgn0036126	Q9VTE8	FlyFactorSurvey	-	-
Black	PvG021968	FBgn0036179	Q9VTK6	FlyFactorSurvey	-	-
Black	PvG034773	FBgn0002723	Q9VYW2	FlyFactorSurvey	-	-
Black	PvG034773	MA0079973	Q9VYW2	cisbp	-	-
Black	PvG034773	MA0079974	Q9VYW2	cisbp	-	-
Blue	PvG003851	MA0080112	A0A0B4KFJ2	cisbp	-	-
Blue	PvG003851	MA0080113	A0A0B4KFJ2	cisbp	-	-
Blue	PvG003851	MA0080114	A0A0B4KFJ2	cisbp	-	-
Blue	PvG003851	MA0080115	A0A0B4KFJ2	cisbp	-6.88	0.964
Blue	PvG003851	MA0080116	A0A0B4KFJ2	cisbp	-	-
Blue	PvG003851	MA0080117	A0A0B4KFJ2	cisbp	-	-
Blue	PvG003851	MA0080118	A0A0B4KFJ2	cisbp	-	-
Blue	PvG003851	MA0080119	A0A0B4KFJ2	cisbp	-	-
Blue	PvG023262	FBgn0000448	A1Z858	FlyFactorSurvey	-	-
Blue	PvG004799	FBgn0034012	A1ZA01	FlyFactorSurvey	15.1	0
Blue	PvG030836	FBgn0000546	A4UZ51	FlyFactorSurvey	-	-
Blue	PvG012246	FBgn0005660	A8DYS7	FlyFactorSurvey	-1.71	0.01
Blue	PvG022271	FBgn0039411	A8JRD4	FlyFactorSurvey	-	-
Blue	PvG022271	MA0080273	A8JRD4	cisbp	-	-
Blue	PvG030844	FBgn0030505	A8JUV3	FlyFactorSurvey	-	-
Blue	PvG017947	FBgn0003345	A8JUY5	FlyFactorSurvey	-	-
Blue	PvG022743	FBgn0001297	A8MPH9	FlyFactorSurvey	-	-
Blue	PvG029523	FBgn0005659	B7FNJ4	FlyFactorSurvey	-	-
Blue	PvG009081	FBgn0000028	B7Z0Y6	FlyFactorSurvey	-	-
Blue	PvG034653	FBgn0004895	D3PFH7	FlyFactorSurvey	-	-
Blue	PvG021123	FBgn0086910	E0R905	FlyFactorSurvey	-	-
Blue	PvG007084	FBgn0003507	E2QCY6	FlyFactorSurvey	-4.82	0
Blue	PvG024698	FBgn0000568	E3CTP0	FlyFactorSurvey	-	-
Blue	PvG031517	FBgn0015239	M9MS41	FlyFactorSurvey	-	-
Blue	PvG033380	FBgn0017578	M9NDC9	FlyFactorSurvey	-	-
Blue	PvG033380	MA0080154	M9NDC9	cisbp	-	-
Blue	PvG033380	MA0080155	M9NDC9	cisbp	-	-
Blue	PvG016437	FBgn0004865	M9NDE9	FlyFactorSurvey	-	-
Blue	PvG013595	FBgn0001078	M9NFK2	FlyFactorSurvey	-	-
Blue	PvG011120	FBgn0003300	M9NHG0	FlyFactorSurvey	-	-
Blue	PvG003854	FBgn0000370	M9PBF8	FlyFactorSurvey	-	-
Blue	PvG030037	FBgn0011648	M9PBX0	FlyFactorSurvey	-	-
Blue	PvG013747	FBgn0000097	M9PC88	FlyFactorSurvey	0.328	0.029
Blue	PvG030481	FBgn0011723	M9PEX3	FlyFactorSurvey	-	-
Blue	PvG014702	FBgn0000964	M9PG80	FlyFactorSurvey	-3.18	0.95
Blue	PvG001390	MA0084114	M9PGK0	cisbp	-	-
Blue	PvG013738	FBgn0023094	O61734	FlyFactorSurvey	-	-
Blue	PvG013738	MA0080191	O61734	cisbp	-	-
Blue	PvG013738	MA0080192	O61734	cisbp	-	-
Blue	PvG021633	FBgn0023076	O61735	FlyFactorSurvey	-	-
Blue	PvG021633	MA0080176	O61735	cisbp	-	-
Blue	PvG021633	MA0080177	O61735	cisbp	-4.9	0.995
Blue	PvG021633	MA0080178	O61735	cisbp	-2.5	0.983
Blue	PvG021633	MA0080179	O61735	cisbp	-	-
Blue	PvG025913	FBgn0011655	O62609	FlyFactorSurvey	-	-
Blue	PvG023715	MA0166	P02833	jaspar2018	-5.23	0.995
Blue	PvG029323	FBgn0001180	P05084	FlyFactorSurvey	182	1
Blue	PvG029323	MA0049	P05084	jaspar2018	618	1
Blue	PvG006086	MA0203	P09077	jaspar2018	-5.23	0.981
Blue	PvG031909	FBgn0001323	P13054	FlyFactorSurvey	-	-
Blue	PvG026691	MA0446	P14734	jaspar2018	-1.51	0.976
Blue	PvG033310	MA0022	P15330	jaspar2018	-	-
Blue	PvG033310	MA0023	P15330	jaspar2018	-	-
Blue	PvG006094	MA0254	P16241	jaspar2018	2.83	1
Blue	PvG002561	FBgn0003651	P16375	FlyFactorSurvey	-	-
Blue	PvG005703	FBgn0003720	P18102	FlyFactorSurvey	40.2	0.996
Blue	PvG005703	MA0459	P18102	jaspar2018	40.2	0.996
Blue	PvG033843	FBgn0001291	P18289	FlyFactorSurvey	-	-
Blue	PvG002788	MA0026	P20105	jaspar2018	13.6	0.002
Blue	PvG025543	MA0016	P20153	jaspar2018	-	-
Blue	PvG022755	MA0530	P20482	jaspar2018	8.86	0.97
Blue	PvG018882	FBgn0001222	P22813	FlyFactorSurvey	-	-
Blue	PvG031683	FBgn0000504	P23023	FlyFactorSurvey	-	-
Blue	PvG017720	FBgn0004837	P28159	FlyFactorSurvey	-	-
Blue	PvG017720	MA0085	P28159	jaspar2018	-	-
Blue	PvG008120	FBgn0004396	P29747	FlyFactorSurvey	-	-
Blue	PvG031093	FBgn0005658	P29774	FlyFactorSurvey	-	-
Blue	PvG012246	MA0916	P29776	jaspar2018	-1.45	0.009
Blue	PvG014650	MA0197	P31368	jaspar2018	-	-
Blue	PvG014650	MA0197	P31368	jaspar2018	-	-
Blue	PvG001047	FBgn0001150	P39572	FlyFactorSurvey	-6.56	0.039
Blue	PvG001047	MA0447	P39572	jaspar2018	-	-
Blue	PvG029178	MA0222	P40427	jaspar2018	85	0.004
Blue	PvG003458	MA0126	P51521	jaspar2018	-4.73	0
Blue	PvG027886	FBgn0005638	Q02637	FlyFactorSurvey	-	-
Blue	PvG027886	MA0244	Q02637	jaspar2018	-	-
Blue	PvG000336	FBgn0004510	Q04688	FlyFactorSurvey	2.44	0.015
Blue	PvG025794	FBgn0261239	Q05192	FlyFactorSurvey	-3.67	0.975
Blue	PvG031138	MA0532	Q24151	jaspar2018	-	-
Blue	PvG003006	MA0185	Q24180	jaspar2018	-3.65	0.027
Blue	PvG006426	FBgn0050420	Q2PE13	FlyFactorSurvey	-	-
Blue	PvG002682	FBgn0033010	Q7K2V1	FlyFactorSurvey	-10.6	0.999
Blue	PvG011999	FBgn0016076	Q7KTN9	FlyFactorSurvey	-	-
Blue	PvG014045	FBgn0039225	Q8MRW5	FlyFactorSurvey	-	-
Blue	PvG022603	FBgn0035849	Q8WS79	FlyFactorSurvey	-	-
Blue	PvG021528	FBgn0014018	Q94527	FlyFactorSurvey	-	-
Blue	PvG017353	FBgn0038197	Q95V55	FlyFactorSurvey	-0.205	0.988
Blue	PvG007084	MA0536	Q9VEZ8	jaspar2018	-	-
Blue	PvG007117	FBgn0037436	Q9VI12	FlyFactorSurvey	-	-
Blue	PvG030151	FBgn0032223	Q9VKZ0	FlyFactorSurvey	-4.46	0.012
Blue	PvG021515	FBgn0015381	Q9VML1	FlyFactorSurvey	33.7	0.996
Blue	PvG022849	FBgn0045759	Q9VS05	FlyFactorSurvey	-	-
Blue	PvG005038	MA0531	Q9VS55	jaspar2018	-	-
Blue	PvG001977	FBgn0035956	Q9VST2	FlyFactorSurvey	-	-
Blue	PvG005530	FBgn0036126	Q9VTE8	FlyFactorSurvey	-	-
Blue	PvG021968	FBgn0036179	Q9VTK6	FlyFactorSurvey	-8.87	0.972
Blue	PvG034773	FBgn0002723	Q9VYW2	FlyFactorSurvey	-	-
Blue	PvG034773	MA0079973	Q9VYW2	cisbp	-2.5	0.983
Blue	PvG034773	MA0079974	Q9VYW2	cisbp	-	-
Brown	PvG003851	MA0080112	A0A0B4KFJ2	cisbp	-	-
Brown	PvG003851	MA0080113	A0A0B4KFJ2	cisbp	-	-
Brown	PvG003851	MA0080114	A0A0B4KFJ2	cisbp	-5.19	0.966
Brown	PvG003851	MA0080115	A0A0B4KFJ2	cisbp	-	-
Brown	PvG003851	MA0080116	A0A0B4KFJ2	cisbp	-7.1	0.967
Brown	PvG003851	MA0080117	A0A0B4KFJ2	cisbp	-	-
Brown	PvG003851	MA0080118	A0A0B4KFJ2	cisbp	-	-
Brown	PvG003851	MA0080119	A0A0B4KFJ2	cisbp	-	-
Brown	PvG023262	FBgn0000448	A1Z858	FlyFactorSurvey	-	-
Brown	PvG004799	FBgn0034012	A1ZA01	FlyFactorSurvey	-	-
Brown	PvG030836	FBgn0000546	A4UZ51	FlyFactorSurvey	-4.67	0.965
Brown	PvG012246	FBgn0005660	A8DYS7	FlyFactorSurvey	-	-
Brown	PvG022271	FBgn0039411	A8JRD4	FlyFactorSurvey	-	-
Brown	PvG022271	MA0080273	A8JRD4	cisbp	-	-
Brown	PvG030844	FBgn0030505	A8JUV3	FlyFactorSurvey	-	-
Brown	PvG017947	FBgn0003345	A8JUY5	FlyFactorSurvey	-	-
Brown	PvG022743	FBgn0001297	A8MPH9	FlyFactorSurvey	6.34	0.009
Brown	PvG029523	FBgn0005659	B7FNJ4	FlyFactorSurvey	-	-
Brown	PvG009081	FBgn0000028	B7Z0Y6	FlyFactorSurvey	32.4	0.969
Brown	PvG034653	FBgn0004895	D3PFH7	FlyFactorSurvey	26.6	0.008
Brown	PvG021123	FBgn0086910	E0R905	FlyFactorSurvey	-	-
Brown	PvG007084	FBgn0003507	E2QCY6	FlyFactorSurvey	-3.98	0
Brown	PvG024698	FBgn0000568	E3CTP0	FlyFactorSurvey	-	-
Brown	PvG031517	FBgn0015239	M9MS41	FlyFactorSurvey	-	-
Brown	PvG033380	FBgn0017578	M9NDC9	FlyFactorSurvey	-	-
Brown	PvG033380	MA0080154	M9NDC9	cisbp	-	-
Brown	PvG033380	MA0080155	M9NDC9	cisbp	-	-
Brown	PvG016437	FBgn0004865	M9NDE9	FlyFactorSurvey	-	-
Brown	PvG013595	FBgn0001078	M9NFK2	FlyFactorSurvey	-5.27	0.995
Brown	PvG011120	FBgn0003300	M9NHG0	FlyFactorSurvey	-4.18	0.985
Brown	PvG003854	FBgn0000370	M9PBF8	FlyFactorSurvey	-5.55	0.95
Brown	PvG030037	FBgn0011648	M9PBX0	FlyFactorSurvey	32.1	0
Brown	PvG013747	FBgn0000097	M9PC88	FlyFactorSurvey	-	-
Brown	PvG030481	FBgn0011723	M9PEX3	FlyFactorSurvey	56.8	0.988
Brown	PvG014702	FBgn0000964	M9PG80	FlyFactorSurvey	-	-
Brown	PvG001390	MA0084114	M9PGK0	cisbp	-	-
Brown	PvG013738	FBgn0023094	O61734	FlyFactorSurvey	-5.19	0.966
Brown	PvG013738	MA0080191	O61734	cisbp	-	-
Brown	PvG013738	MA0080192	O61734	cisbp	-5.19	0.966
Brown	PvG021633	FBgn0023076	O61735	FlyFactorSurvey	-5.43	1
Brown	PvG021633	MA0080176	O61735	cisbp	-	-
Brown	PvG021633	MA0080177	O61735	cisbp	-4.12	0.967
Brown	PvG021633	MA0080178	O61735	cisbp	-2.47	0.963
Brown	PvG021633	MA0080179	O61735	cisbp	-5.43	1
Brown	PvG025913	FBgn0011655	O62609	FlyFactorSurvey	-	-
Brown	PvG023715	MA0166	P02833	jaspar2018	-5.1	0.999
Brown	PvG029323	FBgn0001180	P05084	FlyFactorSurvey	131	1
Brown	PvG029323	MA0049	P05084	jaspar2018	490	1
Brown	PvG006086	MA0203	P09077	jaspar2018	-	-
Brown	PvG031909	FBgn0001323	P13054	FlyFactorSurvey	-6.02	0.954
Brown	PvG026691	MA0446	P14734	jaspar2018	-	-
Brown	PvG033310	MA0022	P15330	jaspar2018	-	-
Brown	PvG033310	MA0023	P15330	jaspar2018	-	-
Brown	PvG006094	MA0254	P16241	jaspar2018	6.01	1
Brown	PvG002561	FBgn0003651	P16375	FlyFactorSurvey	-5.68	0.989
Brown	PvG005703	FBgn0003720	P18102	FlyFactorSurvey	30.3	0.996
Brown	PvG005703	MA0459	P18102	jaspar2018	30.3	0.996
Brown	PvG033843	FBgn0001291	P18289	FlyFactorSurvey	6.34	0.009
Brown	PvG002788	MA0026	P20105	jaspar2018	-	-
Brown	PvG025543	MA0016	P20153	jaspar2018	-	-
Brown	PvG022755	MA0530	P20482	jaspar2018	-	-
Brown	PvG018882	FBgn0001222	P22813	FlyFactorSurvey	-	-
Brown	PvG031683	FBgn0000504	P23023	FlyFactorSurvey	-	-
Brown	PvG017720	FBgn0004837	P28159	FlyFactorSurvey	-	-
Brown	PvG017720	MA0085	P28159	jaspar2018	-	-
Brown	PvG008120	FBgn0004396	P29747	FlyFactorSurvey	-	-
Brown	PvG031093	FBgn0005658	P29774	FlyFactorSurvey	-	-
Brown	PvG012246	MA0916	P29776	jaspar2018	-	-
Brown	PvG014650	MA0197	P31368	jaspar2018	-	-
Brown	PvG014650	MA0197	P31368	jaspar2018	-4.03	0.982
Brown	PvG001047	FBgn0001150	P39572	FlyFactorSurvey	-	-
Brown	PvG001047	MA0447	P39572	jaspar2018	-	-
Brown	PvG029178	MA0222	P40427	jaspar2018	63.7	0.02
Brown	PvG003458	MA0126	P51521	jaspar2018	-4.91	0.044
Brown	PvG027886	FBgn0005638	Q02637	FlyFactorSurvey	-	-
Brown	PvG027886	MA0244	Q02637	jaspar2018	-	-
Brown	PvG000336	FBgn0004510	Q04688	FlyFactorSurvey	-	-
Brown	PvG025794	FBgn0261239	Q05192	FlyFactorSurvey	-	-
Brown	PvG031138	MA0532	Q24151	jaspar2018	-	-
Brown	PvG003006	MA0185	Q24180	jaspar2018	-1.87	0
Brown	PvG006426	FBgn0050420	Q2PE13	FlyFactorSurvey	-	-
Brown	PvG002682	FBgn0033010	Q7K2V1	FlyFactorSurvey	-	-
Brown	PvG011999	FBgn0016076	Q7KTN9	FlyFactorSurvey	-	-
Brown	PvG014045	FBgn0039225	Q8MRW5	FlyFactorSurvey	-	-
Brown	PvG022603	FBgn0035849	Q8WS79	FlyFactorSurvey	-	-
Brown	PvG021528	FBgn0014018	Q94527	FlyFactorSurvey	-	-
Brown	PvG017353	FBgn0038197	Q95V55	FlyFactorSurvey	-	-
Brown	PvG007084	MA0536	Q9VEZ8	jaspar2018	-	-
Brown	PvG007117	FBgn0037436	Q9VI12	FlyFactorSurvey	-	-
Brown	PvG030151	FBgn0032223	Q9VKZ0	FlyFactorSurvey	-2.63	0
Brown	PvG021515	FBgn0015381	Q9VML1	FlyFactorSurvey	32	0.974
Brown	PvG022849	FBgn0045759	Q9VS05	FlyFactorSurvey	-	-
Brown	PvG005038	MA0531	Q9VS55	jaspar2018	11.8	0.005
Brown	PvG001977	FBgn0035956	Q9VST2	FlyFactorSurvey	5.06	0.987
Brown	PvG005530	FBgn0036126	Q9VTE8	FlyFactorSurvey	-	-
Brown	PvG021968	FBgn0036179	Q9VTK6	FlyFactorSurvey	-	-
Brown	PvG034773	FBgn0002723	Q9VYW2	FlyFactorSurvey	-	-
Brown	PvG034773	MA0079973	Q9VYW2	cisbp	-2.47	0.963
Brown	PvG034773	MA0079974	Q9VYW2	cisbp	-	-
Cyan	PvG003851	MA0080112	A0A0B4KFJ2	cisbp	-5.81	0.994
Cyan	PvG003851	MA0080113	A0A0B4KFJ2	cisbp	-	-
Cyan	PvG003851	MA0080114	A0A0B4KFJ2	cisbp	-	-
Cyan	PvG003851	MA0080115	A0A0B4KFJ2	cisbp	-	-
Cyan	PvG003851	MA0080116	A0A0B4KFJ2	cisbp	-	-
Cyan	PvG003851	MA0080117	A0A0B4KFJ2	cisbp	-	-
Cyan	PvG003851	MA0080118	A0A0B4KFJ2	cisbp	-	-
Cyan	PvG003851	MA0080119	A0A0B4KFJ2	cisbp	-	-
Cyan	PvG023262	FBgn0000448	A1Z858	FlyFactorSurvey	-	-
Cyan	PvG004799	FBgn0034012	A1ZA01	FlyFactorSurvey	-	-
Cyan	PvG030836	FBgn0000546	A4UZ51	FlyFactorSurvey	-	-
Cyan	PvG012246	FBgn0005660	A8DYS7	FlyFactorSurvey	-6.28	0.996
Cyan	PvG022271	FBgn0039411	A8JRD4	FlyFactorSurvey	-5.81	0.994
Cyan	PvG022271	MA0080273	A8JRD4	cisbp	-5.81	0.994
Cyan	PvG030844	FBgn0030505	A8JUV3	FlyFactorSurvey	2.05	0.029
Cyan	PvG017947	FBgn0003345	A8JUY5	FlyFactorSurvey	-	-
Cyan	PvG022743	FBgn0001297	A8MPH9	FlyFactorSurvey	-	-
Cyan	PvG029523	FBgn0005659	B7FNJ4	FlyFactorSurvey	-	-
Cyan	PvG009081	FBgn0000028	B7Z0Y6	FlyFactorSurvey	1.59	1
Cyan	PvG034653	FBgn0004895	D3PFH7	FlyFactorSurvey	11.3	0.009
Cyan	PvG021123	FBgn0086910	E0R905	FlyFactorSurvey	-	-
Cyan	PvG007084	FBgn0003507	E2QCY6	FlyFactorSurvey	-3.29	0.004
Cyan	PvG024698	FBgn0000568	E3CTP0	FlyFactorSurvey	-	-
Cyan	PvG031517	FBgn0015239	M9MS41	FlyFactorSurvey	-	-
Cyan	PvG033380	FBgn0017578	M9NDC9	FlyFactorSurvey	-	-
Cyan	PvG033380	MA0080154	M9NDC9	cisbp	-	-
Cyan	PvG033380	MA0080155	M9NDC9	cisbp	-	-
Cyan	PvG016437	FBgn0004865	M9NDE9	FlyFactorSurvey	-	-
Cyan	PvG013595	FBgn0001078	M9NFK2	FlyFactorSurvey	-4.85	0.994
Cyan	PvG011120	FBgn0003300	M9NHG0	FlyFactorSurvey	-4.45	0.986
Cyan	PvG003854	FBgn0000370	M9PBF8	FlyFactorSurvey	-	-
Cyan	PvG030037	FBgn0011648	M9PBX0	FlyFactorSurvey	-	-
Cyan	PvG013747	FBgn0000097	M9PC88	FlyFactorSurvey	-5.95	0.981
Cyan	PvG030481	FBgn0011723	M9PEX3	FlyFactorSurvey	14.2	0.98
Cyan	PvG014702	FBgn0000964	M9PG80	FlyFactorSurvey	-	-
Cyan	PvG001390	MA0084114	M9PGK0	cisbp	-	-
Cyan	PvG013738	FBgn0023094	O61734	FlyFactorSurvey	-	-
Cyan	PvG013738	MA0080191	O61734	cisbp	-	-
Cyan	PvG013738	MA0080192	O61734	cisbp	-	-
Cyan	PvG021633	FBgn0023076	O61735	FlyFactorSurvey	-	-
Cyan	PvG021633	MA0080176	O61735	cisbp	-	-
Cyan	PvG021633	MA0080177	O61735	cisbp	-	-
Cyan	PvG021633	MA0080178	O61735	cisbp	-	-
Cyan	PvG021633	MA0080179	O61735	cisbp	-	-
Cyan	PvG025913	FBgn0011655	O62609	FlyFactorSurvey	-	-
Cyan	PvG023715	MA0166	P02833	jaspar2018	-4.47	0.999
Cyan	PvG029323	FBgn0001180	P05084	FlyFactorSurvey	-	-
Cyan	PvG029323	MA0049	P05084	jaspar2018	174	0.998
Cyan	PvG006086	MA0203	P09077	jaspar2018	-4.4	0.993
Cyan	PvG031909	FBgn0001323	P13054	FlyFactorSurvey	-	-
Cyan	PvG026691	MA0446	P14734	jaspar2018	-	-
Cyan	PvG033310	MA0022	P15330	jaspar2018	-	-
Cyan	PvG033310	MA0023	P15330	jaspar2018	-	-
Cyan	PvG006094	MA0254	P16241	jaspar2018	-1.02	1
Cyan	PvG002561	FBgn0003651	P16375	FlyFactorSurvey	-4.88	0.967
Cyan	PvG005703	FBgn0003720	P18102	FlyFactorSurvey	5.79	0.993
Cyan	PvG005703	MA0459	P18102	jaspar2018	5.79	0.993
Cyan	PvG033843	FBgn0001291	P18289	FlyFactorSurvey	-	-
Cyan	PvG002788	MA0026	P20105	jaspar2018	-	-
Cyan	PvG025543	MA0016	P20153	jaspar2018	-	-
Cyan	PvG022755	MA0530	P20482	jaspar2018	-	-
Cyan	PvG018882	FBgn0001222	P22813	FlyFactorSurvey	-	-
Cyan	PvG031683	FBgn0000504	P23023	FlyFactorSurvey	-	-
Cyan	PvG017720	FBgn0004837	P28159	FlyFactorSurvey	-	-
Cyan	PvG017720	MA0085	P28159	jaspar2018	-	-
Cyan	PvG008120	FBgn0004396	P29747	FlyFactorSurvey	-	-
Cyan	PvG031093	FBgn0005658	P29774	FlyFactorSurvey	-6.45	0.997
Cyan	PvG012246	MA0916	P29776	jaspar2018	-6.39	0.985
Cyan	PvG014650	MA0197	P31368	jaspar2018	-	-
Cyan	PvG014650	MA0197	P31368	jaspar2018	-3.84	0.953
Cyan	PvG001047	FBgn0001150	P39572	FlyFactorSurvey	-	-
Cyan	PvG001047	MA0447	P39572	jaspar2018	-	-
Cyan	PvG029178	MA0222	P40427	jaspar2018	-	-
Cyan	PvG003458	MA0126	P51521	jaspar2018	-3.59	0.017
Cyan	PvG027886	FBgn0005638	Q02637	FlyFactorSurvey	-	-
Cyan	PvG027886	MA0244	Q02637	jaspar2018	-	-
Cyan	PvG000336	FBgn0004510	Q04688	FlyFactorSurvey	-5.52	0.975
Cyan	PvG025794	FBgn0261239	Q05192	FlyFactorSurvey	-	-
Cyan	PvG031138	MA0532	Q24151	jaspar2018	-	-
Cyan	PvG003006	MA0185	Q24180	jaspar2018	-1.32	0
Cyan	PvG006426	FBgn0050420	Q2PE13	FlyFactorSurvey	-	-
Cyan	PvG002682	FBgn0033010	Q7K2V1	FlyFactorSurvey	-	-
Cyan	PvG011999	FBgn0016076	Q7KTN9	FlyFactorSurvey	-	-
Cyan	PvG014045	FBgn0039225	Q8MRW5	FlyFactorSurvey	-	-
Cyan	PvG022603	FBgn0035849	Q8WS79	FlyFactorSurvey	-	-
Cyan	PvG021528	FBgn0014018	Q94527	FlyFactorSurvey	-	-
Cyan	PvG017353	FBgn0038197	Q95V55	FlyFactorSurvey	-	-
Cyan	PvG007084	MA0536	Q9VEZ8	jaspar2018	-	-
Cyan	PvG007117	FBgn0037436	Q9VI12	FlyFactorSurvey	-	-
Cyan	PvG030151	FBgn0032223	Q9VKZ0	FlyFactorSurvey	-3.08	0.022
Cyan	PvG021515	FBgn0015381	Q9VML1	FlyFactorSurvey	-	-
Cyan	PvG022849	FBgn0045759	Q9VS05	FlyFactorSurvey	-1.33	0.046
Cyan	PvG005038	MA0531	Q9VS55	jaspar2018	6.09	0.008
Cyan	PvG001977	FBgn0035956	Q9VST2	FlyFactorSurvey	-	-
Cyan	PvG005530	FBgn0036126	Q9VTE8	FlyFactorSurvey	-	-
Cyan	PvG021968	FBgn0036179	Q9VTK6	FlyFactorSurvey	-	-
Cyan	PvG034773	FBgn0002723	Q9VYW2	FlyFactorSurvey	-	-
Cyan	PvG034773	MA0079973	Q9VYW2	cisbp	-	-
Cyan	PvG034773	MA0079974	Q9VYW2	cisbp	-	-
Dark green	PvG003851	MA0080112	A0A0B4KFJ2	cisbp	-	-
Dark green	PvG003851	MA0080113	A0A0B4KFJ2	cisbp	-	-
Dark green	PvG003851	MA0080114	A0A0B4KFJ2	cisbp	-	-
Dark green	PvG003851	MA0080115	A0A0B4KFJ2	cisbp	-1.58	0.007
Dark green	PvG003851	MA0080116	A0A0B4KFJ2	cisbp	-6.67	0.974
Dark green	PvG003851	MA0080117	A0A0B4KFJ2	cisbp	-	-
Dark green	PvG003851	MA0080118	A0A0B4KFJ2	cisbp	1.2	0.02
Dark green	PvG003851	MA0080119	A0A0B4KFJ2	cisbp	-	-
Dark green	PvG023262	FBgn0000448	A1Z858	FlyFactorSurvey	-	-
Dark green	PvG004799	FBgn0034012	A1ZA01	FlyFactorSurvey	-	-
Dark green	PvG030836	FBgn0000546	A4UZ51	FlyFactorSurvey	-	-
Dark green	PvG012246	FBgn0005660	A8DYS7	FlyFactorSurvey	-	-
Dark green	PvG022271	FBgn0039411	A8JRD4	FlyFactorSurvey	-	-
Dark green	PvG022271	MA0080273	A8JRD4	cisbp	-	-
Dark green	PvG030844	FBgn0030505	A8JUV3	FlyFactorSurvey	-	-
Dark green	PvG017947	FBgn0003345	A8JUY5	FlyFactorSurvey	-	-
Dark green	PvG022743	FBgn0001297	A8MPH9	FlyFactorSurvey	-	-
Dark green	PvG029523	FBgn0005659	B7FNJ4	FlyFactorSurvey	-	-
Dark green	PvG009081	FBgn0000028	B7Z0Y6	FlyFactorSurvey	-0.373	0.999
Dark green	PvG034653	FBgn0004895	D3PFH7	FlyFactorSurvey	-	-
Dark green	PvG021123	FBgn0086910	E0R905	FlyFactorSurvey	-	-
Dark green	PvG007084	FBgn0003507	E2QCY6	FlyFactorSurvey	-3.36	0.026
Dark green	PvG024698	FBgn0000568	E3CTP0	FlyFactorSurvey	-	-
Dark green	PvG031517	FBgn0015239	M9MS41	FlyFactorSurvey	-	-
Dark green	PvG033380	FBgn0017578	M9NDC9	FlyFactorSurvey	-	-
Dark green	PvG033380	MA0080154	M9NDC9	cisbp	2.04	0.036
Dark green	PvG033380	MA0080155	M9NDC9	cisbp	-	-
Dark green	PvG016437	FBgn0004865	M9NDE9	FlyFactorSurvey	-	-
Dark green	PvG013595	FBgn0001078	M9NFK2	FlyFactorSurvey	-	-
Dark green	PvG011120	FBgn0003300	M9NHG0	FlyFactorSurvey	-	-
Dark green	PvG003854	FBgn0000370	M9PBF8	FlyFactorSurvey	0.787	0.009
Dark green	PvG030037	FBgn0011648	M9PBX0	FlyFactorSurvey	-4.46	0.999
Dark green	PvG013747	FBgn0000097	M9PC88	FlyFactorSurvey	-	-
Dark green	PvG030481	FBgn0011723	M9PEX3	FlyFactorSurvey	-	-
Dark green	PvG014702	FBgn0000964	M9PG80	FlyFactorSurvey	-	-
Dark green	PvG001390	MA0084114	M9PGK0	cisbp	2.04	0.036
Dark green	PvG013738	FBgn0023094	O61734	FlyFactorSurvey	-	-
Dark green	PvG013738	MA0080191	O61734	cisbp	-	-
Dark green	PvG013738	MA0080192	O61734	cisbp	-	-
Dark green	PvG021633	FBgn0023076	O61735	FlyFactorSurvey	-	-
Dark green	PvG021633	MA0080176	O61735	cisbp	-	-
Dark green	PvG021633	MA0080177	O61735	cisbp	-	-
Dark green	PvG021633	MA0080178	O61735	cisbp	-	-
Dark green	PvG021633	MA0080179	O61735	cisbp	-	-
Dark green	PvG025913	FBgn0011655	O62609	FlyFactorSurvey	-	-
Dark green	PvG023715	MA0166	P02833	jaspar2018	-	-
Dark green	PvG029323	FBgn0001180	P05084	FlyFactorSurvey	24.2	1
Dark green	PvG029323	MA0049	P05084	jaspar2018	113	1
Dark green	PvG006086	MA0203	P09077	jaspar2018	-	-
Dark green	PvG031909	FBgn0001323	P13054	FlyFactorSurvey	-	-
Dark green	PvG026691	MA0446	P14734	jaspar2018	-	-
Dark green	PvG033310	MA0022	P15330	jaspar2018	-	-
Dark green	PvG033310	MA0023	P15330	jaspar2018	-	-
Dark green	PvG006094	MA0254	P16241	jaspar2018	-	-
Dark green	PvG002561	FBgn0003651	P16375	FlyFactorSurvey	-	-
Dark green	PvG005703	FBgn0003720	P18102	FlyFactorSurvey	1.34	0.99
Dark green	PvG005703	MA0459	P18102	jaspar2018	1.34	0.99
Dark green	PvG033843	FBgn0001291	P18289	FlyFactorSurvey	-	-
Dark green	PvG002788	MA0026	P20105	jaspar2018	-	-
Dark green	PvG025543	MA0016	P20153	jaspar2018	-	-
Dark green	PvG022755	MA0530	P20482	jaspar2018	-	-
Dark green	PvG018882	FBgn0001222	P22813	FlyFactorSurvey	-	-
Dark green	PvG031683	FBgn0000504	P23023	FlyFactorSurvey	-	-
Dark green	PvG017720	FBgn0004837	P28159	FlyFactorSurvey	-	-
Dark green	PvG017720	MA0085	P28159	jaspar2018	-	-
Dark green	PvG008120	FBgn0004396	P29747	FlyFactorSurvey	-	-
Dark green	PvG031093	FBgn0005658	P29774	FlyFactorSurvey	-	-
Dark green	PvG012246	MA0916	P29776	jaspar2018	-	-
Dark green	PvG014650	MA0197	P31368	jaspar2018	-	-
Dark green	PvG014650	MA0197	P31368	jaspar2018	-	-
Dark green	PvG001047	FBgn0001150	P39572	FlyFactorSurvey	-	-
Dark green	PvG001047	MA0447	P39572	jaspar2018	-	-
Dark green	PvG029178	MA0222	P40427	jaspar2018	-	-
Dark green	PvG003458	MA0126	P51521	jaspar2018	-	-
Dark green	PvG027886	FBgn0005638	Q02637	FlyFactorSurvey	1.49	0.003
Dark green	PvG027886	MA0244	Q02637	jaspar2018	-	-
Dark green	PvG000336	FBgn0004510	Q04688	FlyFactorSurvey	-	-
Dark green	PvG025794	FBgn0261239	Q05192	FlyFactorSurvey	3.08	0.038
Dark green	PvG031138	MA0532	Q24151	jaspar2018	-	-
Dark green	PvG003006	MA0185	Q24180	jaspar2018	-	-
Dark green	PvG006426	FBgn0050420	Q2PE13	FlyFactorSurvey	1.83	0.027
Dark green	PvG002682	FBgn0033010	Q7K2V1	FlyFactorSurvey	-	-
Dark green	PvG011999	FBgn0016076	Q7KTN9	FlyFactorSurvey	-	-
Dark green	PvG014045	FBgn0039225	Q8MRW5	FlyFactorSurvey	-	-
Dark green	PvG022603	FBgn0035849	Q8WS79	FlyFactorSurvey	3.51	0.019
Dark green	PvG021528	FBgn0014018	Q94527	FlyFactorSurvey	-	-
Dark green	PvG017353	FBgn0038197	Q95V55	FlyFactorSurvey	-	-
Dark green	PvG007084	MA0536	Q9VEZ8	jaspar2018	-	-
Dark green	PvG007117	FBgn0037436	Q9VI12	FlyFactorSurvey	-	-
Dark green	PvG030151	FBgn0032223	Q9VKZ0	FlyFactorSurvey	-2.9	0.038
Dark green	PvG021515	FBgn0015381	Q9VML1	FlyFactorSurvey	1.13	0.989
Dark green	PvG022849	FBgn0045759	Q9VS05	FlyFactorSurvey	-	-
Dark green	PvG005038	MA0531	Q9VS55	jaspar2018	-	-
Dark green	PvG001977	FBgn0035956	Q9VST2	FlyFactorSurvey	-	-
Dark green	PvG005530	FBgn0036126	Q9VTE8	FlyFactorSurvey	-	-
Dark green	PvG021968	FBgn0036179	Q9VTK6	FlyFactorSurvey	-	-
Dark green	PvG034773	FBgn0002723	Q9VYW2	FlyFactorSurvey	-	-
Dark green	PvG034773	MA0079973	Q9VYW2	cisbp	-	-
Dark green	PvG034773	MA0079974	Q9VYW2	cisbp	-	-
Dark grey	PvG003851	MA0080112	A0A0B4KFJ2	cisbp	-	-
Dark grey	PvG003851	MA0080113	A0A0B4KFJ2	cisbp	-	-
Dark grey	PvG003851	MA0080114	A0A0B4KFJ2	cisbp	-	-
Dark grey	PvG003851	MA0080115	A0A0B4KFJ2	cisbp	-	-
Dark grey	PvG003851	MA0080116	A0A0B4KFJ2	cisbp	-	-
Dark grey	PvG003851	MA0080117	A0A0B4KFJ2	cisbp	-	-
Dark grey	PvG003851	MA0080118	A0A0B4KFJ2	cisbp	-	-
Dark grey	PvG003851	MA0080119	A0A0B4KFJ2	cisbp	-	-
Dark grey	PvG023262	FBgn0000448	A1Z858	FlyFactorSurvey	-	-
Dark grey	PvG004799	FBgn0034012	A1ZA01	FlyFactorSurvey	-	-
Dark grey	PvG030836	FBgn0000546	A4UZ51	FlyFactorSurvey	-	-
Dark grey	PvG012246	FBgn0005660	A8DYS7	FlyFactorSurvey	-	-
Dark grey	PvG022271	FBgn0039411	A8JRD4	FlyFactorSurvey	-	-
Dark grey	PvG022271	MA0080273	A8JRD4	cisbp	-	-
Dark grey	PvG030844	FBgn0030505	A8JUV3	FlyFactorSurvey	-	-
Dark grey	PvG017947	FBgn0003345	A8JUY5	FlyFactorSurvey	3.2	0.953
Dark grey	PvG022743	FBgn0001297	A8MPH9	FlyFactorSurvey	-	-
Dark grey	PvG029523	FBgn0005659	B7FNJ4	FlyFactorSurvey	-10.1	0.998
Dark grey	PvG009081	FBgn0000028	B7Z0Y6	FlyFactorSurvey	-	-
Dark grey	PvG034653	FBgn0004895	D3PFH7	FlyFactorSurvey	7.1	0.045
Dark grey	PvG021123	FBgn0086910	E0R905	FlyFactorSurvey	-	-
Dark grey	PvG007084	FBgn0003507	E2QCY6	FlyFactorSurvey	-	-
Dark grey	PvG024698	FBgn0000568	E3CTP0	FlyFactorSurvey	-5.69	0.993
Dark grey	PvG031517	FBgn0015239	M9MS41	FlyFactorSurvey	-	-
Dark grey	PvG033380	FBgn0017578	M9NDC9	FlyFactorSurvey	-	-
Dark grey	PvG033380	MA0080154	M9NDC9	cisbp	-	-
Dark grey	PvG033380	MA0080155	M9NDC9	cisbp	-	-
Dark grey	PvG016437	FBgn0004865	M9NDE9	FlyFactorSurvey	-	-
Dark grey	PvG013595	FBgn0001078	M9NFK2	FlyFactorSurvey	-	-
Dark grey	PvG011120	FBgn0003300	M9NHG0	FlyFactorSurvey	-	-
Dark grey	PvG003854	FBgn0000370	M9PBF8	FlyFactorSurvey	-	-
Dark grey	PvG030037	FBgn0011648	M9PBX0	FlyFactorSurvey	-	-
Dark grey	PvG013747	FBgn0000097	M9PC88	FlyFactorSurvey	-	-
Dark grey	PvG030481	FBgn0011723	M9PEX3	FlyFactorSurvey	-	-
Dark grey	PvG014702	FBgn0000964	M9PG80	FlyFactorSurvey	-	-
Dark grey	PvG001390	MA0084114	M9PGK0	cisbp	-	-
Dark grey	PvG013738	FBgn0023094	O61734	FlyFactorSurvey	-	-
Dark grey	PvG013738	MA0080191	O61734	cisbp	-	-
Dark grey	PvG013738	MA0080192	O61734	cisbp	-	-
Dark grey	PvG021633	FBgn0023076	O61735	FlyFactorSurvey	-	-
Dark grey	PvG021633	MA0080176	O61735	cisbp	-	-
Dark grey	PvG021633	MA0080177	O61735	cisbp	-	-
Dark grey	PvG021633	MA0080178	O61735	cisbp	-	-
Dark grey	PvG021633	MA0080179	O61735	cisbp	-	-
Dark grey	PvG025913	FBgn0011655	O62609	FlyFactorSurvey	-	-
Dark grey	PvG023715	MA0166	P02833	jaspar2018	-	-
Dark grey	PvG029323	FBgn0001180	P05084	FlyFactorSurvey	-	-
Dark grey	PvG029323	MA0049	P05084	jaspar2018	-	-
Dark grey	PvG006086	MA0203	P09077	jaspar2018	-	-
Dark grey	PvG031909	FBgn0001323	P13054	FlyFactorSurvey	-	-
Dark grey	PvG026691	MA0446	P14734	jaspar2018	-	-
Dark grey	PvG033310	MA0022	P15330	jaspar2018	-2.23	0.035
Dark grey	PvG033310	MA0023	P15330	jaspar2018	-	-
Dark grey	PvG006094	MA0254	P16241	jaspar2018	-	-
Dark grey	PvG002561	FBgn0003651	P16375	FlyFactorSurvey	-	-
Dark grey	PvG005703	FBgn0003720	P18102	FlyFactorSurvey	4.26	0.953
Dark grey	PvG005703	MA0459	P18102	jaspar2018	4.26	0.953
Dark grey	PvG033843	FBgn0001291	P18289	FlyFactorSurvey	-	-
Dark grey	PvG002788	MA0026	P20105	jaspar2018	-	-
Dark grey	PvG025543	MA0016	P20153	jaspar2018	-	-
Dark grey	PvG022755	MA0530	P20482	jaspar2018	-	-
Dark grey	PvG018882	FBgn0001222	P22813	FlyFactorSurvey	-1.03	0.022
Dark grey	PvG031683	FBgn0000504	P23023	FlyFactorSurvey	-inf	1
Dark grey	PvG017720	FBgn0004837	P28159	FlyFactorSurvey	-	-
Dark grey	PvG017720	MA0085	P28159	jaspar2018	-	-
Dark grey	PvG008120	FBgn0004396	P29747	FlyFactorSurvey	-	-
Dark grey	PvG031093	FBgn0005658	P29774	FlyFactorSurvey	-	-
Dark grey	PvG012246	MA0916	P29776	jaspar2018	-	-
Dark grey	PvG014650	MA0197	P31368	jaspar2018	-	-
Dark grey	PvG014650	MA0197	P31368	jaspar2018	-	-
Dark grey	PvG001047	FBgn0001150	P39572	FlyFactorSurvey	-	-
Dark grey	PvG001047	MA0447	P39572	jaspar2018	-	-
Dark grey	PvG029178	MA0222	P40427	jaspar2018	-	-
Dark grey	PvG003458	MA0126	P51521	jaspar2018	-	-
Dark grey	PvG027886	FBgn0005638	Q02637	FlyFactorSurvey	-	-
Dark grey	PvG027886	MA0244	Q02637	jaspar2018	-	-
Dark grey	PvG000336	FBgn0004510	Q04688	FlyFactorSurvey	-	-
Dark grey	PvG025794	FBgn0261239	Q05192	FlyFactorSurvey	8.81	0.001
Dark grey	PvG031138	MA0532	Q24151	jaspar2018	-	-
Dark grey	PvG003006	MA0185	Q24180	jaspar2018	-	-
Dark grey	PvG006426	FBgn0050420	Q2PE13	FlyFactorSurvey	1.97	0.022
Dark grey	PvG002682	FBgn0033010	Q7K2V1	FlyFactorSurvey	-	-
Dark grey	PvG011999	FBgn0016076	Q7KTN9	FlyFactorSurvey	-	-
Dark grey	PvG014045	FBgn0039225	Q8MRW5	FlyFactorSurvey	-	-
Dark grey	PvG022603	FBgn0035849	Q8WS79	FlyFactorSurvey	3.9	0.018
Dark grey	PvG021528	FBgn0014018	Q94527	FlyFactorSurvey	-	-
Dark grey	PvG017353	FBgn0038197	Q95V55	FlyFactorSurvey	-2.69	0.991
Dark grey	PvG007084	MA0536	Q9VEZ8	jaspar2018	-	-
Dark grey	PvG007117	FBgn0037436	Q9VI12	FlyFactorSurvey	-	-
Dark grey	PvG030151	FBgn0032223	Q9VKZ0	FlyFactorSurvey	-	-
Dark grey	PvG021515	FBgn0015381	Q9VML1	FlyFactorSurvey	2.45	0.968
Dark grey	PvG022849	FBgn0045759	Q9VS05	FlyFactorSurvey	-0.455	0.025
Dark grey	PvG005038	MA0531	Q9VS55	jaspar2018	-	-
Dark grey	PvG001977	FBgn0035956	Q9VST2	FlyFactorSurvey	-	-
Dark grey	PvG005530	FBgn0036126	Q9VTE8	FlyFactorSurvey	4.21	0.034
Dark grey	PvG021968	FBgn0036179	Q9VTK6	FlyFactorSurvey	-	-
Dark grey	PvG034773	FBgn0002723	Q9VYW2	FlyFactorSurvey	-	-
Dark grey	PvG034773	MA0079973	Q9VYW2	cisbp	-	-
Dark grey	PvG034773	MA0079974	Q9VYW2	cisbp	-	-
Dark orange	PvG003851	MA0080112	A0A0B4KFJ2	cisbp	-	-
Dark orange	PvG003851	MA0080113	A0A0B4KFJ2	cisbp	-inf	1
Dark orange	PvG003851	MA0080114	A0A0B4KFJ2	cisbp	-6.71	0.992
Dark orange	PvG003851	MA0080115	A0A0B4KFJ2	cisbp	-	-
Dark orange	PvG003851	MA0080116	A0A0B4KFJ2	cisbp	-	-
Dark orange	PvG003851	MA0080117	A0A0B4KFJ2	cisbp	-	-
Dark orange	PvG003851	MA0080118	A0A0B4KFJ2	cisbp	-	-
Dark orange	PvG003851	MA0080119	A0A0B4KFJ2	cisbp	-	-
Dark orange	PvG023262	FBgn0000448	A1Z858	FlyFactorSurvey	-	-
Dark orange	PvG004799	FBgn0034012	A1ZA01	FlyFactorSurvey	3.83	0.013
Dark orange	PvG030836	FBgn0000546	A4UZ51	FlyFactorSurvey	-	-
Dark orange	PvG012246	FBgn0005660	A8DYS7	FlyFactorSurvey	-	-
Dark orange	PvG022271	FBgn0039411	A8JRD4	FlyFactorSurvey	-	-
Dark orange	PvG022271	MA0080273	A8JRD4	cisbp	-	-
Dark orange	PvG030844	FBgn0030505	A8JUV3	FlyFactorSurvey	-	-
Dark orange	PvG017947	FBgn0003345	A8JUY5	FlyFactorSurvey	-	-
Dark orange	PvG022743	FBgn0001297	A8MPH9	FlyFactorSurvey	-	-
Dark orange	PvG029523	FBgn0005659	B7FNJ4	FlyFactorSurvey	-	-
Dark orange	PvG009081	FBgn0000028	B7Z0Y6	FlyFactorSurvey	-	-
Dark orange	PvG034653	FBgn0004895	D3PFH7	FlyFactorSurvey	18.1	0.001
Dark orange	PvG021123	FBgn0086910	E0R905	FlyFactorSurvey	-	-
Dark orange	PvG007084	FBgn0003507	E2QCY6	FlyFactorSurvey	-	-
Dark orange	PvG024698	FBgn0000568	E3CTP0	FlyFactorSurvey	-	-
Dark orange	PvG031517	FBgn0015239	M9MS41	FlyFactorSurvey	-	-
Dark orange	PvG033380	FBgn0017578	M9NDC9	FlyFactorSurvey	-	-
Dark orange	PvG033380	MA0080154	M9NDC9	cisbp	-	-
Dark orange	PvG033380	MA0080155	M9NDC9	cisbp	-	-
Dark orange	PvG016437	FBgn0004865	M9NDE9	FlyFactorSurvey	-	-
Dark orange	PvG013595	FBgn0001078	M9NFK2	FlyFactorSurvey	-	-
Dark orange	PvG011120	FBgn0003300	M9NHG0	FlyFactorSurvey	-	-
Dark orange	PvG003854	FBgn0000370	M9PBF8	FlyFactorSurvey	-1.04	0.039
Dark orange	PvG030037	FBgn0011648	M9PBX0	FlyFactorSurvey	-	-
Dark orange	PvG013747	FBgn0000097	M9PC88	FlyFactorSurvey	-	-
Dark orange	PvG030481	FBgn0011723	M9PEX3	FlyFactorSurvey	3.42	0.999
Dark orange	PvG014702	FBgn0000964	M9PG80	FlyFactorSurvey	-	-
Dark orange	PvG001390	MA0084114	M9PGK0	cisbp	-	-
Dark orange	PvG013738	FBgn0023094	O61734	FlyFactorSurvey	-6.71	0.992
Dark orange	PvG013738	MA0080191	O61734	cisbp	-	-
Dark orange	PvG013738	MA0080192	O61734	cisbp	-6.71	0.992
Dark orange	PvG021633	FBgn0023076	O61735	FlyFactorSurvey	-	-
Dark orange	PvG021633	MA0080176	O61735	cisbp	-	-
Dark orange	PvG021633	MA0080177	O61735	cisbp	-	-
Dark orange	PvG021633	MA0080178	O61735	cisbp	-	-
Dark orange	PvG021633	MA0080179	O61735	cisbp	-	-
Dark orange	PvG025913	FBgn0011655	O62609	FlyFactorSurvey	-	-
Dark orange	PvG023715	MA0166	P02833	jaspar2018	-3.99	0.999
Dark orange	PvG029323	FBgn0001180	P05084	FlyFactorSurvey	25.9	0.999
Dark orange	PvG029323	MA0049	P05084	jaspar2018	105	1
Dark orange	PvG006086	MA0203	P09077	jaspar2018	-4.02	1
Dark orange	PvG031909	FBgn0001323	P13054	FlyFactorSurvey	-5.22	0.956
Dark orange	PvG026691	MA0446	P14734	jaspar2018	-2.96	0.986
Dark orange	PvG033310	MA0022	P15330	jaspar2018	-	-
Dark orange	PvG033310	MA0023	P15330	jaspar2018	-	-
Dark orange	PvG006094	MA0254	P16241	jaspar2018	0.948	0.98
Dark orange	PvG002561	FBgn0003651	P16375	FlyFactorSurvey	-	-
Dark orange	PvG005703	FBgn0003720	P18102	FlyFactorSurvey	2.58	0.986
Dark orange	PvG005703	MA0459	P18102	jaspar2018	2.58	0.986
Dark orange	PvG033843	FBgn0001291	P18289	FlyFactorSurvey	-	-
Dark orange	PvG002788	MA0026	P20105	jaspar2018	-	-
Dark orange	PvG025543	MA0016	P20153	jaspar2018	-	-
Dark orange	PvG022755	MA0530	P20482	jaspar2018	-	-
Dark orange	PvG018882	FBgn0001222	P22813	FlyFactorSurvey	-	-
Dark orange	PvG031683	FBgn0000504	P23023	FlyFactorSurvey	-inf	1
Dark orange	PvG017720	FBgn0004837	P28159	FlyFactorSurvey	-	-
Dark orange	PvG017720	MA0085	P28159	jaspar2018	-	-
Dark orange	PvG008120	FBgn0004396	P29747	FlyFactorSurvey	-	-
Dark orange	PvG031093	FBgn0005658	P29774	FlyFactorSurvey	-	-
Dark orange	PvG012246	MA0916	P29776	jaspar2018	-	-
Dark orange	PvG014650	MA0197	P31368	jaspar2018	-	-
Dark orange	PvG014650	MA0197	P31368	jaspar2018	-	-
Dark orange	PvG001047	FBgn0001150	P39572	FlyFactorSurvey	-8.23	1
Dark orange	PvG001047	MA0447	P39572	jaspar2018	-6.41	0.991
Dark orange	PvG029178	MA0222	P40427	jaspar2018	-	-
Dark orange	PvG003458	MA0126	P51521	jaspar2018	-	-
Dark orange	PvG027886	FBgn0005638	Q02637	FlyFactorSurvey	-	-
Dark orange	PvG027886	MA0244	Q02637	jaspar2018	-	-
Dark orange	PvG000336	FBgn0004510	Q04688	FlyFactorSurvey	-	-
Dark orange	PvG025794	FBgn0261239	Q05192	FlyFactorSurvey	-	-
Dark orange	PvG031138	MA0532	Q24151	jaspar2018	-	-
Dark orange	PvG003006	MA0185	Q24180	jaspar2018	-	-
Dark orange	PvG006426	FBgn0050420	Q2PE13	FlyFactorSurvey	-	-
Dark orange	PvG002682	FBgn0033010	Q7K2V1	FlyFactorSurvey	-	-
Dark orange	PvG011999	FBgn0016076	Q7KTN9	FlyFactorSurvey	-	-
Dark orange	PvG014045	FBgn0039225	Q8MRW5	FlyFactorSurvey	-	-
Dark orange	PvG022603	FBgn0035849	Q8WS79	FlyFactorSurvey	-	-
Dark orange	PvG021528	FBgn0014018	Q94527	FlyFactorSurvey	-	-
Dark orange	PvG017353	FBgn0038197	Q95V55	FlyFactorSurvey	-	-
Dark orange	PvG007084	MA0536	Q9VEZ8	jaspar2018	-	-
Dark orange	PvG007117	FBgn0037436	Q9VI12	FlyFactorSurvey	-	-
Dark orange	PvG030151	FBgn0032223	Q9VKZ0	FlyFactorSurvey	-	-
Dark orange	PvG021515	FBgn0015381	Q9VML1	FlyFactorSurvey	-0.481	1
Dark orange	PvG022849	FBgn0045759	Q9VS05	FlyFactorSurvey	0.0641	0.027
Dark orange	PvG005038	MA0531	Q9VS55	jaspar2018	-	-
Dark orange	PvG001977	FBgn0035956	Q9VST2	FlyFactorSurvey	-1.65	0.958
Dark orange	PvG005530	FBgn0036126	Q9VTE8	FlyFactorSurvey	-	-
Dark orange	PvG021968	FBgn0036179	Q9VTK6	FlyFactorSurvey	-	-
Dark orange	PvG034773	FBgn0002723	Q9VYW2	FlyFactorSurvey	-	-
Dark orange	PvG034773	MA0079973	Q9VYW2	cisbp	-	-
Dark orange	PvG034773	MA0079974	Q9VYW2	cisbp	-	-
Dark red	PvG003851	MA0080112	A0A0B4KFJ2	cisbp	-	-
Dark red	PvG003851	MA0080113	A0A0B4KFJ2	cisbp	-	-
Dark red	PvG003851	MA0080114	A0A0B4KFJ2	cisbp	-	-
Dark red	PvG003851	MA0080115	A0A0B4KFJ2	cisbp	-	-
Dark red	PvG003851	MA0080116	A0A0B4KFJ2	cisbp	-6.61	0.971
Dark red	PvG003851	MA0080117	A0A0B4KFJ2	cisbp	-	-
Dark red	PvG003851	MA0080118	A0A0B4KFJ2	cisbp	-	-
Dark red	PvG003851	MA0080119	A0A0B4KFJ2	cisbp	-	-
Dark red	PvG023262	FBgn0000448	A1Z858	FlyFactorSurvey	-	-
Dark red	PvG004799	FBgn0034012	A1ZA01	FlyFactorSurvey	-	-
Dark red	PvG030836	FBgn0000546	A4UZ51	FlyFactorSurvey	-4.69	0.991
Dark red	PvG012246	FBgn0005660	A8DYS7	FlyFactorSurvey	-	-
Dark red	PvG022271	FBgn0039411	A8JRD4	FlyFactorSurvey	-	-
Dark red	PvG022271	MA0080273	A8JRD4	cisbp	-	-
Dark red	PvG030844	FBgn0030505	A8JUV3	FlyFactorSurvey	-	-
Dark red	PvG017947	FBgn0003345	A8JUY5	FlyFactorSurvey	-	-
Dark red	PvG022743	FBgn0001297	A8MPH9	FlyFactorSurvey	-	-
Dark red	PvG029523	FBgn0005659	B7FNJ4	FlyFactorSurvey	-	-
Dark red	PvG009081	FBgn0000028	B7Z0Y6	FlyFactorSurvey	-	-
Dark red	PvG034653	FBgn0004895	D3PFH7	FlyFactorSurvey	-	-
Dark red	PvG021123	FBgn0086910	E0R905	FlyFactorSurvey	-	-
Dark red	PvG007084	FBgn0003507	E2QCY6	FlyFactorSurvey	-	-
Dark red	PvG024698	FBgn0000568	E3CTP0	FlyFactorSurvey	-5.64	0.981
Dark red	PvG031517	FBgn0015239	M9MS41	FlyFactorSurvey	-	-
Dark red	PvG033380	FBgn0017578	M9NDC9	FlyFactorSurvey	-	-
Dark red	PvG033380	MA0080154	M9NDC9	cisbp	-	-
Dark red	PvG033380	MA0080155	M9NDC9	cisbp	-	-
Dark red	PvG016437	FBgn0004865	M9NDE9	FlyFactorSurvey	-	-
Dark red	PvG013595	FBgn0001078	M9NFK2	FlyFactorSurvey	-	-
Dark red	PvG011120	FBgn0003300	M9NHG0	FlyFactorSurvey	-	-
Dark red	PvG003854	FBgn0000370	M9PBF8	FlyFactorSurvey	-	-
Dark red	PvG030037	FBgn0011648	M9PBX0	FlyFactorSurvey	-3.84	0.971
Dark red	PvG013747	FBgn0000097	M9PC88	FlyFactorSurvey	-	-
Dark red	PvG030481	FBgn0011723	M9PEX3	FlyFactorSurvey	5.75	0.979
Dark red	PvG014702	FBgn0000964	M9PG80	FlyFactorSurvey	-5.79	1
Dark red	PvG001390	MA0084114	M9PGK0	cisbp	-	-
Dark red	PvG013738	FBgn0023094	O61734	FlyFactorSurvey	-	-
Dark red	PvG013738	MA0080191	O61734	cisbp	-	-
Dark red	PvG013738	MA0080192	O61734	cisbp	-	-
Dark red	PvG021633	FBgn0023076	O61735	FlyFactorSurvey	-	-
Dark red	PvG021633	MA0080176	O61735	cisbp	-	-
Dark red	PvG021633	MA0080177	O61735	cisbp	-	-
Dark red	PvG021633	MA0080178	O61735	cisbp	-	-
Dark red	PvG021633	MA0080179	O61735	cisbp	-	-
Dark red	PvG025913	FBgn0011655	O62609	FlyFactorSurvey	-	-
Dark red	PvG023715	MA0166	P02833	jaspar2018	-3.99	0.954
Dark red	PvG029323	FBgn0001180	P05084	FlyFactorSurvey	-	-
Dark red	PvG029323	MA0049	P05084	jaspar2018	-	-
Dark red	PvG006086	MA0203	P09077	jaspar2018	-	-
Dark red	PvG031909	FBgn0001323	P13054	FlyFactorSurvey	-	-
Dark red	PvG026691	MA0446	P14734	jaspar2018	-	-
Dark red	PvG033310	MA0022	P15330	jaspar2018	-	-
Dark red	PvG033310	MA0023	P15330	jaspar2018	-	-
Dark red	PvG006094	MA0254	P16241	jaspar2018	-1.6	0.993
Dark red	PvG002561	FBgn0003651	P16375	FlyFactorSurvey	-	-
Dark red	PvG005703	FBgn0003720	P18102	FlyFactorSurvey	-	-
Dark red	PvG005703	MA0459	P18102	jaspar2018	-	-
Dark red	PvG033843	FBgn0001291	P18289	FlyFactorSurvey	-	-
Dark red	PvG002788	MA0026	P20105	jaspar2018	-	-
Dark red	PvG025543	MA0016	P20153	jaspar2018	-2.66	0.007
Dark red	PvG022755	MA0530	P20482	jaspar2018	-3.48	0.992
Dark red	PvG018882	FBgn0001222	P22813	FlyFactorSurvey	-1.55	0.032
Dark red	PvG031683	FBgn0000504	P23023	FlyFactorSurvey	-	-
Dark red	PvG017720	FBgn0004837	P28159	FlyFactorSurvey	-	-
Dark red	PvG017720	MA0085	P28159	jaspar2018	-	-
Dark red	PvG008120	FBgn0004396	P29747	FlyFactorSurvey	-	-
Dark red	PvG031093	FBgn0005658	P29774	FlyFactorSurvey	-	-
Dark red	PvG012246	MA0916	P29776	jaspar2018	-	-
Dark red	PvG014650	MA0197	P31368	jaspar2018	-	-
Dark red	PvG014650	MA0197	P31368	jaspar2018	-	-
Dark red	PvG001047	FBgn0001150	P39572	FlyFactorSurvey	-	-
Dark red	PvG001047	MA0447	P39572	jaspar2018	-	-
Dark red	PvG029178	MA0222	P40427	jaspar2018	-	-
Dark red	PvG003458	MA0126	P51521	jaspar2018	-	-
Dark red	PvG027886	FBgn0005638	Q02637	FlyFactorSurvey	-	-
Dark red	PvG027886	MA0244	Q02637	jaspar2018	-	-
Dark red	PvG000336	FBgn0004510	Q04688	FlyFactorSurvey	-	-
Dark red	PvG025794	FBgn0261239	Q05192	FlyFactorSurvey	2.54	0.035
Dark red	PvG031138	MA0532	Q24151	jaspar2018	-	-
Dark red	PvG003006	MA0185	Q24180	jaspar2018	-	-
Dark red	PvG006426	FBgn0050420	Q2PE13	FlyFactorSurvey	-	-
Dark red	PvG002682	FBgn0033010	Q7K2V1	FlyFactorSurvey	-inf	1
Dark red	PvG011999	FBgn0016076	Q7KTN9	FlyFactorSurvey	-	-
Dark red	PvG014045	FBgn0039225	Q8MRW5	FlyFactorSurvey	-	-
Dark red	PvG022603	FBgn0035849	Q8WS79	FlyFactorSurvey	-	-
Dark red	PvG021528	FBgn0014018	Q94527	FlyFactorSurvey	-	-
Dark red	PvG017353	FBgn0038197	Q95V55	FlyFactorSurvey	-	-
Dark red	PvG007084	MA0536	Q9VEZ8	jaspar2018	-	-
Dark red	PvG007117	FBgn0037436	Q9VI12	FlyFactorSurvey	-	-
Dark red	PvG030151	FBgn0032223	Q9VKZ0	FlyFactorSurvey	-	-
Dark red	PvG021515	FBgn0015381	Q9VML1	FlyFactorSurvey	-	-
Dark red	PvG022849	FBgn0045759	Q9VS05	FlyFactorSurvey	-	-
Dark red	PvG005038	MA0531	Q9VS55	jaspar2018	-	-
Dark red	PvG001977	FBgn0035956	Q9VST2	FlyFactorSurvey	-	-
Dark red	PvG005530	FBgn0036126	Q9VTE8	FlyFactorSurvey	-	-
Dark red	PvG021968	FBgn0036179	Q9VTK6	FlyFactorSurvey	-	-
Dark red	PvG034773	FBgn0002723	Q9VYW2	FlyFactorSurvey	-	-
Dark red	PvG034773	MA0079973	Q9VYW2	cisbp	-	-
Dark red	PvG034773	MA0079974	Q9VYW2	cisbp	-	-
Dark turquoise	PvG003851	MA0080112	A0A0B4KFJ2	cisbp	-	-
Dark turquoise	PvG003851	MA0080113	A0A0B4KFJ2	cisbp	-inf	1
Dark turquoise	PvG003851	MA0080114	A0A0B4KFJ2	cisbp	-6.08	0.954
Dark turquoise	PvG003851	MA0080115	A0A0B4KFJ2	cisbp	-6.6	0.972
Dark turquoise	PvG003851	MA0080116	A0A0B4KFJ2	cisbp	-	-
Dark turquoise	PvG003851	MA0080117	A0A0B4KFJ2	cisbp	-5.4	0.993
Dark turquoise	PvG003851	MA0080118	A0A0B4KFJ2	cisbp	-	-
Dark turquoise	PvG003851	MA0080119	A0A0B4KFJ2	cisbp	-	-
Dark turquoise	PvG023262	FBgn0000448	A1Z858	FlyFactorSurvey	-4.84	0.955
Dark turquoise	PvG004799	FBgn0034012	A1ZA01	FlyFactorSurvey	-	-
Dark turquoise	PvG030836	FBgn0000546	A4UZ51	FlyFactorSurvey	-	-
Dark turquoise	PvG012246	FBgn0005660	A8DYS7	FlyFactorSurvey	-	-
Dark turquoise	PvG022271	FBgn0039411	A8JRD4	FlyFactorSurvey	-	-
Dark turquoise	PvG022271	MA0080273	A8JRD4	cisbp	-	-
Dark turquoise	PvG030844	FBgn0030505	A8JUV3	FlyFactorSurvey	-	-
Dark turquoise	PvG017947	FBgn0003345	A8JUY5	FlyFactorSurvey	-	-
Dark turquoise	PvG022743	FBgn0001297	A8MPH9	FlyFactorSurvey	-	-
Dark turquoise	PvG029523	FBgn0005659	B7FNJ4	FlyFactorSurvey	-	-
Dark turquoise	PvG009081	FBgn0000028	B7Z0Y6	FlyFactorSurvey	-	-
Dark turquoise	PvG034653	FBgn0004895	D3PFH7	FlyFactorSurvey	-	-
Dark turquoise	PvG021123	FBgn0086910	E0R905	FlyFactorSurvey	-	-
Dark turquoise	PvG007084	FBgn0003507	E2QCY6	FlyFactorSurvey	-3.27	0.028
Dark turquoise	PvG024698	FBgn0000568	E3CTP0	FlyFactorSurvey	-	-
Dark turquoise	PvG031517	FBgn0015239	M9MS41	FlyFactorSurvey	-4.87	0.991
Dark turquoise	PvG033380	FBgn0017578	M9NDC9	FlyFactorSurvey	-	-
Dark turquoise	PvG033380	MA0080154	M9NDC9	cisbp	-	-
Dark turquoise	PvG033380	MA0080155	M9NDC9	cisbp	-	-
Dark turquoise	PvG016437	FBgn0004865	M9NDE9	FlyFactorSurvey	-4.59	0.961
Dark turquoise	PvG013595	FBgn0001078	M9NFK2	FlyFactorSurvey	-4.49	0.969
Dark turquoise	PvG011120	FBgn0003300	M9NHG0	FlyFactorSurvey	-4.3	0.974
Dark turquoise	PvG003854	FBgn0000370	M9PBF8	FlyFactorSurvey	-	-
Dark turquoise	PvG030037	FBgn0011648	M9PBX0	FlyFactorSurvey	-	-
Dark turquoise	PvG013747	FBgn0000097	M9PC88	FlyFactorSurvey	-	-
Dark turquoise	PvG030481	FBgn0011723	M9PEX3	FlyFactorSurvey	-	-
Dark turquoise	PvG014702	FBgn0000964	M9PG80	FlyFactorSurvey	-	-
Dark turquoise	PvG001390	MA0084114	M9PGK0	cisbp	-	-
Dark turquoise	PvG013738	FBgn0023094	O61734	FlyFactorSurvey	-6.08	0.954
Dark turquoise	PvG013738	MA0080191	O61734	cisbp	-	-
Dark turquoise	PvG013738	MA0080192	O61734	cisbp	-6.08	0.954
Dark turquoise	PvG021633	FBgn0023076	O61735	FlyFactorSurvey	-	-
Dark turquoise	PvG021633	MA0080176	O61735	cisbp	-	-
Dark turquoise	PvG021633	MA0080177	O61735	cisbp	-	-
Dark turquoise	PvG021633	MA0080178	O61735	cisbp	-	-
Dark turquoise	PvG021633	MA0080179	O61735	cisbp	-	-
Dark turquoise	PvG025913	FBgn0011655	O62609	FlyFactorSurvey	-	-
Dark turquoise	PvG023715	MA0166	P02833	jaspar2018	-	-
Dark turquoise	PvG029323	FBgn0001180	P05084	FlyFactorSurvey	-	-
Dark turquoise	PvG029323	MA0049	P05084	jaspar2018	107	0.992
Dark turquoise	PvG006086	MA0203	P09077	jaspar2018	-	-
Dark turquoise	PvG031909	FBgn0001323	P13054	FlyFactorSurvey	-	-
Dark turquoise	PvG026691	MA0446	P14734	jaspar2018	-2.88	0.955
Dark turquoise	PvG033310	MA0022	P15330	jaspar2018	-	-
Dark turquoise	PvG033310	MA0023	P15330	jaspar2018	-	-
Dark turquoise	PvG006094	MA0254	P16241	jaspar2018	-	-
Dark turquoise	PvG002561	FBgn0003651	P16375	FlyFactorSurvey	-4.99	0.997
Dark turquoise	PvG005703	FBgn0003720	P18102	FlyFactorSurvey	-	-
Dark turquoise	PvG005703	MA0459	P18102	jaspar2018	-	-
Dark turquoise	PvG033843	FBgn0001291	P18289	FlyFactorSurvey	-	-
Dark turquoise	PvG002788	MA0026	P20105	jaspar2018	-	-
Dark turquoise	PvG025543	MA0016	P20153	jaspar2018	-7.74	0.955
Dark turquoise	PvG022755	MA0530	P20482	jaspar2018	-	-
Dark turquoise	PvG018882	FBgn0001222	P22813	FlyFactorSurvey	-	-
Dark turquoise	PvG031683	FBgn0000504	P23023	FlyFactorSurvey	-	-
Dark turquoise	PvG017720	FBgn0004837	P28159	FlyFactorSurvey	-	-
Dark turquoise	PvG017720	MA0085	P28159	jaspar2018	-6.63	0.971
Dark turquoise	PvG008120	FBgn0004396	P29747	FlyFactorSurvey	-	-
Dark turquoise	PvG031093	FBgn0005658	P29774	FlyFactorSurvey	-	-
Dark turquoise	PvG012246	MA0916	P29776	jaspar2018	-	-
Dark turquoise	PvG014650	MA0197	P31368	jaspar2018	-	-
Dark turquoise	PvG014650	MA0197	P31368	jaspar2018	-	-
Dark turquoise	PvG001047	FBgn0001150	P39572	FlyFactorSurvey	-	-
Dark turquoise	PvG001047	MA0447	P39572	jaspar2018	-	-
Dark turquoise	PvG029178	MA0222	P40427	jaspar2018	-	-
Dark turquoise	PvG003458	MA0126	P51521	jaspar2018	-	-
Dark turquoise	PvG027886	FBgn0005638	Q02637	FlyFactorSurvey	-	-
Dark turquoise	PvG027886	MA0244	Q02637	jaspar2018	-	-
Dark turquoise	PvG000336	FBgn0004510	Q04688	FlyFactorSurvey	-	-
Dark turquoise	PvG025794	FBgn0261239	Q05192	FlyFactorSurvey	-	-
Dark turquoise	PvG031138	MA0532	Q24151	jaspar2018	-	-
Dark turquoise	PvG003006	MA0185	Q24180	jaspar2018	-	-
Dark turquoise	PvG006426	FBgn0050420	Q2PE13	FlyFactorSurvey	-	-
Dark turquoise	PvG002682	FBgn0033010	Q7K2V1	FlyFactorSurvey	-inf	1
Dark turquoise	PvG011999	FBgn0016076	Q7KTN9	FlyFactorSurvey	-	-
Dark turquoise	PvG014045	FBgn0039225	Q8MRW5	FlyFactorSurvey	-	-
Dark turquoise	PvG022603	FBgn0035849	Q8WS79	FlyFactorSurvey	-4.35	0.982
Dark turquoise	PvG021528	FBgn0014018	Q94527	FlyFactorSurvey	-	-
Dark turquoise	PvG017353	FBgn0038197	Q95V55	FlyFactorSurvey	-	-
Dark turquoise	PvG007084	MA0536	Q9VEZ8	jaspar2018	-	-
Dark turquoise	PvG007117	FBgn0037436	Q9VI12	FlyFactorSurvey	-	-
Dark turquoise	PvG030151	FBgn0032223	Q9VKZ0	FlyFactorSurvey	-	-
Dark turquoise	PvG021515	FBgn0015381	Q9VML1	FlyFactorSurvey	-	-
Dark turquoise	PvG022849	FBgn0045759	Q9VS05	FlyFactorSurvey	-	-
Dark turquoise	PvG005038	MA0531	Q9VS55	jaspar2018	-	-
Dark turquoise	PvG001977	FBgn0035956	Q9VST2	FlyFactorSurvey	-2.08	0.965
Dark turquoise	PvG005530	FBgn0036126	Q9VTE8	FlyFactorSurvey	-	-
Dark turquoise	PvG021968	FBgn0036179	Q9VTK6	FlyFactorSurvey	-	-
Dark turquoise	PvG034773	FBgn0002723	Q9VYW2	FlyFactorSurvey	-	-
Dark turquoise	PvG034773	MA0079973	Q9VYW2	cisbp	-	-
Dark turquoise	PvG034773	MA0079974	Q9VYW2	cisbp	-	-
Green	PvG003851	MA0080112	A0A0B4KFJ2	cisbp	-	-
Green	PvG003851	MA0080113	A0A0B4KFJ2	cisbp	-	-
Green	PvG003851	MA0080114	A0A0B4KFJ2	cisbp	-	-
Green	PvG003851	MA0080115	A0A0B4KFJ2	cisbp	-	-
Green	PvG003851	MA0080116	A0A0B4KFJ2	cisbp	-	-
Green	PvG003851	MA0080117	A0A0B4KFJ2	cisbp	-	-
Green	PvG003851	MA0080118	A0A0B4KFJ2	cisbp	-	-
Green	PvG003851	MA0080119	A0A0B4KFJ2	cisbp	-	-
Green	PvG023262	FBgn0000448	A1Z858	FlyFactorSurvey	-	-
Green	PvG004799	FBgn0034012	A1ZA01	FlyFactorSurvey	-	-
Green	PvG030836	FBgn0000546	A4UZ51	FlyFactorSurvey	-	-
Green	PvG012246	FBgn0005660	A8DYS7	FlyFactorSurvey	-	-
Green	PvG022271	FBgn0039411	A8JRD4	FlyFactorSurvey	-	-
Green	PvG022271	MA0080273	A8JRD4	cisbp	-	-
Green	PvG030844	FBgn0030505	A8JUV3	FlyFactorSurvey	-	-
Green	PvG017947	FBgn0003345	A8JUY5	FlyFactorSurvey	-	-
Green	PvG022743	FBgn0001297	A8MPH9	FlyFactorSurvey	-	-
Green	PvG029523	FBgn0005659	B7FNJ4	FlyFactorSurvey	-	-
Green	PvG009081	FBgn0000028	B7Z0Y6	FlyFactorSurvey	-	-
Green	PvG034653	FBgn0004895	D3PFH7	FlyFactorSurvey	-	-
Green	PvG021123	FBgn0086910	E0R905	FlyFactorSurvey	-	-
Green	PvG007084	FBgn0003507	E2QCY6	FlyFactorSurvey	-	-
Green	PvG024698	FBgn0000568	E3CTP0	FlyFactorSurvey	-	-
Green	PvG031517	FBgn0015239	M9MS41	FlyFactorSurvey	-	-
Green	PvG033380	FBgn0017578	M9NDC9	FlyFactorSurvey	-	-
Green	PvG033380	MA0080154	M9NDC9	cisbp	-	-
Green	PvG033380	MA0080155	M9NDC9	cisbp	-	-
Green	PvG016437	FBgn0004865	M9NDE9	FlyFactorSurvey	-	-
Green	PvG013595	FBgn0001078	M9NFK2	FlyFactorSurvey	-	-
Green	PvG011120	FBgn0003300	M9NHG0	FlyFactorSurvey	-	-
Green	PvG003854	FBgn0000370	M9PBF8	FlyFactorSurvey	-	-
Green	PvG030037	FBgn0011648	M9PBX0	FlyFactorSurvey	-	-
Green	PvG013747	FBgn0000097	M9PC88	FlyFactorSurvey	-	-
Green	PvG030481	FBgn0011723	M9PEX3	FlyFactorSurvey	-	-
Green	PvG014702	FBgn0000964	M9PG80	FlyFactorSurvey	-	-
Green	PvG001390	MA0084114	M9PGK0	cisbp	-	-
Green	PvG013738	FBgn0023094	O61734	FlyFactorSurvey	-	-
Green	PvG013738	MA0080191	O61734	cisbp	-	-
Green	PvG013738	MA0080192	O61734	cisbp	-	-
Green	PvG021633	FBgn0023076	O61735	FlyFactorSurvey	-	-
Green	PvG021633	MA0080176	O61735	cisbp	-	-
Green	PvG021633	MA0080177	O61735	cisbp	-	-
Green	PvG021633	MA0080178	O61735	cisbp	-	-
Green	PvG021633	MA0080179	O61735	cisbp	-	-
Green	PvG025913	FBgn0011655	O62609	FlyFactorSurvey	-	-
Green	PvG023715	MA0166	P02833	jaspar2018	-4.8	0.954
Green	PvG029323	FBgn0001180	P05084	FlyFactorSurvey	114	1
Green	PvG029323	MA0049	P05084	jaspar2018	429	1
Green	PvG006086	MA0203	P09077	jaspar2018	-	-
Green	PvG031909	FBgn0001323	P13054	FlyFactorSurvey	-	-
Green	PvG026691	MA0446	P14734	jaspar2018	-3.21	0.998
Green	PvG033310	MA0022	P15330	jaspar2018	-	-
Green	PvG033310	MA0023	P15330	jaspar2018	-	-
Green	PvG006094	MA0254	P16241	jaspar2018	-	-
Green	PvG002561	FBgn0003651	P16375	FlyFactorSurvey	-	-
Green	PvG005703	FBgn0003720	P18102	FlyFactorSurvey	24.4	0.997
Green	PvG005703	MA0459	P18102	jaspar2018	24.4	0.997
Green	PvG033843	FBgn0001291	P18289	FlyFactorSurvey	-	-
Green	PvG002788	MA0026	P20105	jaspar2018	-	-
Green	PvG025543	MA0016	P20153	jaspar2018	-	-
Green	PvG022755	MA0530	P20482	jaspar2018	-	-
Green	PvG018882	FBgn0001222	P22813	FlyFactorSurvey	-	-
Green	PvG031683	FBgn0000504	P23023	FlyFactorSurvey	-	-
Green	PvG017720	FBgn0004837	P28159	FlyFactorSurvey	-	-
Green	PvG017720	MA0085	P28159	jaspar2018	-	-
Green	PvG008120	FBgn0004396	P29747	FlyFactorSurvey	-	-
Green	PvG031093	FBgn0005658	P29774	FlyFactorSurvey	-	-
Green	PvG012246	MA0916	P29776	jaspar2018	-	-
Green	PvG014650	MA0197	P31368	jaspar2018	-	-
Green	PvG014650	MA0197	P31368	jaspar2018	-	-
Green	PvG001047	FBgn0001150	P39572	FlyFactorSurvey	-7.96	0.95
Green	PvG001047	MA0447	P39572	jaspar2018	-7.28	0.989
Green	PvG029178	MA0222	P40427	jaspar2018	-	-
Green	PvG003458	MA0126	P51521	jaspar2018	-	-
Green	PvG027886	FBgn0005638	Q02637	FlyFactorSurvey	-	-
Green	PvG027886	MA0244	Q02637	jaspar2018	-	-
Green	PvG000336	FBgn0004510	Q04688	FlyFactorSurvey	-	-
Green	PvG025794	FBgn0261239	Q05192	FlyFactorSurvey	-	-
Green	PvG031138	MA0532	Q24151	jaspar2018	-	-
Green	PvG003006	MA0185	Q24180	jaspar2018	-2.98	0.019
Green	PvG006426	FBgn0050420	Q2PE13	FlyFactorSurvey	-	-
Green	PvG002682	FBgn0033010	Q7K2V1	FlyFactorSurvey	-	-
Green	PvG011999	FBgn0016076	Q7KTN9	FlyFactorSurvey	-	-
Green	PvG014045	FBgn0039225	Q8MRW5	FlyFactorSurvey	-	-
Green	PvG022603	FBgn0035849	Q8WS79	FlyFactorSurvey	-	-
Green	PvG021528	FBgn0014018	Q94527	FlyFactorSurvey	-	-
Green	PvG017353	FBgn0038197	Q95V55	FlyFactorSurvey	-	-
Green	PvG007084	MA0536	Q9VEZ8	jaspar2018	-3.81	0.041
Green	PvG007117	FBgn0037436	Q9VI12	FlyFactorSurvey	-	-
Green	PvG030151	FBgn0032223	Q9VKZ0	FlyFactorSurvey	-	-
Green	PvG021515	FBgn0015381	Q9VML1	FlyFactorSurvey	20.4	0.995
Green	PvG022849	FBgn0045759	Q9VS05	FlyFactorSurvey	-	-
Green	PvG005038	MA0531	Q9VS55	jaspar2018	-	-
Green	PvG001977	FBgn0035956	Q9VST2	FlyFactorSurvey	-	-
Green	PvG005530	FBgn0036126	Q9VTE8	FlyFactorSurvey	-	-
Green	PvG021968	FBgn0036179	Q9VTK6	FlyFactorSurvey	-	-
Green	PvG034773	FBgn0002723	Q9VYW2	FlyFactorSurvey	-	-
Green	PvG034773	MA0079973	Q9VYW2	cisbp	-	-
Green	PvG034773	MA0079974	Q9VYW2	cisbp	-	-
Green yellow	PvG003851	MA0080112	A0A0B4KFJ2	cisbp	-	-
Green yellow	PvG003851	MA0080113	A0A0B4KFJ2	cisbp	-	-
Green yellow	PvG003851	MA0080114	A0A0B4KFJ2	cisbp	-	-
Green yellow	PvG003851	MA0080115	A0A0B4KFJ2	cisbp	-	-
Green yellow	PvG003851	MA0080116	A0A0B4KFJ2	cisbp	-	-
Green yellow	PvG003851	MA0080117	A0A0B4KFJ2	cisbp	-	-
Green yellow	PvG003851	MA0080118	A0A0B4KFJ2	cisbp	-	-
Green yellow	PvG003851	MA0080119	A0A0B4KFJ2	cisbp	-	-
Green yellow	PvG023262	FBgn0000448	A1Z858	FlyFactorSurvey	-	-
Green yellow	PvG004799	FBgn0034012	A1ZA01	FlyFactorSurvey	-	-
Green yellow	PvG030836	FBgn0000546	A4UZ51	FlyFactorSurvey	-4.64	0.982
Green yellow	PvG012246	FBgn0005660	A8DYS7	FlyFactorSurvey	0.194	0.002
Green yellow	PvG022271	FBgn0039411	A8JRD4	FlyFactorSurvey	-	-
Green yellow	PvG022271	MA0080273	A8JRD4	cisbp	-	-
Green yellow	PvG030844	FBgn0030505	A8JUV3	FlyFactorSurvey	-	-
Green yellow	PvG017947	FBgn0003345	A8JUY5	FlyFactorSurvey	-	-
Green yellow	PvG022743	FBgn0001297	A8MPH9	FlyFactorSurvey	-	-
Green yellow	PvG029523	FBgn0005659	B7FNJ4	FlyFactorSurvey	-	-
Green yellow	PvG009081	FBgn0000028	B7Z0Y6	FlyFactorSurvey	-	-
Green yellow	PvG034653	FBgn0004895	D3PFH7	FlyFactorSurvey	-	-
Green yellow	PvG021123	FBgn0086910	E0R905	FlyFactorSurvey	-	-
Green yellow	PvG007084	FBgn0003507	E2QCY6	FlyFactorSurvey	-	-
Green yellow	PvG024698	FBgn0000568	E3CTP0	FlyFactorSurvey	-3.42	0.032
Green yellow	PvG031517	FBgn0015239	M9MS41	FlyFactorSurvey	-5.03	0.971
Green yellow	PvG033380	FBgn0017578	M9NDC9	FlyFactorSurvey	5	0.027
Green yellow	PvG033380	MA0080154	M9NDC9	cisbp	-	-
[truncated: 1,657 more rows]

## Sheet: MEA_3kbp
S5 Data : Transcription factor–binding elements in P. vanderplanki genes included in modules detected by motif enrichment analysis (CLOVER) and Granger causality test.
[truncated: 2,674 more rows]

[truncated: 4 more sheets: MEA_4kbp, MEA_5kbp, MEA_10kbp, GrangerCausality]
